# Supplementary material for: Spatial transcriptomic survey of human embryonic cerebral cortex by single-cell RNA-seq analysis
Source: Cell Res. 2018 Jun 4;28(7):730–45. doi: 10.1038/s41422-018-0053-3 (PMC6028726; doi:10.1038/s41422-018-0053-3)
Supplement: Supplementary file 8 — Supplementary information, Table S2 [file 41422_2018_53_MOESM8_ESM.xlsx]

## Sheet: Summary_of_All_Cells
Cell	Clean_Reads_After_QC	Aligned_Reads	Mapping_Rate	Gene_Num	Transcript_Num
BST_22WF_B1_sc1	741116	315024	0.425	2086	13070
BST_22WF_B1_sc2	393765	210640	0.535	1812	26913
BST_22WF_B1_sc3	1716414	948771	0.553	4948	108335
BST_22WF_B1_sc4	2756107	1787807	0.649	5254	230633
BST_22WF_B1_sc5	673945	196964	0.292	4073	47927
BST_22WF_B1_sc6	220385	71245	0.323	2234	23605
BST_22WF_B1_sc7	465478	212142	0.456	2998	67684
BST_22WF_B1_sc8	571325	236729	0.414	3573	40693
BST_22WF_B1_sc9	1117424	755237	0.676	5315	306184
BST_22WF_B1_sc10	693401	393370	0.567	3091	89889
BST_22WF_B1_sc11	134656	39668	0.295	698	8593
BST_22WF_B1_sc12	212886	77040	0.362	1158	4680
BST_22WF_B1_sc13	1043890	246499	0.236	2430	55833
BST_22WF_B1_sc14	260912	166043	0.636	1504	23458
BST_22WF_B1_sc15	600992	377320	0.628	2509	72633
BST_22WF_B1_sc16	571838	388121	0.679	2540	81799
BST_22WF_B1_sc17	463220	260675	0.563	2094	34512
BST_22WF_B1_sc18	752509	462393	0.614	3675	81989
BST_22WF_B1_sc19	564487	380951	0.675	2906	77272
BST_22WF_B1_sc20	545783	112565	0.206	2930	26118
BST_22WF_B1_sc21	306298	203468	0.664	1418	64684
BST_22WF_B1_sc22	491177	308812	0.629	1926	37055
BST_22WF_B1_sc23	146656	6833	0.047	916	1808
BST_22WF_B1_sc24	352384	227884	0.647	2129	55983
BST_22WF_B1_sc25	418683	272353	0.65	2778	66168
BST_22WF_B1_sc26	434391	289459	0.666	2293	55393
BST_22WF_B1_sc27	225997	126603	0.56	1492	14592
BST_22WF_B1_sc28	351760	139653	0.397	2085	23113
BST_22WF_B1_sc29	1218311	871934	0.716	5029	129000
BST_22WF_B1_sc30	1899376	1290510	0.679	4875	206184
BST_22WF_B1_sc31	133094	87418	0.657	1759	18982
BST_22WF_B1_sc32	1275585	809155	0.634	4052	87995
BST_22WF_B1_sc33	257078	177264	0.69	1708	38676
BST_22WF_B1_sc34	36989	10778	0.291	1089	4594
BST_22WF_B1_sc35	2256287	1509493	0.669	5260	183947
BST_22WF_B1_sc36	302910	197345	0.651	1484	45872
BST_22WF_B1_sc37	343235	234071	0.682	2043	58119
BST_22WF_B1_sc38	392762	280681	0.715	1924	71906
BST_22WF_B1_sc39	84686	49170	0.581	1123	9331
BST_22WF_B1_sc40	1612690	1062556	0.659	4704	230371
BST_22WF_B1_sc41	1459591	1026951	0.704	6298	314259
BST_22WF_B1_sc42	570525	394066	0.691	2582	108335
BST_22WF_B1_sc43	605419	380553	0.629	2926	75432
BST_22WF_B1_sc44	311043	208006	0.669	2197	64240
BST_22WF_B1_sc45	3119380	2025238	0.649	3569	235622
BST_22WF_B1_sc46	163250	108061	0.662	2311	28094
BST_22WF_B1_sc47	2829093	1830838	0.647	2730	158599
BST_22WF_B1_sc48	887077	592614	0.668	3206	126483
BST_22WF_B1_sc49	879216	553501	0.63	4062	137614
BST_22WF_B1_sc50	640426	406194	0.634	2832	139444
BST_22WF_B1_sc51	539974	363498	0.673	2646	113885
BST_22WF_B1_sc52	760823	523267	0.688	2621	111603
BST_22WF_B1_sc53	163290	106809	0.654	1927	38475
BST_22WF_B1_sc54	960345	657605	0.685	3626	232884
BST_22WF_B1_sc55	479349	316727	0.661	2198	72771
BST_22WF_B1_sc56	179014	98054	0.548	2234	23748
BST_22WF_B1_sc57	1325421	835412	0.63	4447	175246
BST_22WF_B1_sc58	727934	479051	0.658	3274	126972
BST_22WF_B1_sc59	438917	295254	0.673	3667	83334
BST_22WF_B1_sc60	790542	547978	0.693	3612	114213
BST_22WF_B1_sc61	870091	565002	0.649	3385	129978
BST_22WF_B1_sc62	837634	560432	0.669	3147	111275
BST_22WF_B1_sc63	1327752	917178	0.691	4502	167632
BST_22WF_B1_sc64	375368	241318	0.643	2196	54876
BST_22WF_B1_sc65	394432	245224	0.622	2004	37425
BST_22WF_B1_sc66	1364051	813128	0.596	3643	101323
BST_22WF_B1_sc67	851194	581108	0.683	3515	133486
BST_22WF_B1_sc68	485208	274996	0.567	1786	32432
BST_22WF_B1_sc69	549663	332659	0.605	2935	94011
BST_22WF_B1_sc70	876751	526264	0.6	2901	68721
BST_22WF_B1_sc71	1158629	546892	0.472	3604	187678
BST_22WF_B1_sc72	709201	306329	0.432	2634	103006
BST_22WF_B1_sc73	81716	48282	0.591	1682	8634
BST_22WF_B1_sc74	634822	409767	0.645	3066	134881
BST_22WF_B1_sc75	453029	259073	0.572	2324	43173
BST_22WF_B1_sc76	195291	50177	0.257	1244	8097
BST_22WF_B1_sc77	322098	185470	0.576	1910	22152
BST_22WF_B1_sc78	325999	198059	0.608	2900	73944
BST_22WF_B1_sc79	3271675	2179167	0.666	5048	203392
BST_22WF_B1_sc80	906847	532296	0.587	2136	78577
BST_22WF_B1_sc81	2480499	1564226	0.631	6306	234023
BST_22WF_B1_sc82	728886	483441	0.663	4202	98080
BST_22WF_B1_sc83	654017	426636	0.652	3080	123382
BST_22WF_B1_sc84	691254	415813	0.602	2839	119979
BST_22WF_B1_sc85	382651	227855	0.595	4780	57426
BST_22WF_B1_sc86	1716998	1086113	0.633	4997	262456
BST_22WF_B1_sc87	1668226	1013228	0.607	5287	297785
BST_22WF_B1_sc88	748546	420330	0.562	5134	135663
BST_22WF_B1_sc89	574070	376364	0.656	2745	96775
BST_22WF_B1_sc90	1267062	805530	0.636	3653	129248
BST_22WF_B1_sc91	1078916	736807	0.683	3941	212167
BST_22WF_B1_sc92	936603	476789	0.509	2337	50221
BST_22WF_B1_sc93	274670	166671	0.607	2568	49996
BST_22WF_B1_sc94	1126445	685263	0.608	3965	137827
BST_22WF_B1_sc95	2211721	1562549	0.706	6675	602911
BST_22WF_B1_sc96	936158	584690	0.625	3596	185882
Sample	Clean_Reads_After_QC	Aligned_Reads	MappingRate	Gene_Num	Transcript_Num
BST_22WF_B2_sc1	1136054	742315	0.653	5991	105549
BST_22WF_B2_sc2	2352444	1636352	0.696	9425	247904
BST_22WF_B2_sc3	888737	634542	0.714	6520	130996
BST_22WF_B2_sc4	743530	545631	0.734	6912	173197
BST_22WF_B2_sc5	1701805	1209228	0.711	9491	332880
BST_22WF_B2_sc6	116359	65594	0.564	2346	29725
BST_22WF_B2_sc7	657847	467406	0.711	5670	111352
BST_22WF_B2_sc8	260087	145946	0.561	3077	34778
BST_22WF_B2_sc9	3404296	2483994	0.73	10401	425444
BST_22WF_B2_sc10	1691088	1157447	0.684	7916	183729
BST_22WF_B2_sc11	472555	354161	0.749	6469	170720
BST_22WF_B2_sc12	197769	136930	0.692	3492	53313
BST_22WF_B2_sc13	2114184	1475173	0.698	9338	261817
BST_22WF_B2_sc14	3148510	2209987	0.702	10231	281701
BST_22WF_B2_sc15	851389	584560	0.687	5319	78885
BST_22WF_B2_sc16	322916	218539	0.677	4378	70208
BST_22WF_B2_sc17	237483	164430	0.692	2859	32843
BST_22WF_B2_sc18	199418	120725	0.605	2353	21112
BST_22WF_B2_sc19	1461166	1017351	0.696	7851	179246
BST_22WF_B2_sc20	1189068	843091	0.709	7925	140867
BST_22WF_B2_sc21	1543549	1101376	0.714	8676	249990
BST_22WF_B2_sc22	4104091	2919717	0.711	10346	338675
BST_22WF_B2_sc23	75369	20951	0.278	2025	4767
BST_22WF_B2_sc24	1368569	969070	0.708	7109	142703
BST_22WF_B2_sc25	1878296	1380823	0.735	9819	364306
BST_22WF_B2_sc26	2189367	1514902	0.692	8992	214133
BST_22WF_B2_sc27	1615057	1118556	0.693	8228	167753
BST_22WF_B2_sc28	1664007	1147326	0.689	8817	181602
BST_22WF_B2_sc29	744717	535204	0.719	5964	97796
BST_22WF_B2_sc30	3050623	2123447	0.696	10157	344162
BST_22WF_B2_sc31	252875	174528	0.69	4129	63265
BST_22WF_B2_sc32	2247910	1595011	0.71	8930	255210
BST_22WF_B2_sc33	1773651	1231441	0.694	8549	200923
BST_22WF_B2_sc34	78266	27234	0.348	2481	7936
BST_22WF_B2_sc35	1080223	742354	0.687	7271	139513
BST_22WF_B2_sc36	1449634	1019314	0.703	8307	199117
BST_22WF_B2_sc37	2971615	2052697	0.691	10042	294129
BST_22WF_B2_sc38	888775	628421	0.707	6800	140419
BST_22WF_B2_sc39	3364146	2341707	0.696	10645	413481
BST_22WF_B2_sc40	2740375	1853268	0.676	9181	283817
BST_22WF_B2_sc41	142640	59833	0.419	2136	7675
BST_22WF_B2_sc42	5021276	2827799	0.563	10776	381334
BST_22WF_B2_sc43	1961475	1304490	0.665	7719	155992
BST_22WF_B2_sc44	506002	338038	0.668	4630	73042
BST_22WF_B2_sc45	445121	291558	0.655	4864	69075
BST_22WF_B2_sc46	2074069	1409387	0.68	8876	228170
BST_22WF_B2_sc47	1405707	974486	0.693	7062	140329
BST_22WF_B2_sc48	1897018	1255992	0.662	8409	252117
BST_22WF_B2_sc49	1485481	942822	0.635	7356	167743
BST_22WF_B2_sc50	7817192	5335053	0.682	12509	848292
BST_22WF_B2_sc51	1679015	1138659	0.678	8900	269232
BST_22WF_B2_sc52	2718681	1648254	0.606	8868	273801
BST_22WF_B2_sc53	734731	485147	0.66	6225	144852
BST_22WF_B2_sc54	2335324	1638477	0.702	10154	383544
BST_22WF_B2_sc55	375250	234775	0.626	3620	55374
BST_22WF_B2_sc56	1521198	996610	0.655	8568	228310
BST_22WF_B2_sc57	4167561	2991283	0.718	12034	815482
BST_22WF_B2_sc58	2096714	1422867	0.679	8586	233152
BST_22WF_B2_sc59	1315679	856476	0.651	7268	160492
BST_22WF_B2_sc60	844071	538184	0.638	5442	80588
BST_22WF_B2_sc61	2405187	1608701	0.669	8899	249903
BST_22WF_B2_sc62	2102317	1389704	0.661	8000	178009
BST_22WF_B2_sc63	3124551	2071778	0.663	8936	259281
BST_22WF_B2_sc64	3667179	2472400	0.674	10522	348563
BST_22WF_B2_sc65	512086	345186	0.674	4024	55877
BST_22WF_B2_sc66	155134	89844	0.579	2088	25131
BST_22WF_B2_sc67	518361	354448	0.684	5071	99747
BST_22WF_B2_sc68	98273	64359	0.655	1930	24771
BST_22WF_B2_sc69	1531037	958242	0.626	7642	202083
BST_22WF_B2_sc70	524697	306691	0.585	4214	55360
BST_22WF_B2_sc71	294310	196092	0.666	4263	82003
BST_22WF_B2_sc72	186445	110153	0.591	2654	33052
BST_22WF_B2_sc73	135188	76182	0.564	2368	30876
BST_22WF_B2_sc74	317804	204731	0.644	3605	55354
BST_22WF_B2_sc75	325216	176231	0.542	4164	62896
BST_22WF_B2_sc76	618816	392367	0.634	5937	91931
BST_22WF_B2_sc77	532822	367649	0.69	4232	104338
BST_22WF_B2_sc78	2283702	1487876	0.652	9091	309572
BST_22WF_B2_sc79	328448	214131	0.652	3366	42028
BST_22WF_B2_sc80	1235476	774089	0.627	6026	126598
BST_22WF_B2_sc81	654431	421843	0.645	6189	118740
BST_22WF_B2_sc82	767161	487706	0.636	5253	96044
BST_22WF_B2_sc83	68595	39187	0.571	1433	13393
BST_22WF_B2_sc84	2370436	1437221	0.606	8499	261027
BST_22WF_B2_sc85	973720	625596	0.642	6562	137172
BST_22WF_B2_sc86	2348653	1536524	0.654	10084	431037
BST_22WF_B2_sc87	1109172	696580	0.628	6210	128986
BST_22WF_B2_sc88	1414889	911547	0.644	8215	211386
BST_22WF_B2_sc89	228822	152060	0.665	3266	55741
BST_22WF_B2_sc90	1021956	604047	0.591	6129	131441
BST_22WF_B2_sc91	233817	138619	0.593	2598	35071
BST_22WF_B2_sc92	439641	266008	0.605	3917	65280
BST_22WF_B2_sc93	1311316	818415	0.624	6438	140222
BST_22WF_B2_sc94	1203909	774745	0.644	7300	200048
BST_22WF_B2_sc95	846174	514738	0.608	5336	86300
BST_22WF_B2_sc96	1157175	690075	0.596	6156	150326
Sample	Clean_Reads_After_QC	Aligned_Reads	MappingRate	Gene_Num	Transcript_Num
CMF_22WF_B1_sc1	733370	526641	0.718	3029	169777
CMF_22WF_B1_sc2	2188195	1471508	0.672	4979	225223
CMF_22WF_B1_sc3	616033	459827	0.746	4080	223477
CMF_22WF_B1_sc4	5517634	3852097	0.698	9056	615377
CMF_22WF_B1_sc5	548275	382754	0.698	3122	147467
CMF_22WF_B1_sc6	4873449	3207467	0.658	3945	340860
CMF_22WF_B1_sc7	141159	88998	0.63	916	26290
CMF_22WF_B1_sc8	3112444	1894785	0.609	6369	305916
CMF_22WF_B1_sc9	1169408	945476	0.809	5471	514586
CMF_22WF_B1_sc10	1382858	1111551	0.804	5749	512373
CMF_22WF_B1_sc11	961060	718429	0.748	4338	283952
CMF_22WF_B1_sc12	316209	232651	0.736	2040	65532
CMF_22WF_B1_sc13	793495	614242	0.774	4450	265227
CMF_22WF_B1_sc14	311371	244602	0.786	2800	76823
CMF_22WF_B1_sc15	252677	188507	0.746	2325	59968
CMF_22WF_B1_sc16	478147	361057	0.755	2810	126219
CMF_22WF_B1_sc17	284898	204800	0.719	1805	45906
CMF_22WF_B1_sc18	1898508	1325607	0.698	5254	182080
CMF_22WF_B1_sc19	575547	457377	0.795	3625	195856
CMF_22WF_B1_sc20	569668	446992	0.785	3890	207714
CMF_22WF_B1_sc21	430960	335852	0.779	2682	154136
CMF_22WF_B1_sc22	740967	578884	0.781	3712	192810
CMF_22WF_B1_sc23	179524	53104	0.296	2101	26712
CMF_22WF_B1_sc24	2007834	1403067	0.699	5584	245843
CMF_22WF_B1_sc25	573058	398788	0.696	3182	176157
CMF_22WF_B1_sc26	386685	283523	0.733	3239	65489
CMF_22WF_B1_sc27	952678	742734	0.78	4698	187706
CMF_22WF_B1_sc28	577713	447046	0.774	4010	181740
CMF_22WF_B1_sc29	1534923	1145335	0.746	5148	236051
CMF_22WF_B1_sc30	1927535	1424216	0.739	5780	316267
CMF_22WF_B1_sc31	386490	308195	0.797	3520	152202
CMF_22WF_B1_sc32	668067	485065	0.726	3248	135145
CMF_22WF_B1_sc33	786480	602555	0.766	4110	241022
CMF_22WF_B1_sc34	486097	170560	0.351	2993	75384
CMF_22WF_B1_sc35	287822	213876	0.743	2567	113905
CMF_22WF_B1_sc36	1060810	790070	0.745	5443	412403
CMF_22WF_B1_sc37	784857	603513	0.769	5157	279450
CMF_22WF_B1_sc38	1641501	1177568	0.717	5434	283477
CMF_22WF_B1_sc39	759680	559694	0.737	4294	263941
CMF_22WF_B1_sc40	621003	455998	0.734	3390	178751
CMF_22WF_B1_sc41	691978	527053	0.762	4274	240068
CMF_22WF_B1_sc42	1676228	1169061	0.697	5464	291568
CMF_22WF_B1_sc43	1405797	1117062	0.795	6460	532772
CMF_22WF_B1_sc44	709558	534155	0.753	4202	260698
CMF_22WF_B1_sc45	1149090	822872	0.716	4675	201970
CMF_22WF_B1_sc46	225902	159917	0.708	1797	64159
CMF_22WF_B1_sc47	791455	559136	0.706	4030	178243
CMF_22WF_B1_sc48	1344807	1037723	0.772	5593	423509
CMF_22WF_B1_sc49	3179699	2365971	0.744	7448	603307
CMF_22WF_B1_sc50	6236990	4271913	0.685	8569	728301
CMF_22WF_B1_sc51	2330190	1700509	0.73	6347	391674
CMF_22WF_B1_sc52	4625105	3468439	0.75	5704	443862
CMF_22WF_B1_sc53	502423	382309	0.761	3462	196799
CMF_22WF_B1_sc54	1357313	968483	0.714	4601	207753
CMF_22WF_B1_sc55	4869098	3588684	0.737	6506	481272
CMF_22WF_B1_sc56	3398195	2324890	0.684	6851	425926
CMF_22WF_B1_sc57	651345	466710	0.717	4167	198372
CMF_22WF_B1_sc58	1653772	1154033	0.698	5324	342284
CMF_22WF_B1_sc59	1648675	877657	0.532	4601	229452
CMF_22WF_B1_sc60	1240782	934223	0.753	4812	301984
CMF_22WF_B1_sc61	2956308	2200787	0.744	4939	368952
CMF_22WF_B1_sc62	1019850	725351	0.711	4183	203181
CMF_22WF_B1_sc63	403507	243869	0.604	2543	82217
CMF_22WF_B1_sc64	2042289	1491925	0.731	6156	359850
CMF_22WF_B1_sc65	1448415	959278	0.662	4919	244423
CMF_22WF_B1_sc66	2093486	1432344	0.684	5926	440912
CMF_22WF_B1_sc67	582525	414859	0.712	2684	138246
CMF_22WF_B1_sc68	1440050	1038003	0.721	5327	435132
CMF_22WF_B1_sc69	2272802	1570766	0.691	7022	554885
CMF_22WF_B1_sc70	1180416	877445	0.743	4880	255921
CMF_22WF_B1_sc71	497589	340551	0.684	3161	148547
CMF_22WF_B1_sc72	572139	381704	0.667	3109	145169
CMF_22WF_B1_sc73	1795328	1289801	0.718	5450	308837
CMF_22WF_B1_sc74	553733	429121	0.775	3079	180635
CMF_22WF_B1_sc75	266774	185932	0.697	1467	40509
CMF_22WF_B1_sc76	469698	326209	0.695	2872	125842
CMF_22WF_B1_sc77	850248	680418	0.8	4256	342547
CMF_22WF_B1_sc78	188623	136477	0.724	1225	39358
CMF_22WF_B1_sc79	2771242	2057460	0.742	6966	777710
CMF_22WF_B1_sc80	1512126	1070052	0.708	4296	218862
CMF_22WF_B1_sc81	2225291	1668834	0.75	7314	645406
CMF_22WF_B1_sc82	1042950	816012	0.782	5068	422964
CMF_22WF_B1_sc83	1504542	1042154	0.693	4349	207799
CMF_22WF_B1_sc84	1429626	1054335	0.737	4478	278211
CMF_22WF_B1_sc85	830178	573397	0.691	4078	276430
CMF_22WF_B1_sc86	1734678	1242981	0.717	5284	353620
CMF_22WF_B1_sc87	970410	729252	0.751	4495	316601
CMF_22WF_B1_sc88	698685	515121	0.737	3832	246852
CMF_22WF_B1_sc89	1070735	800618	0.748	4925	349401
CMF_22WF_B1_sc90	1550658	1111039	0.716	5006	353328
CMF_22WF_B1_sc91	3527189	2336898	0.663	6792	453474
CMF_22WF_B1_sc92	1094431	758769	0.693	4290	280259
CMF_22WF_B1_sc93	1047774	743393	0.709	4123	264001
CMF_22WF_B1_sc94	1247808	948647	0.76	5145	394122
CMF_22WF_B1_sc95	557993	386139	0.692	3689	154409
CMF_22WF_B1_sc96	1334095	985039	0.738	4934	424929
Sample	Clean_Reads_After_QC	Aligned_Reads	MappingRate	Gene_Num	Transcript_Num
FFA_22WF_B1_sc1	626034	370557	0.592	2393	67486
FFA_22WF_B1_sc2	431547	272062	0.63	1992	60099
FFA_22WF_B1_sc3	75670	7051	0.093	1392	2991
FFA_22WF_B1_sc4	456047	285984	0.627	2329	97537
FFA_22WF_B1_sc5	162101	6895	0.043	537	1359
FFA_22WF_B1_sc6	97723	38969	0.399	1500	11751
FFA_22WF_B1_sc7	177982	81236	0.456	1708	18788
FFA_22WF_B1_sc8	98377	18567	0.189	958	3979
FFA_22WF_B1_sc9	214628	143640	0.669	1963	40630
FFA_22WF_B1_sc10	383144	240245	0.627	1781	59440
FFA_22WF_B1_sc11	95330	60182	0.631	1501	21313
FFA_22WF_B1_sc12	424693	288847	0.68	2913	72502
FFA_22WF_B1_sc13	420047	138582	0.33	1570	36827
FFA_22WF_B1_sc14	510386	372936	0.731	2914	101333
FFA_22WF_B1_sc15	459700	314798	0.685	2320	73003
FFA_22WF_B1_sc16	499973	352861	0.706	2662	79220
FFA_22WF_B1_sc17	167595	87778	0.524	829	10249
FFA_22WF_B1_sc18	421324	269873	0.641	2432	58322
FFA_22WF_B1_sc19	845550	587070	0.694	3781	144514
FFA_22WF_B1_sc20	242097	123368	0.51	2448	56643
FFA_22WF_B1_sc21	83249	58718	0.705	1792	20599
FFA_22WF_B1_sc22	356466	246887	0.693	2568	44204
FFA_22WF_B1_sc23	44147	4127	0.093	685	1412
FFA_22WF_B1_sc24	229916	156490	0.681	1887	33102
FFA_22WF_B1_sc25	385224	266575	0.692	1974	59472
FFA_22WF_B1_sc26	214350	136795	0.638	1447	29908
FFA_22WF_B1_sc27	119088	74237	0.623	833	6360
FFA_22WF_B1_sc28	119230	55140	0.462	1196	10292
FFA_22WF_B1_sc29	107982	58239	0.539	799	5775
FFA_22WF_B1_sc30	1237530	889573	0.719	4261	265798
FFA_22WF_B1_sc31	48451	33242	0.686	1160	7368
FFA_22WF_B1_sc32	324226	216327	0.667	1780	40421
FFA_22WF_B1_sc33	534880	403368	0.754	3116	150213
FFA_22WF_B1_sc34	16546	4355	0.263	580	1354
FFA_22WF_B1_sc35	205189	124363	0.606	1360	30782
FFA_22WF_B1_sc36	85443	39661	0.464	478	3687
FFA_22WF_B1_sc37	377141	266702	0.707	1844	61255
FFA_22WF_B1_sc38	348093	242294	0.696	1700	52097
FFA_22WF_B1_sc39	85964	58209	0.677	2129	20268
FFA_22WF_B1_sc40	770312	524852	0.681	3134	113476
FFA_22WF_B1_sc41	458457	293073	0.639	2554	88929
FFA_22WF_B1_sc42	724816	533643	0.736	3135	181427
FFA_22WF_B1_sc43	427598	281947	0.659	1901	58494
FFA_22WF_B1_sc44	104107	71592	0.688	1320	19777
FFA_22WF_B1_sc45	653502	446022	0.683	2970	112499
FFA_22WF_B1_sc46	24626	13479	0.547	555	2594
FFA_22WF_B1_sc47	289799	193740	0.669	1693	41258
FFA_22WF_B1_sc48	649916	448084	0.689	3046	104653
FFA_22WF_B1_sc49	202641	102437	0.506	1437	34570
FFA_22WF_B1_sc50	352962	221060	0.626	2207	109439
FFA_22WF_B1_sc51	454507	222963	0.491	2061	74729
FFA_22WF_B1_sc52	219092	152503	0.696	1509	64508
FFA_22WF_B1_sc53	160416	114011	0.711	1336	45784
FFA_22WF_B1_sc54	282576	187718	0.664	2102	78837
FFA_22WF_B1_sc55	197548	128537	0.651	1538	53767
FFA_22WF_B1_sc56	197810	119687	0.605	1556	55176
FFA_22WF_B1_sc57	226512	135962	0.6	1019	15298
FFA_22WF_B1_sc58	289087	186070	0.644	1645	42502
FFA_22WF_B1_sc59	21621	3240	0.15	407	645
FFA_22WF_B1_sc60	478592	321157	0.671	2353	56515
FFA_22WF_B1_sc61	928836	623803	0.672	2988	123233
FFA_22WF_B1_sc62	753440	525509	0.697	2888	121906
FFA_22WF_B1_sc63	1545731	1160154	0.751	5185	309033
FFA_22WF_B1_sc64	249248	172379	0.692	1462	29314
FFA_22WF_B1_sc65	577469	401365	0.695	3126	129642
FFA_22WF_B1_sc66	353175	199843	0.566	2047	51868
FFA_22WF_B1_sc67	437910	299208	0.683	2346	117208
FFA_22WF_B1_sc68	328317	205686	0.626	1702	55734
FFA_22WF_B1_sc69	690857	216300	0.313	2327	61972
FFA_22WF_B1_sc70	541877	278511	0.514	2228	60190
FFA_22WF_B1_sc71	47289932	231642	0.005	6497	59353
FFA_22WF_B1_sc72	422940	274119	0.648	2290	86205
FFA_22WF_B1_sc73	28392	13724	0.483	1726	4585
FFA_22WF_B1_sc74	349513	211758	0.606	1827	57372
FFA_22WF_B1_sc75	435778	276216	0.634	2354	58405
FFA_22WF_B1_sc76	158412	46337	0.293	1829	13933
FFA_22WF_B1_sc77	549340	388778	0.708	2826	154034
FFA_22WF_B1_sc78	148683	85086	0.572	2072	35124
FFA_22WF_B1_sc79	955788	627383	0.656	3016	99798
FFA_22WF_B1_sc80	547297	316182	0.578	2372	82506
FFA_22WF_B1_sc81	787529	469015	0.596	2794	70477
FFA_22WF_B1_sc82	205687	139288	0.677	2294	43629
FFA_22WF_B1_sc83	384645	264565	0.688	2060	86629
FFA_22WF_B1_sc84	409802	273123	0.666	1887	72611
FFA_22WF_B1_sc85	30015	15135	0.504	1265	5507
FFA_22WF_B1_sc86	958808	644561	0.672	3702	238342
FFA_22WF_B1_sc87	341954	216913	0.634	2203	62384
FFA_22WF_B1_sc88	218049	141871	0.651	2682	36753
FFA_22WF_B1_sc89	1616427	1113500	0.689	4707	246944
FFA_22WF_B1_sc90	304060	200782	0.66	1765	56948
FFA_22WF_B1_sc91	317273	218854	0.69	1694	57234
FFA_22WF_B1_sc92	625264	388428	0.621	1843	33915
FFA_22WF_B1_sc93	94733	56397	0.595	1781	19303
FFA_22WF_B1_sc94	3222067	2091992	0.649	2980	227168
FFA_22WF_B1_sc95	326313	178384	0.547	2047	58315
FFA_22WF_B1_sc96	636460	428756	0.674	3080	183869
Sample	Clean_Reads_After_QC	Aligned_Reads	MappingRate	Gene_Num	Transcript_Num
FFA_22WF_B2_sc1	859096	451183	0.525	2877	92717
FFA_22WF_B2_sc2	499171	264990	0.531	2092	50200
FFA_22WF_B2_sc3	1708181	700546	0.41	4142	206185
FFA_22WF_B2_sc4	581103	184402	0.317	1687	11772
FFA_22WF_B2_sc5	684554	194985	0.285	3064	92277
FFA_22WF_B2_sc6	589099	127335	0.216	1853	44776
FFA_22WF_B2_sc7	670867	309011	0.461	2453	98236
FFA_22WF_B2_sc8	546406	164859	0.302	2210	42077
FFA_22WF_B2_sc9	308203	164499	0.534	2625	38601
FFA_22WF_B2_sc10	774057	456142	0.589	2930	122595
FFA_22WF_B2_sc11	324148	170186	0.525	1301	34904
FFA_22WF_B2_sc12	425993	206262	0.484	1952	29214
FFA_22WF_B2_sc13	1517675	343202	0.226	3390	56001
FFA_22WF_B2_sc14	603226	316625	0.525	2319	70275
FFA_22WF_B2_sc15	774550	437951	0.565	2780	104394
FFA_22WF_B2_sc16	255722	125146	0.489	1237	26552
FFA_22WF_B2_sc17	814888	422803	0.519	2722	57525
FFA_22WF_B2_sc18	495907	238171	0.48	2021	29855
FFA_22WF_B2_sc19	1997468	960622	0.481	4740	179439
FFA_22WF_B2_sc20	986680	483935	0.49	3473	105630
FFA_22WF_B2_sc21	421249	195599	0.464	2121	58620
FFA_22WF_B2_sc22	630703	291986	0.463	1708	42004
FFA_22WF_B2_sc23	235502	3499	0.015	630	951
FFA_22WF_B2_sc24	423081	209821	0.496	1739	46110
FFA_22WF_B2_sc25	626387	332058	0.53	2400	76875
FFA_22WF_B2_sc26	794354	408665	0.514	2988	69584
FFA_22WF_B2_sc27	1627398	826798	0.508	4136	106147
FFA_22WF_B2_sc28	629288	303817	0.483	2206	42108
FFA_22WF_B2_sc29	1250338	732432	0.586	3922	84980
FFA_22WF_B2_sc30	689459	402279	0.583	2065	71777
FFA_22WF_B2_sc31	1206368	698305	0.579	3827	127324
FFA_22WF_B2_sc32	202985	32078	0.158	1287	6278
FFA_22WF_B2_sc33	577049	278444	0.483	2170	58202
FFA_22WF_B2_sc34	225791	26992	0.12	1509	8349
FFA_22WF_B2_sc35	1569836	912084	0.581	4839	233830
FFA_22WF_B2_sc36	279005	102559	0.368	781	6322
FFA_22WF_B2_sc37	430738	235041	0.546	1708	46116
FFA_22WF_B2_sc38	355838	177310	0.498	1476	49503
FFA_22WF_B2_sc39	401644	196290	0.489	1718	55600
FFA_22WF_B2_sc40	967868	572540	0.592	3057	101131
FFA_22WF_B2_sc41	553776	268568	0.485	2194	62057
FFA_22WF_B2_sc42	1405173	924496	0.658	4467	333075
FFA_22WF_B2_sc43	589373	299921	0.509	2132	53891
FFA_22WF_B2_sc44	431139	229415	0.532	1674	44995
FFA_22WF_B2_sc45	434596	225048	0.518	1614	40116
FFA_22WF_B2_sc46	333825	186141	0.558	1784	41610
FFA_22WF_B2_sc47	468158	197260	0.421	1364	20205
FFA_22WF_B2_sc48	661469	358258	0.542	2342	78900
FFA_22WF_B2_sc49	5235381	2750745	0.525	6596	261554
FFA_22WF_B2_sc50	853241	497614	0.583	2853	135994
FFA_22WF_B2_sc51	559995	322928	0.577	2191	89278
FFA_22WF_B2_sc52	429303	245111	0.571	1611	59596
FFA_22WF_B2_sc53	446251	256802	0.575	1837	84206
FFA_22WF_B2_sc54	454417	244114	0.537	1863	44625
FFA_22WF_B2_sc55	1008100	564972	0.56	2882	118223
FFA_22WF_B2_sc56	893454	414649	0.464	2204	76602
FFA_22WF_B2_sc57	522473	245825	0.471	2198	64709
FFA_22WF_B2_sc58	236282	120770	0.511	1158	16168
FFA_22WF_B2_sc59	444557	240466	0.541	1771	58479
FFA_22WF_B2_sc60	518184	281339	0.543	1923	43555
FFA_22WF_B2_sc61	521718	284028	0.544	2066	50182
FFA_22WF_B2_sc62	912800	546318	0.599	2743	96430
FFA_22WF_B2_sc63	236065	100842	0.427	679	9413
FFA_22WF_B2_sc64	1056957	667427	0.631	3967	142224
FFA_22WF_B2_sc65	196527	73672	0.375	1225	10105
FFA_22WF_B2_sc66	735944	423137	0.575	3062	137191
FFA_22WF_B2_sc67	901306	489265	0.543	3392	142349
FFA_22WF_B2_sc68	2800969	1204315	0.43	5234	258842
FFA_22WF_B2_sc69	766849	388724	0.507	2527	96426
FFA_22WF_B2_sc70	844414	416155	0.493	2543	62565
FFA_22WF_B2_sc71	695960	386352	0.555	2839	135723
FFA_22WF_B2_sc72	466920	244733	0.524	2054	47196
FFA_22WF_B2_sc73	722012	329773	0.457	4029	76882
FFA_22WF_B2_sc74	710497	250776	0.353	2178	55541
FFA_22WF_B2_sc75	754647	422398	0.56	2584	75673
FFA_22WF_B2_sc76	616366	214661	0.348	1317	17118
FFA_22WF_B2_sc77	311306	186764	0.6	1551	49059
FFA_22WF_B2_sc78	441057	253103	0.574	1934	77714
FFA_22WF_B2_sc79	473277	268691	0.568	1960	59607
FFA_22WF_B2_sc80	437268	188963	0.432	2130	41858
FFA_22WF_B2_sc81	777949	398904	0.513	2438	86537
FFA_22WF_B2_sc82	389416	217939	0.56	1730	65592
FFA_22WF_B2_sc83	320271	179887	0.562	1320	46109
FFA_22WF_B2_sc84	483576	280008	0.579	1924	83479
FFA_22WF_B2_sc85	403323	198637	0.493	2134	64483
FFA_22WF_B2_sc86	597410	329629	0.552	2140	91437
FFA_22WF_B2_sc87	394123	229547	0.582	1713	69066
FFA_22WF_B2_sc88	583621	281444	0.482	1825	61678
FFA_22WF_B2_sc89	272057	163863	0.602	1471	47003
FFA_22WF_B2_sc90	319627	157622	0.493	1436	32416
FFA_22WF_B2_sc91	494969	273983	0.554	1928	68307
FFA_22WF_B2_sc92	669277	349543	0.522	2091	74566
FFA_22WF_B2_sc93	408161	188766	0.462	1790	52247
FFA_22WF_B2_sc94	889923	465157	0.523	2644	96911
FFA_22WF_B2_sc95	1015671	574549	0.566	3813	184431
FFA_22WF_B2_sc96	1992550	801117	0.402	3508	132557
Sample	Clean_Reads_After_QC	Aligned_Reads	MappingRate	Gene_Num	Transcript_Num
FL_22WF_B1_sc1	327818	200429	0.611	2493	65048
FL_22WF_B1_sc2	537970	373315	0.694	4119	156518
FL_22WF_B1_sc3	518675	331094	0.638	4455	127488
FL_22WF_B1_sc4	443845	307870	0.694	3798	155722
FL_22WF_B1_sc5	183315	45557	0.249	2107	22281
FL_22WF_B1_sc6	107900	48665	0.451	1679	23786
FL_22WF_B1_sc7	549806	352912	0.642	3414	84452
FL_22WF_B1_sc8	410861	241584	0.588	4088	49659
FL_22WF_B1_sc9	277731	195623	0.704	2883	93642
FL_22WF_B1_sc10	1847300	1265431	0.685	5939	222651
FL_22WF_B1_sc11	519868	361240	0.695	3031	78220
FL_22WF_B1_sc12	1094615	744726	0.68	4348	100553
FL_22WF_B1_sc13	237895	78359	0.329	1354	29296
FL_22WF_B1_sc14	390522	277984	0.712	2661	45336
FL_22WF_B1_sc15	289371	165101	0.571	2398	59608
FL_22WF_B1_sc16	485152	341182	0.703	3363	79793
FL_22WF_B1_sc17	255033	168974	0.663	2496	50529
FL_22WF_B1_sc18	726765	493788	0.679	3991	94011
FL_22WF_B1_sc19	100249	65136	0.65	1559	22396
FL_22WF_B1_sc20	311197	194875	0.626	2451	35956
FL_22WF_B1_sc21	219513	153086	0.697	2962	45120
FL_22WF_B1_sc22	686979	479589	0.698	4330	106823
FL_22WF_B1_sc23	19874	2249	0.113	367	631
FL_22WF_B1_sc24	194139	134448	0.693	2421	54253
FL_22WF_B1_sc25	1260178	871538	0.692	5109	196912
FL_22WF_B1_sc26	490796	350498	0.714	3408	81262
FL_22WF_B1_sc27	976865	679671	0.696	4520	106285
FL_22WF_B1_sc28	761527	535548	0.703	4967	113339
FL_22WF_B1_sc29	188991	132388	0.7	2198	38283
FL_22WF_B1_sc30	1207769	819807	0.679	4570	165904
FL_22WF_B1_sc31	58421	39532	0.677	1688	14146
FL_22WF_B1_sc32	269227	179096	0.665	2954	60076
FL_22WF_B1_sc33	563715	395196	0.701	2949	70345
FL_22WF_B1_sc34	24718	13403	0.542	1289	2987
FL_22WF_B1_sc35	415034	287518	0.693	4032	140797
FL_22WF_B1_sc36	701026	483967	0.69	3491	99861
FL_22WF_B1_sc37	157282	104938	0.667	2015	38266
FL_22WF_B1_sc38	1397846	979562	0.701	5450	181811
FL_22WF_B1_sc39	887662	616086	0.694	4477	128609
FL_22WF_B1_sc40	353716	226678	0.641	2316	42658
FL_22WF_B1_sc41	225127	152179	0.676	2573	67638
FL_22WF_B1_sc42	568107	406933	0.716	3929	157156
FL_22WF_B1_sc43	1966861	1342441	0.683	6981	289392
FL_22WF_B1_sc44	269068	166924	0.62	2668	69784
FL_22WF_B1_sc45	563197	355515	0.631	4036	112586
FL_22WF_B1_sc46	171217	119392	0.697	2818	51577
FL_22WF_B1_sc47	743298	521905	0.702	4329	143060
FL_22WF_B1_sc48	909698	630295	0.693	4057	129284
FL_22WF_B1_sc49	2274797	1535271	0.675	6360	204671
FL_22WF_B1_sc50	1036100	718772	0.694	4006	141904
FL_22WF_B1_sc51	538391	353888	0.657	2982	83108
FL_22WF_B1_sc52	988206	692547	0.701	4555	154252
FL_22WF_B1_sc53	380792	268481	0.705	2555	80997
FL_22WF_B1_sc54	242282	157976	0.652	2464	46570
FL_22WF_B1_sc55	396969	288647	0.727	3742	140727
FL_22WF_B1_sc56	1825023	1266112	0.694	7137	321845
FL_22WF_B1_sc57	739241	520169	0.704	4814	163208
FL_22WF_B1_sc58	702599	491574	0.7	4598	206053
FL_22WF_B1_sc59	1258255	860869	0.684	5151	170635
FL_22WF_B1_sc60	2476098	1700144	0.687	6958	256811
FL_22WF_B1_sc61	509350	349823	0.687	3581	116461
FL_22WF_B1_sc62	1999655	1388900	0.695	5822	211147
FL_22WF_B1_sc63	2179538	1458895	0.669	5960	204939
FL_22WF_B1_sc64	455184	303710	0.667	3806	102883
FL_22WF_B1_sc65	904626	607396	0.671	4798	159809
FL_22WF_B1_sc66	3534477	2428543	0.687	8168	428336
FL_22WF_B1_sc67	3840158	2687613	0.7	8173	437827
FL_22WF_B1_sc68	1299601	891774	0.686	5571	249515
FL_22WF_B1_sc69	2509208	1703842	0.679	7330	382130
FL_22WF_B1_sc70	751500	516092	0.687	4435	121822
FL_22WF_B1_sc71	1483716	953972	0.643	5019	154162
FL_22WF_B1_sc72	2601797	1749921	0.673	6719	301520
FL_22WF_B1_sc73	254020	163044	0.642	3393	61729
FL_22WF_B1_sc74	1460923	1008393	0.69	5658	240974
FL_22WF_B1_sc75	592405	397074	0.67	3834	105890
FL_22WF_B1_sc76	1357627	873944	0.644	6992	149334
FL_22WF_B1_sc77	2212018	1546144	0.699	6695	304663
FL_22WF_B1_sc78	758098	529044	0.698	4733	170263
FL_22WF_B1_sc79	3600573	2461164	0.684	7406	362045
FL_22WF_B1_sc80	2851572	1953829	0.685	7329	342773
FL_22WF_B1_sc81	1951629	1294588	0.663	6218	238760
FL_22WF_B1_sc82	568157	362129	0.637	3063	87002
FL_22WF_B1_sc83	1027315	679082	0.661	4565	141480
FL_22WF_B1_sc84	2141621	1478287	0.69	5672	285493
FL_22WF_B1_sc85	266755	176261	0.661	3664	41261
FL_22WF_B1_sc86	1964902	1340389	0.682	6994	338737
FL_22WF_B1_sc87	2617314	1818452	0.695	7348	390090
FL_22WF_B1_sc88	1504355	1025705	0.682	6239	173886
FL_22WF_B1_sc89	1054253	735839	0.698	4572	162764
FL_22WF_B1_sc90	1300929	876084	0.673	5765	216813
FL_22WF_B1_sc91	502780	360628	0.717	4113	170390
FL_22WF_B1_sc92	874245	566273	0.648	4363	190876
FL_22WF_B1_sc93	1062954	734445	0.691	7111	183582
FL_22WF_B1_sc94	3184961	2187586	0.687	7993	440662
FL_22WF_B1_sc95	2827152	1882586	0.666	7387	292007
FL_22WF_B1_sc96	1254351	828808	0.661	4949	182895
Sample	Clean_Reads_After_QC	Aligned_Reads	MappingRate	Gene_Num	Transcript_Num
FL_22WF_B2_sc1	364849	207203	0.568	4226	42953
FL_22WF_B2_sc2	687562	396608	0.577	5634	71123
FL_22WF_B2_sc3	742067	410998	0.554	5714	67713
FL_22WF_B2_sc4	471192	284670	0.604	5017	62369
FL_22WF_B2_sc5	266640	146530	0.55	4649	32836
FL_22WF_B2_sc6	302850	166875	0.551	5138	34381
FL_22WF_B2_sc7	931176	520239	0.559	6371	74258
FL_22WF_B2_sc8	76758	35319	0.46	1910	8528
FL_22WF_B2_sc9	387894	233941	0.603	5153	69968
FL_22WF_B2_sc10	94505	53207	0.563	1688	13725
FL_22WF_B2_sc11	86387	52860	0.612	2394	18685
FL_22WF_B2_sc12	892273	521814	0.585	6076	64758
FL_22WF_B2_sc13	84988	40756	0.48	1678	11174
FL_22WF_B2_sc14	280111	171105	0.611	3316	24485
FL_22WF_B2_sc15	1315162	767338	0.583	7369	113800
FL_22WF_B2_sc16	952584	563138	0.591	6678	79734
FL_22WF_B2_sc17	445782	259993	0.583	4230	36052
FL_22WF_B2_sc18	119205	68576	0.575	2361	14983
FL_22WF_B2_sc19	1290453	766923	0.594	7150	95162
FL_22WF_B2_sc20	511045	295734	0.579	5144	48428
FL_22WF_B2_sc21	168546	99682	0.591	3381	22779
FL_22WF_B2_sc22	462070	277693	0.601	4455	44974
FL_22WF_B2_sc23	42351	15808	0.373	1594	3016
FL_22WF_B2_sc24	584825	351530	0.601	5861	62148
FL_22WF_B2_sc25	869279	502371	0.578	6723	117464
FL_22WF_B2_sc26	479589	275490	0.574	4562	44053
FL_22WF_B2_sc27	462227	240029	0.519	4349	36499
FL_22WF_B2_sc28	214594	119102	0.555	3684	29163
FL_22WF_B2_sc29	687601	407489	0.593	5248	46011
FL_22WF_B2_sc30	5045900	2899120	0.575	11830	468943
FL_22WF_B2_sc31	859565	479122	0.557	8910	105869
FL_22WF_B2_sc32	5993795	3446911	0.575	12505	466397
FL_22WF_B2_sc33	788120	469570	0.596	6071	84743
FL_22WF_B2_sc34	20664	7358	0.356	1470	3575
FL_22WF_B2_sc35	1962020	1186491	0.605	8995	158886
FL_22WF_B2_sc36	2297087	1331437	0.58	9096	188851
FL_22WF_B2_sc37	889520	504134	0.567	5588	64007
FL_22WF_B2_sc38	584565	353006	0.604	5100	56677
FL_22WF_B2_sc39	205342	121414	0.591	5055	36314
FL_22WF_B2_sc40	463698	264660	0.571	4648	57920
FL_22WF_B2_sc41	325268	195994	0.603	3911	35770
FL_22WF_B2_sc42	2418216	1428885	0.591	9427	209665
FL_22WF_B2_sc43	434819	233448	0.537	4832	55615
FL_22WF_B2_sc44	1034598	595424	0.576	7069	109617
FL_22WF_B2_sc45	1191916	687790	0.577	6624	101534
FL_22WF_B2_sc46	763394	426451	0.559	7772	68654
FL_22WF_B2_sc47	1598185	925413	0.579	7991	126246
FL_22WF_B2_sc48	1120490	655690	0.585	7380	115807
FL_22WF_B2_sc49	2163354	1227316	0.567	9346	146858
FL_22WF_B2_sc50	3432513	1941021	0.565	10849	396734
FL_22WF_B2_sc51	2957169	1672927	0.566	10454	367096
FL_22WF_B2_sc52	1993742	1138453	0.571	9458	282849
FL_22WF_B2_sc53	905244	513795	0.568	7997	129773
FL_22WF_B2_sc54	2654790	1538045	0.579	10607	343186
FL_22WF_B2_sc55	1070577	605894	0.566	6964	131493
FL_22WF_B2_sc56	880168	473257	0.538	7871	88704
FL_22WF_B2_sc57	5302474	3174137	0.599	12387	504121
FL_22WF_B2_sc58	2554057	1453237	0.569	9730	258985
FL_22WF_B2_sc59	953868	544246	0.571	7220	102704
FL_22WF_B2_sc60	6577421	3860698	0.587	12130	415015
FL_22WF_B2_sc61	2859047	1654041	0.579	9761	214285
FL_22WF_B2_sc62	2086855	1209092	0.579	8506	151999
FL_22WF_B2_sc63	2122940	1275759	0.601	8287	150054
FL_22WF_B2_sc64	1522996	919812	0.604	7983	100863
FL_22WF_B2_sc65	567992	341546	0.601	5371	59234
FL_22WF_B2_sc66	1712319	1004851	0.587	7620	133479
FL_22WF_B2_sc67	828767	484193	0.584	5690	87271
FL_22WF_B2_sc68	2613035	1514843	0.58	9346	235435
FL_22WF_B2_sc69	1692444	987512	0.583	7684	147498
FL_22WF_B2_sc70	2719505	1569952	0.577	9660	228979
FL_22WF_B2_sc71	203493	116217	0.571	3735	42385
FL_22WF_B2_sc72	274070	157729	0.576	4085	42639
FL_22WF_B2_sc73	258986	144284	0.557	6210	39379
FL_22WF_B2_sc74	2244625	1331341	0.593	8489	190382
FL_22WF_B2_sc75	985531	555670	0.564	6586	95318
FL_22WF_B2_sc76	516477	274063	0.531	7149	71135
FL_22WF_B2_sc77	3637791	2132402	0.586	11189	414615
FL_22WF_B2_sc78	4061627	2244788	0.553	12366	505263
FL_22WF_B2_sc79	3814790	2185273	0.573	10838	371553
FL_22WF_B2_sc80	2505229	1423900	0.568	9577	241545
FL_22WF_B2_sc81	2590567	1475612	0.57	9301	192152
FL_22WF_B2_sc82	2503744	1408099	0.562	10243	200982
FL_22WF_B2_sc83	4001899	2318047	0.579	11378	491671
FL_22WF_B2_sc84	4626601	2760564	0.597	10860	350534
FL_22WF_B2_sc85	22145	11222	0.507	804	1908
FL_22WF_B2_sc86	1791045	993078	0.554	8807	251389
FL_22WF_B2_sc87	2023453	1155329	0.571	8310	166998
FL_22WF_B2_sc88	930791	541430	0.582	7744	97909
FL_22WF_B2_sc89	710002	407561	0.574	5530	85010
FL_22WF_B2_sc90	2199353	1259013	0.572	9028	192397
FL_22WF_B2_sc91	1584263	863137	0.545	6928	111103
FL_22WF_B2_sc92	1364442	754065	0.553	6799	102989
FL_22WF_B2_sc93	957208	525950	0.549	7190	83935
FL_22WF_B2_sc94	2202619	1291417	0.586	8764	178478
FL_22WF_B2_sc95	395449	217565	0.55	4419	49625
FL_22WF_B2_sc96	5442596	2922821	0.537	10914	427515
Sample	Clean_Reads_After_QC	Aligned_Reads	MappingRate	Gene_Num	Transcript_Num
IG_22WF_B1_sc1	3379045	1751404	0.518	7677	210576
IG_22WF_B1_sc2	1330539	841628	0.633	5375	133330
IG_22WF_B1_sc3	2371840	1382103	0.583	6771	184722
IG_22WF_B1_sc4	2921798	1996736	0.683	4638	168860
IG_22WF_B1_sc5	241381	118423	0.491	2409	29555
IG_22WF_B1_sc6	304701	159429	0.523	3654	47194
IG_22WF_B1_sc7	705619	415852	0.589	4630	95636
IG_22WF_B1_sc8	483241	253878	0.525	3967	42110
IG_22WF_B1_sc9	861414	471476	0.547	4636	101312
IG_22WF_B1_sc10	792241	460143	0.581	3809	89090
IG_22WF_B1_sc11	417744	255221	0.611	3237	62056
IG_22WF_B1_sc12	508486	331566	0.652	3195	49200
IG_22WF_B1_sc13	825221	445956	0.54	4103	67239
IG_22WF_B1_sc14	742264	465703	0.627	3813	66325
IG_22WF_B1_sc15	718832	460172	0.64	3602	64793
IG_22WF_B1_sc16	617951	394594	0.639	2971	61992
IG_22WF_B1_sc17	818206	529155	0.647	3081	67790
IG_22WF_B1_sc18	710201	444954	0.627	2966	54402
IG_22WF_B1_sc19	1028932	662789	0.644	4100	135125
IG_22WF_B1_sc20	432881	254435	0.588	2920	45386
IG_22WF_B1_sc21	451176	292540	0.648	4017	111856
IG_22WF_B1_sc22	3078331	1785373	0.58	7682	219781
IG_22WF_B1_sc23	96182	24731	0.257	2223	8666
IG_22WF_B1_sc24	1011469	678509	0.671	4192	106509
IG_22WF_B1_sc25	820995	515524	0.628	4108	108751
IG_22WF_B1_sc26	1037006	685800	0.661	4236	106883
IG_22WF_B1_sc27	1359471	769767	0.566	4736	79404
IG_22WF_B1_sc28	971223	594998	0.613	4316	81885
IG_22WF_B1_sc29	1273946	495861	0.389	6969	71880
IG_22WF_B1_sc30	1547284	983971	0.636	5374	211188
IG_22WF_B1_sc31	433299	264665	0.611	3259	45683
IG_22WF_B1_sc32	1640843	986552	0.601	5084	135940
IG_22WF_B1_sc33	2117054	1387121	0.655	6679	260511
IG_22WF_B1_sc34	79713	37429	0.47	2222	15346
IG_22WF_B1_sc35	2149501	1267245	0.59	6773	250972
IG_22WF_B1_sc36	691717	388180	0.561	2933	69684
IG_22WF_B1_sc37	1637203	1001929	0.612	5547	167901
IG_22WF_B1_sc38	608173	410225	0.675	3192	75339
IG_22WF_B1_sc39	1006798	657856	0.653	6552	174927
IG_22WF_B1_sc40	1594762	1030582	0.646	5301	154555
IG_22WF_B1_sc41	1529540	1006358	0.658	5946	232696
IG_22WF_B1_sc42	1685498	1106915	0.657	5899	242610
IG_22WF_B1_sc43	1451913	980401	0.675	5467	189155
IG_22WF_B1_sc44	872789	618094	0.708	4795	204733
IG_22WF_B1_sc45	2248601	1459897	0.649	6298	234959
IG_22WF_B1_sc46	750532	459021	0.612	4864	78138
IG_22WF_B1_sc47	1283533	906366	0.706	4550	170690
IG_22WF_B1_sc48	796981	502752	0.631	3796	64754
IG_22WF_B1_sc49	2295550	1548337	0.674	6277	245114
IG_22WF_B1_sc50	2427237	1638732	0.675	7614	451112
IG_22WF_B1_sc51	1990884	1319110	0.663	6361	299607
IG_22WF_B1_sc52	1526348	972112	0.637	5141	182343
IG_22WF_B1_sc53	441408	291286	0.66	3335	88189
IG_22WF_B1_sc54	2072471	1324033	0.639	6855	277093
IG_22WF_B1_sc55	1563062	1042725	0.667	5584	325876
IG_22WF_B1_sc56	354800	222020	0.626	2986	50760
IG_22WF_B1_sc57	10541933	6468283	0.614	11680	1085447
IG_22WF_B1_sc58	854743	572205	0.669	3627	113165
IG_22WF_B1_sc59	760830	485338	0.638	3692	73067
IG_22WF_B1_sc60	636165	422869	0.665	3403	66354
IG_22WF_B1_sc61	3041832	2082814	0.685	5082	237457
IG_22WF_B1_sc62	755971	489180	0.647	3227	79115
IG_22WF_B1_sc63	453316	318411	0.702	2899	38793
IG_22WF_B1_sc64	627417	397696	0.634	3077	54369
IG_22WF_B1_sc65	886157	586555	0.662	3740	107039
IG_22WF_B1_sc66	210416	97139	0.462	1545	9260
IG_22WF_B1_sc67	991987	637875	0.643	3839	129095
IG_22WF_B1_sc68	1124561	734069	0.653	4395	156374
IG_22WF_B1_sc69	585680	399224	0.682	3064	88499
IG_22WF_B1_sc70	730162	496093	0.679	3524	74441
IG_22WF_B1_sc71	1760789	1225160	0.696	2840	163179
IG_22WF_B1_sc72	261238	156004	0.597	1664	18983
IG_22WF_B1_sc73	90090	44068	0.489	1559	8406
IG_22WF_B1_sc74	491492	294004	0.598	3462	67917
IG_22WF_B1_sc75	1938421	1156801	0.597	6744	178772
IG_22WF_B1_sc76	404350	213362	0.528	3707	55359
IG_22WF_B1_sc77	1203461	749411	0.623	5273	207444
IG_22WF_B1_sc78	1010140	584452	0.579	5338	157842
IG_22WF_B1_sc79	955241	612978	0.642	3487	145385
IG_22WF_B1_sc80	871078	587431	0.674	4093	168021
IG_22WF_B1_sc81	1066235	682245	0.64	3702	132711
IG_22WF_B1_sc82	426219	260655	0.612	2730	60068
IG_22WF_B1_sc83	813711	507067	0.623	3306	132331
IG_22WF_B1_sc84	1202414	770837	0.641	4177	149757
IG_22WF_B1_sc85	208873	122660	0.587	3171	40987
IG_22WF_B1_sc86	930975	616491	0.662	3791	191315
IG_22WF_B1_sc87	2763823	654120	0.237	4413	153698
IG_22WF_B1_sc88	571138	292055	0.511	3242	65859
IG_22WF_B1_sc89	380986	262895	0.69	1793	69813
IG_22WF_B1_sc90	170533	85192	0.5	1037	16389
IG_22WF_B1_sc91	612649	395016	0.645	2559	85158
IG_22WF_B1_sc92	1990200	1123938	0.565	5428	280481
IG_22WF_B1_sc93	252805	152013	0.601	2722	44265
IG_22WF_B1_sc94	937341	635181	0.678	3444	128141
IG_22WF_B1_sc95	1278633	802648	0.628	4496	166010
IG_22WF_B1_sc96	1209260	710577	0.588	4056	189171
Sample	Clean_Reads_After_QC	Aligned_Reads	MappingRate	Gene_Num	Transcript_Num
IP_22WF_B1_sc1	640521	375014	0.585	2794	85962
IP_22WF_B1_sc2	808404	445543	0.551	2670	72244
IP_22WF_B1_sc3	1123477	524025	0.466	3380	173608
IP_22WF_B1_sc4	277965	159924	0.575	1921	57246
IP_22WF_B1_sc5	800228	203870	0.255	4213	56825
IP_22WF_B1_sc6	424724	170063	0.4	4298	69421
IP_22WF_B1_sc7	582860	283947	0.487	2750	95146
IP_22WF_B1_sc8	335314	42145	0.126	1647	12763
IP_22WF_B1_sc9	455610	292499	0.642	3022	107588
IP_22WF_B1_sc10	4114530	1983205	0.482	5985	196083
IP_22WF_B1_sc11	310042	168733	0.544	2225	58290
IP_22WF_B1_sc12	1265482	813599	0.643	2175	93511
IP_22WF_B1_sc13	1944218	744956	0.383	4909	105496
IP_22WF_B1_sc14	646214	337402	0.522	2504	45686
IP_22WF_B1_sc15	1014826	664316	0.655	4588	223917
IP_22WF_B1_sc16	311233	197791	0.636	2041	58153
IP_22WF_B1_sc17	637422	374254	0.587	2759	66723
IP_22WF_B1_sc18	271809	113252	0.417	1308	17240
IP_22WF_B1_sc19	1964777	1363240	0.694	1920	110862
IP_22WF_B1_sc20	835221	420962	0.504	3300	53016
IP_22WF_B1_sc21	460226	247344	0.537	2570	33541
IP_22WF_B1_sc22	674772	437419	0.648	3239	106993
IP_22WF_B1_sc23	391384	8870	0.023	1195	2911
IP_22WF_B1_sc24	2427879	1479849	0.61	4269	249418
IP_22WF_B1_sc25	344519	207047	0.601	2054	54154
IP_22WF_B1_sc26	441050	268499	0.609	2444	48641
IP_22WF_B1_sc27	663214	408528	0.616	3151	66017
IP_22WF_B1_sc28	399002	221979	0.556	2272	34094
IP_22WF_B1_sc29	517876	328572	0.634	2672	50229
IP_22WF_B1_sc30	277529	145531	0.524	1262	21318
IP_22WF_B1_sc31	204425	105188	0.515	1288	22052
IP_22WF_B1_sc32	445603	243237	0.546	1883	41291
IP_22WF_B1_sc33	354911	230215	0.649	2910	88971
IP_22WF_B1_sc34	370297	90104	0.243	4528	28285
IP_22WF_B1_sc35	661313	363123	0.549	3319	96750
IP_22WF_B1_sc36	1781659	1098430	0.617	4641	175203
IP_22WF_B1_sc37	2942842	1921008	0.653	4170	212775
IP_22WF_B1_sc38	1039868	549952	0.529	2768	58513
IP_22WF_B1_sc39	716493	437757	0.611	3577	143692
IP_22WF_B1_sc40	320395	163488	0.51	1478	34571
IP_22WF_B1_sc41	1820443	1099124	0.604	5521	186921
IP_22WF_B1_sc42	919082	592521	0.645	4337	174217
IP_22WF_B1_sc43	1246611	811463	0.651	4299	187124
IP_22WF_B1_sc44	356856	227915	0.639	2071	86489
IP_22WF_B1_sc45	218010	91228	0.418	1129	15959
IP_22WF_B1_sc46	163957	80455	0.491	1486	17875
IP_22WF_B1_sc47	2310715	1339069	0.58	4711	119433
IP_22WF_B1_sc48	762616	470024	0.616	3319	119917
IP_22WF_B1_sc49	480489	284470	0.592	2506	48878
IP_22WF_B1_sc50	514889	358221	0.696	3151	120625
IP_22WF_B1_sc51	439447	253637	0.577	2198	54547
IP_22WF_B1_sc52	386269	215104	0.557	1652	38771
IP_22WF_B1_sc53	321731	207619	0.645	2368	92248
IP_22WF_B1_sc54	164442	82074	0.499	1015	15307
IP_22WF_B1_sc55	315564	204376	0.648	2128	71697
IP_22WF_B1_sc56	432273	270304	0.625	2970	107899
IP_22WF_B1_sc57	423435	229021	0.541	2535	54402
IP_22WF_B1_sc58	403950	258368	0.64	2269	70808
IP_22WF_B1_sc59	198195	115702	0.584	1530	29566
IP_22WF_B1_sc60	277642	184540	0.665	1883	35925
IP_22WF_B1_sc61	859025	574383	0.669	3843	191319
IP_22WF_B1_sc62	439494	264627	0.602	1961	45297
IP_22WF_B1_sc63	766961	480012	0.626	3214	138883
IP_22WF_B1_sc64	374600	91503	0.244	1073	15242
IP_22WF_B1_sc65	250979	152073	0.606	1864	33815
IP_22WF_B1_sc66	1740669	1072935	0.616	4897	237339
IP_22WF_B1_sc67	459134	299029	0.651	2779	84588
IP_22WF_B1_sc68	750870	491726	0.655	3092	151905
IP_22WF_B1_sc69	548366	329892	0.602	3150	135714
IP_22WF_B1_sc70	2017155	1233230	0.611	5511	175941
IP_22WF_B1_sc71	205225	67395	0.328	798	12737
IP_22WF_B1_sc72	122533	61779	0.504	867	11682
IP_22WF_B1_sc73	366097	204712	0.559	3986	50387
IP_22WF_B1_sc74	641815	426424	0.664	2655	122158
IP_22WF_B1_sc75	138792	54254	0.391	742	4882
IP_22WF_B1_sc76	531944	164669	0.31	1159	40178
IP_22WF_B1_sc77	3230140	2283277	0.707	3384	270494
IP_22WF_B1_sc78	1931093	1362379	0.705	1919	168770
IP_22WF_B1_sc79	259681	143959	0.554	1357	29599
IP_22WF_B1_sc80	592666	367451	0.62	2781	100451
IP_22WF_B1_sc81	2257420	1549858	0.687	2620	167133
IP_22WF_B1_sc82	1338057	793339	0.593	4650	180277
IP_22WF_B1_sc83	102534	47735	0.466	654	4946
IP_22WF_B1_sc84	2482088	1457253	0.587	5352	270721
IP_22WF_B1_sc85	90965	25049	0.275	735	9756
IP_22WF_B1_sc86	316860	167846	0.53	1510	37515
IP_22WF_B1_sc87	427596	121927	0.285	1206	6355
IP_22WF_B1_sc88	363244	198464	0.546	1868	49805
IP_22WF_B1_sc89	82447	38351	0.465	607	6393
IP_22WF_B1_sc90	95983	48432	0.505	728	10439
IP_22WF_B1_sc91	1037956	646928	0.623	3575	167192
IP_22WF_B1_sc92	133699	43798	0.328	744	1437
IP_22WF_B1_sc93	114517	40857	0.357	807	7039
IP_22WF_B1_sc94	577758	373006	0.646	2802	95626
IP_22WF_B1_sc95	1095356	693843	0.633	4595	317803
IP_22WF_B1_sc96	156205	53567	0.343	838	10291
Sample	Clean_Reads_After_QC	Aligned_Reads	MappingRate	Gene_Num	Transcript_Num
IT_22WF_B1_sc1	1091564	685424	0.628	2881	86508
IT_22WF_B1_sc2	755214	492503	0.652	2090	57284
IT_22WF_B1_sc3	1617489	1140993	0.705	4350	270426
IT_22WF_B1_sc4	935933	653197	0.698	2956	149566
IT_22WF_B1_sc5	886693	569620	0.642	3083	150760
IT_22WF_B1_sc6	316908	207618	0.655	1415	47499
IT_22WF_B1_sc7	550249	337956	0.614	1250	22646
IT_22WF_B1_sc8	1177050	904043	0.768	4196	154359
IT_22WF_B1_sc9	782275	520754	0.666	2632	130147
IT_22WF_B1_sc10	867122	593121	0.684	2743	107466
IT_22WF_B1_sc11	408912	302912	0.741	1970	84196
IT_22WF_B1_sc12	169875	103936	0.612	619	6256
IT_22WF_B1_sc13	397659	269249	0.677	1462	42053
IT_22WF_B1_sc14	413475	302324	0.731	2420	78682
IT_22WF_B1_sc15	739957	525899	0.711	2300	80978
IT_22WF_B1_sc16	700241	478114	0.683	2630	73522
IT_22WF_B1_sc17	735476	498771	0.678	2246	62187
IT_22WF_B1_sc18	692681	482235	0.696	2045	49285
IT_22WF_B1_sc19	2125887	1569840	0.738	3515	181603
IT_22WF_B1_sc20	850548	564357	0.664	2625	104058
IT_22WF_B1_sc21	958503	480230	0.501	2575	119557
IT_22WF_B1_sc22	31501616	20092137	0.638	11530	1028560
IT_22WF_B1_sc23	219586	17452	0.079	1684	5890
IT_22WF_B1_sc24	1730201	997211	0.576	3560	167664
IT_22WF_B1_sc25	981737	632536	0.644	2870	103724
IT_22WF_B1_sc26	722709	483346	0.669	2519	69959
IT_22WF_B1_sc27	524267	374943	0.715	1999	58205
IT_22WF_B1_sc28	443147	272759	0.616	1349	29925
IT_22WF_B1_sc29	460171	337535	0.733	2147	43546
IT_22WF_B1_sc30	102961	47089	0.457	1199	2886
IT_22WF_B1_sc31	567932	416213	0.733	2199	67431
IT_22WF_B1_sc32	695721	447091	0.643	2338	71435
IT_22WF_B1_sc33	451248	337677	0.748	1952	79205
IT_22WF_B1_sc34	384996	224744	0.584	2892	44408
IT_22WF_B1_sc35	815570	605306	0.742	2998	139173
IT_22WF_B1_sc36	322402	205484	0.637	1031	33258
IT_22WF_B1_sc37	353042	231978	0.657	1313	39493
IT_22WF_B1_sc38	419118	299733	0.715	2037	77000
IT_22WF_B1_sc39	1144482	817554	0.714	3874	283698
IT_22WF_B1_sc40	4498557	2900357	0.645	5723	356013
IT_22WF_B1_sc41	1976374	698159	0.353	3394	151218
IT_22WF_B1_sc42	254795	177391	0.696	921	31753
IT_22WF_B1_sc43	470115	351181	0.747	1756	57328
IT_22WF_B1_sc44	308876	225350	0.73	1398	60615
IT_22WF_B1_sc45	399039	259228	0.65	1488	48136
IT_22WF_B1_sc46	580328	402483	0.694	2321	87106
IT_22WF_B1_sc47	429232	309966	0.722	1787	60950
IT_22WF_B1_sc48	955908	661755	0.692	2802	213250
IT_22WF_B1_sc49	819092	555505	0.678	2509	91759
IT_22WF_B1_sc50	429388	255226	0.594	1634	67195
IT_22WF_B1_sc51	601729	415524	0.691	2597	122538
IT_22WF_B1_sc52	1061174	728934	0.687	2918	220500
IT_22WF_B1_sc53	693001	462304	0.667	2456	179577
IT_22WF_B1_sc54	1385207	864951	0.624	3518	152992
IT_22WF_B1_sc55	2084970	1316133	0.631	3745	211592
IT_22WF_B1_sc56	1187875	816081	0.687	3735	259230
IT_22WF_B1_sc57	312127	183141	0.587	1281	27259
IT_22WF_B1_sc58	991113	676800	0.683	2921	158532
IT_22WF_B1_sc59	654197	457096	0.699	2336	86502
IT_22WF_B1_sc60	1220168	963593	0.79	4408	195039
IT_22WF_B1_sc61	1021713	738115	0.722	3217	161453
IT_22WF_B1_sc62	593061	340397	0.574	1735	66513
IT_22WF_B1_sc63	1904885	1466702	0.77	4828	307778
IT_22WF_B1_sc64	453654	328073	0.723	1815	30330
IT_22WF_B1_sc65	631865	441946	0.699	2531	77387
IT_22WF_B1_sc66	823867	534424	0.649	2566	127574
IT_22WF_B1_sc67	705866	351068	0.497	1951	92346
IT_22WF_B1_sc68	822386	579732	0.705	2857	157707
IT_22WF_B1_sc69	345278	105040	0.304	1038	14226
IT_22WF_B1_sc70	934027	687419	0.736	3336	161283
IT_22WF_B1_sc71	1291602	230504	0.178	1935	56718
IT_22WF_B1_sc72	4350672	2779991	0.639	5881	425823
IT_22WF_B1_sc73	1219579	316321	0.259	2332	50414
IT_22WF_B1_sc74	190113	128440	0.676	988	24584
IT_22WF_B1_sc75	685337	470118	0.686	2719	90950
IT_22WF_B1_sc76	453397	216391	0.477	1758	42229
IT_22WF_B1_sc77	284524	197361	0.694	1545	45320
IT_22WF_B1_sc78	485505	367756	0.757	2264	125433
IT_22WF_B1_sc79	485309	330522	0.681	1713	61757
IT_22WF_B1_sc80	654607	483549	0.739	2309	100490
IT_22WF_B1_sc81	1240813	860686	0.694	3306	157346
IT_22WF_B1_sc82	289523	169156	0.584	1229	47362
IT_22WF_B1_sc83	518877	380674	0.734	2036	132495
IT_22WF_B1_sc84	323694	140483	0.434	892	2163
IT_22WF_B1_sc85	941170	624769	0.664	3910	279460
IT_22WF_B1_sc86	527731	371864	0.705	2114	98708
IT_22WF_B1_sc87	1747713	800051	0.458	3676	169065
IT_22WF_B1_sc88	560405	361384	0.645	2523	120198
IT_22WF_B1_sc89	552287	407874	0.739	2491	127686
IT_22WF_B1_sc90	799945	584909	0.731	3005	177442
IT_22WF_B1_sc91	667669	471980	0.707	2541	113302
IT_22WF_B1_sc92	664610	397089	0.597	2493	110523
IT_22WF_B1_sc93	918106	565308	0.616	2720	194911
IT_22WF_B1_sc94	1046816	721155	0.689	3220	151103
IT_22WF_B1_sc95	1602351	866179	0.541	3038	153445
IT_22WF_B1_sc96	1578943	1104557	0.7	3904	334256
Sample	Clean_Reads_After_QC	Aligned_Reads	MappingRate	Gene_Num	Transcript_Num
LO_22WF_B1_sc1	3641883	1931479	0.53	6296	381368
LO_22WF_B1_sc2	1706810	1065606	0.624	4993	350735
LO_22WF_B1_sc3	1366310	598017	0.438	4092	135259
LO_22WF_B1_sc4	2662602	1546004	0.581	5646	394997
LO_22WF_B1_sc5	495208	188712	0.381	1792	52550
LO_22WF_B1_sc6	393101	172980	0.44	2665	47321
LO_22WF_B1_sc7	2377947	1249556	0.525	6229	243296
LO_22WF_B1_sc8	253049	76660	0.303	1875	26625
LO_22WF_B1_sc9	537884	378606	0.704	3248	192674
LO_22WF_B1_sc10	587298	366700	0.624	2426	108931
LO_22WF_B1_sc11	499983	306665	0.613	2735	79423
LO_22WF_B1_sc12	314204	182186	0.58	1807	44647
LO_22WF_B1_sc13	609118	244205	0.401	2423	90284
LO_22WF_B1_sc14	242595	158939	0.655	1481	44028
LO_22WF_B1_sc15	178717	83025	0.465	1105	21981
LO_22WF_B1_sc16	211952	135416	0.639	930	19447
LO_22WF_B1_sc17	305039	142814	0.468	1283	16094
LO_22WF_B1_sc18	377968	222990	0.59	2309	55224
LO_22WF_B1_sc19	441215	305762	0.693	2539	103788
LO_22WF_B1_sc20	229297	114883	0.501	1789	35209
LO_22WF_B1_sc21	25500	12352	0.484	228	682
LO_22WF_B1_sc22	390145	262318	0.672	2111	80526
LO_22WF_B1_sc23	68316	3881	0.057	705	1065
LO_22WF_B1_sc24	363463	245755	0.676	2493	102725
LO_22WF_B1_sc25	168017	94842	0.564	1016	26493
LO_22WF_B1_sc26	114647	54173	0.473	602	6127
LO_22WF_B1_sc27	506152	338930	0.67	2754	81666
LO_22WF_B1_sc28	177321	101084	0.57	1549	44921
LO_22WF_B1_sc29	736727	516155	0.701	3457	102857
LO_22WF_B1_sc30	467544	298450	0.638	2106	94853
LO_22WF_B1_sc31	97879	61948	0.633	1288	22323
LO_22WF_B1_sc32	343610	206182	0.6	1918	62591
LO_22WF_B1_sc33	265919	159851	0.601	1070	22654
LO_22WF_B1_sc34	32209	9049	0.281	895	3961
LO_22WF_B1_sc35	830302	568195	0.684	3468	200250
LO_22WF_B1_sc36	283693	193981	0.684	1798	74792
LO_22WF_B1_sc37	397323	283257	0.713	2475	118147
LO_22WF_B1_sc38	917212	691937	0.754	4132	360057
LO_22WF_B1_sc39	610909	454349	0.744	3845	272812
LO_22WF_B1_sc40	453441	312012	0.688	2421	113912
LO_22WF_B1_sc41	738997	496168	0.671	3208	160163
LO_22WF_B1_sc42	181521	113661	0.626	1387	45853
LO_22WF_B1_sc43	172785	101667	0.588	1190	30714
LO_22WF_B1_sc44	207825	145167	0.699	1352	52631
LO_22WF_B1_sc45	121983	44024	0.361	583	1580
LO_22WF_B1_sc46	271100	186268	0.687	2037	67231
LO_22WF_B1_sc47	301485	199176	0.661	1729	55460
LO_22WF_B1_sc48	532442	299799	0.563	2501	115259
LO_22WF_B1_sc49	4470455	2347716	0.525	6212	212293
LO_22WF_B1_sc50	4981060	2621039	0.526	6543	415129
LO_22WF_B1_sc51	422378	284912	0.675	2083	86590
LO_22WF_B1_sc52	1210266	687053	0.568	3246	162723
LO_22WF_B1_sc53	385733	266047	0.69	2729	122878
LO_22WF_B1_sc54	721921	483888	0.67	3425	178555
LO_22WF_B1_sc55	611126	417007	0.682	2677	154016
LO_22WF_B1_sc56	325442	183866	0.565	1970	47258
LO_22WF_B1_sc57	295309	177059	0.6	2238	50351
LO_22WF_B1_sc58	1490909	824030	0.553	3842	110781
LO_22WF_B1_sc59	315602	205249	0.65	2321	74693
LO_22WF_B1_sc60	1009297	553725	0.549	3219	69514
LO_22WF_B1_sc61	1638553	831637	0.508	4152	172621
LO_22WF_B1_sc62	446065	280729	0.629	2126	71059
LO_22WF_B1_sc63	811891	514944	0.634	3008	127109
LO_22WF_B1_sc64	1367653	782380	0.572	4399	135054
LO_22WF_B1_sc65	473829	306787	0.647	2929	96070
LO_22WF_B1_sc66	1027502	625344	0.609	4583	240913
LO_22WF_B1_sc67	1333987	819713	0.614	4017	184951
LO_22WF_B1_sc68	5264477	3091564	0.587	7305	540675
LO_22WF_B1_sc69	500339	333002	0.666	3254	163409
LO_22WF_B1_sc70	774567	496136	0.641	3359	130613
LO_22WF_B1_sc71	485660	159650	0.329	1887	60834
LO_22WF_B1_sc72	651346	426762	0.655	3983	189687
LO_22WF_B1_sc73	196243	121193	0.618	3443	34054
LO_22WF_B1_sc74	180944	84351	0.466	2345	18124
LO_22WF_B1_sc75	793933	472579	0.595	3757	115822
LO_22WF_B1_sc76	963281	538140	0.559	4181	106655
LO_22WF_B1_sc77	492414	332006	0.674	2967	143374
LO_22WF_B1_sc78	357542	236506	0.661	2522	127931
LO_22WF_B1_sc79	257834	109715	0.426	1626	22938
LO_22WF_B1_sc80	4311833	2638568	0.612	4417	240584
LO_22WF_B1_sc81	760459	405460	0.533	3611	147047
LO_22WF_B1_sc82	349357	177164	0.507	1730	51385
LO_22WF_B1_sc83	891658	579088	0.649	4160	261484
LO_22WF_B1_sc84	800311	513723	0.642	3060	206566
LO_22WF_B1_sc85	85836	50501	0.588	2304	26532
LO_22WF_B1_sc86	1151254	598509	0.52	3602	257283
LO_22WF_B1_sc87	999004	610721	0.611	3880	184696
LO_22WF_B1_sc88	813602	530296	0.652	4169	228405
LO_22WF_B1_sc89	1582504	978795	0.619	4716	322525
LO_22WF_B1_sc90	464146	245416	0.529	2219	87991
LO_22WF_B1_sc91	401450	274664	0.684	2096	100426
LO_22WF_B1_sc92	559226	359033	0.642	2419	132358
LO_22WF_B1_sc93	523630	338260	0.646	3239	153609
LO_22WF_B1_sc94	824366	523260	0.635	3986	208268
LO_22WF_B1_sc95	1901942	1088235	0.572	4471	183355
LO_22WF_B1_sc96	1130510	718496	0.636	4287	317049
Sample	Clean_Reads_After_QC	Aligned_Reads	MappingRate	Gene_Num	Transcript_Num
M_22WF_B1_sc1	808664	461895	0.571	2909	102387
M_22WF_B1_sc2	508974	284411	0.559	2174	47620
M_22WF_B1_sc3	2581119	1533603	0.594	6319	421775
M_22WF_B1_sc4	1012274	632945	0.625	4277	186071
M_22WF_B1_sc5	330389	73467	0.222	2651	28437
M_22WF_B1_sc6	103813	13665	0.132	610	2758
M_22WF_B1_sc7	646654	334710	0.518	4008	110177
M_22WF_B1_sc8	342871	93399	0.272	2506	25242
M_22WF_B1_sc9	614258	413771	0.674	3398	170644
M_22WF_B1_sc10	1227774	721606	0.588	4513	143737
M_22WF_B1_sc11	148002	81855	0.553	1596	25182
M_22WF_B1_sc12	1177786	683091	0.58	2198	85747
M_22WF_B1_sc13	649466	55509	0.085	1195	6377
M_22WF_B1_sc14	883618	560810	0.635	3545	92336
M_22WF_B1_sc15	2581304	1467257	0.568	4078	163704
M_22WF_B1_sc16	471461	309637	0.657	2357	77232
M_22WF_B1_sc17	615362	343300	0.558	2321	46231
M_22WF_B1_sc18	595902	330148	0.554	2605	56238
M_22WF_B1_sc19	577515	371764	0.644	2716	76698
M_22WF_B1_sc20	515739	197008	0.382	3068	46720
M_22WF_B1_sc21	121829	34042	0.279	846	6587
M_22WF_B1_sc22	801675	534222	0.666	2921	86176
M_22WF_B1_sc23	137673	4941	0.036	730	1147
M_22WF_B1_sc24	383869	214788	0.56	2417	46738
M_22WF_B1_sc25	604728	392665	0.649	2604	104264
M_22WF_B1_sc26	563448	370779	0.658	2572	54735
M_22WF_B1_sc27	490402	285016	0.581	2202	42874
M_22WF_B1_sc28	360681	209594	0.581	2244	27989
M_22WF_B1_sc29	729452	468725	0.643	3030	66050
M_22WF_B1_sc30	536770	316237	0.589	2130	49222
M_22WF_B1_sc31	92917	57969	0.624	1568	14237
M_22WF_B1_sc32	1562994	981314	0.628	5486	197948
M_22WF_B1_sc33	362675	233991	0.645	1964	45853
M_22WF_B1_sc34	49326	15668	0.318	1519	5996
M_22WF_B1_sc35	318852	170023	0.533	1621	29757
M_22WF_B1_sc36	137140	70989	0.518	880	6000
M_22WF_B1_sc37	931744	502457	0.539	3477	81672
M_22WF_B1_sc38	791772	548502	0.693	3029	141272
M_22WF_B1_sc39	275681	137647	0.499	3134	32257
M_22WF_B1_sc40	847153	519072	0.613	3086	77937
M_22WF_B1_sc41	326909	183315	0.561	1904	38014
M_22WF_B1_sc42	688430	452849	0.658	2800	105005
M_22WF_B1_sc43	1689690	1128806	0.668	4631	201556
M_22WF_B1_sc44	332908	220315	0.662	2333	56268
M_22WF_B1_sc45	992398	626458	0.631	3545	120884
M_22WF_B1_sc46	244083	163491	0.67	3132	46267
M_22WF_B1_sc47	790786	513370	0.649	2763	62304
M_22WF_B1_sc48	393305	220663	0.561	2156	47437
M_22WF_B1_sc49	907021	549829	0.606	3031	95967
M_22WF_B1_sc50	2040775	1235467	0.605	3126	165731
M_22WF_B1_sc51	464689	293355	0.631	2296	72747
M_22WF_B1_sc52	1064480	720104	0.676	3760	181167
M_22WF_B1_sc53	198864	125317	0.63	1951	35211
M_22WF_B1_sc54	1084216	700076	0.646	3851	190513
M_22WF_B1_sc55	1491557	990567	0.664	4691	290628
M_22WF_B1_sc56	215466	110325	0.512	2476	34650
M_22WF_B1_sc57	877923	569555	0.649	3679	170991
M_22WF_B1_sc58	613009	379345	0.619	2401	96450
M_22WF_B1_sc59	678191	424422	0.626	3439	101894
M_22WF_B1_sc60	627010	385669	0.615	2967	63709
M_22WF_B1_sc61	643522	387812	0.603	2550	69497
M_22WF_B1_sc62	307755	159449	0.518	1859	22988
M_22WF_B1_sc63	967826	596870	0.617	3506	122181
M_22WF_B1_sc64	433764	271498	0.626	2192	54212
M_22WF_B1_sc65	454125	270883	0.596	2081	49954
M_22WF_B1_sc66	920022	552389	0.6	3251	131498
M_22WF_B1_sc67	689753	449289	0.651	2689	106191
M_22WF_B1_sc68	803488	514129	0.64	3059	146468
M_22WF_B1_sc69	597292	381428	0.639	2855	112828
M_22WF_B1_sc70	2718538	1771938	0.652	6017	312296
M_22WF_B1_sc71	702713	271837	0.387	2351	78629
M_22WF_B1_sc72	351542	172962	0.492	1565	27852
M_22WF_B1_sc73	112547	57355	0.51	2212	14951
M_22WF_B1_sc74	993970	568692	0.572	3481	205735
M_22WF_B1_sc75	1307353	796622	0.609	3871	121927
M_22WF_B1_sc76	214868	75537	0.352	1806	18442
M_22WF_B1_sc77	612458	382911	0.625	2569	116029
M_22WF_B1_sc78	396083	224422	0.567	3046	66127
M_22WF_B1_sc79	743956	439619	0.591	2720	72288
M_22WF_B1_sc80	1313793	808101	0.615	4651	224643
M_22WF_B1_sc81	953015	547460	0.574	3495	105325
M_22WF_B1_sc82	223346	135289	0.606	1906	38207
M_22WF_B1_sc83	685940	461658	0.673	3151	232627
M_22WF_B1_sc84	992063	618457	0.623	3357	164254
M_22WF_B1_sc85	93601	50900	0.544	2923	23656
M_22WF_B1_sc86	2110264	1384817	0.656	5557	562406
M_22WF_B1_sc87	170997	63672	0.372	1103	7464
M_22WF_B1_sc88	387111	234823	0.607	4127	104332
M_22WF_B1_sc89	612515	370675	0.605	2777	124908
M_22WF_B1_sc90	541074	332718	0.615	2585	105813
M_22WF_B1_sc91	668011	440546	0.659	2580	87240
M_22WF_B1_sc92	861768	435231	0.505	2554	93215
M_22WF_B1_sc93	142049	79457	0.559	1962	29301
M_22WF_B1_sc94	830396	492458	0.593	3256	113300
M_22WF_B1_sc95	1976062	912596	0.462	5880	132641
M_22WF_B1_sc96	788816	486950	0.617	3169	153650
Sample	Clean_Reads_After_QC	Aligned_Reads	MappingRate	Gene_Num	Transcript_Num
MT_22WF_B1_sc1	266974	93785	0.351	942	13648
MT_22WF_B1_sc2	748801	425804	0.569	2487	74954
MT_22WF_B1_sc3	457874	117722	0.257	1708	35764
MT_22WF_B1_sc4	431640	211041	0.489	1916	67394
MT_22WF_B1_sc5	424234	33666	0.079	1217	10028
MT_22WF_B1_sc6	131325	17282	0.132	424	2804
MT_22WF_B1_sc7	321845	138017	0.429	1760	39707
MT_22WF_B1_sc8	199854	42328	0.212	981	12082
MT_22WF_B1_sc9	450687	286967	0.637	2725	163132
MT_22WF_B1_sc10	150520	49696	0.33	660	10719
MT_22WF_B1_sc11	129979	73695	0.567	762	19918
MT_22WF_B1_sc12	189419	85223	0.45	964	12516
MT_22WF_B1_sc13	398543	109142	0.274	1473	43540
MT_22WF_B1_sc14	191161	112476	0.588	1311	41412
MT_22WF_B1_sc15	267808	153586	0.573	1707	49022
MT_22WF_B1_sc16	118499	65772	0.555	904	24215
MT_22WF_B1_sc17	720646	417979	0.58	2788	73485
MT_22WF_B1_sc18	462609	245648	0.531	2505	63044
MT_22WF_B1_sc19	340389	181831	0.534	1594	40352
MT_22WF_B1_sc20	283246	119478	0.422	1478	27546
MT_22WF_B1_sc21	370972	235756	0.636	3012	107638
MT_22WF_B1_sc22	566389	347472	0.613	2762	96626
MT_22WF_B1_sc23	47821	2479	0.052	251	334
MT_22WF_B1_sc24	997919	624402	0.626	3573	111497
MT_22WF_B1_sc25	651047	379013	0.582	2746	113766
MT_22WF_B1_sc26	1032024	639763	0.62	3028	74815
MT_22WF_B1_sc27	1526579	882029	0.578	4293	112562
MT_22WF_B1_sc28	240035	134308	0.56	1573	27618
MT_22WF_B1_sc29	501243	295551	0.59	2495	57151
MT_22WF_B1_sc30	1459122	869664	0.596	4589	235592
MT_22WF_B1_sc31	106655	55750	0.523	1508	17985
MT_22WF_B1_sc32	815791	461476	0.566	3029	86946
MT_22WF_B1_sc33	169362	101126	0.597	1445	41639
MT_22WF_B1_sc34	30404	6814	0.224	432	2513
MT_22WF_B1_sc35	193954	105173	0.542	1398	33302
MT_22WF_B1_sc36	161575	93775	0.58	1037	24687
MT_22WF_B1_sc37	163549	99565	0.609	1130	33574
MT_22WF_B1_sc38	217237	141495	0.651	1559	51792
MT_22WF_B1_sc39	95604	60172	0.629	1070	22465
MT_22WF_B1_sc40	245128	136546	0.557	1334	39231
MT_22WF_B1_sc41	270412	167769	0.62	1801	52316
MT_22WF_B1_sc42	88578	44364	0.501	643	7818
MT_22WF_B1_sc43	140243	65222	0.465	786	16444
MT_22WF_B1_sc44	680588	437746	0.643	2670	99752
MT_22WF_B1_sc45	697094	401496	0.576	3150	119358
MT_22WF_B1_sc46	176843	89137	0.504	1535	30130
MT_22WF_B1_sc47	521147	316248	0.607	2825	101383
MT_22WF_B1_sc48	557763	341858	0.613	1977	56410
MT_22WF_B1_sc49	685986	240131	0.35	2208	51311
MT_22WF_B1_sc50	308874	129854	0.42	1331	32012
MT_22WF_B1_sc51	247235	153781	0.622	1882	64137
MT_22WF_B1_sc52	225133	128439	0.571	1078	24266
MT_22WF_B1_sc53	158672	102044	0.643	1409	42141
MT_22WF_B1_sc54	273406	155544	0.569	1676	56626
MT_22WF_B1_sc55	151940	87119	0.573	1134	31611
MT_22WF_B1_sc56	241400	139568	0.578	1600	47777
MT_22WF_B1_sc57	220257	124415	0.565	1571	41648
MT_22WF_B1_sc58	229986	110044	0.478	1548	37643
MT_22WF_B1_sc59	163321	94132	0.576	948	21925
MT_22WF_B1_sc60	782841	450158	0.575	3330	120307
MT_22WF_B1_sc61	1308629	863721	0.66	4558	268563
MT_22WF_B1_sc62	685433	444654	0.649	3578	164947
MT_22WF_B1_sc63	1379250	791555	0.574	4687	261961
MT_22WF_B1_sc64	307211	154574	0.503	1647	41825
MT_22WF_B1_sc65	471525	264382	0.561	2477	77886
MT_22WF_B1_sc66	722487	366993	0.508	3292	142395
MT_22WF_B1_sc67	240422	118037	0.491	1058	21050
MT_22WF_B1_sc68	591122	318260	0.538	2249	90437
MT_22WF_B1_sc69	1143245	174533	0.153	1735	44978
MT_22WF_B1_sc70	472742	274054	0.58	2242	64479
MT_22WF_B1_sc71	796606	291884	0.366	2661	107468
MT_22WF_B1_sc72	478696	246184	0.514	2408	82186
MT_22WF_B1_sc73	239212	143962	0.602	3563	37169
MT_22WF_B1_sc74	386004	196627	0.509	2318	79608
MT_22WF_B1_sc75	1582146	928736	0.587	4835	216459
MT_22WF_B1_sc76	200493	100541	0.501	2153	34228
MT_22WF_B1_sc77	820431	481716	0.587	3940	184259
MT_22WF_B1_sc78	5873533	3572188	0.608	9745	952353
MT_22WF_B1_sc79	6113718	3679763	0.602	8115	638586
MT_22WF_B1_sc80	2196841	1296219	0.59	6096	341435
MT_22WF_B1_sc81	605719	310078	0.512	2807	113569
MT_22WF_B1_sc82	276700	159621	0.577	1715	70985
MT_22WF_B1_sc83	339361	198521	0.585	2151	92551
MT_22WF_B1_sc84	467454	261414	0.559	2372	101349
MT_22WF_B1_sc85	470246	289411	0.615	3118	62111
MT_22WF_B1_sc86	872086	474845	0.544	3705	213672
MT_22WF_B1_sc87	288728	135433	0.469	1665	51815
MT_22WF_B1_sc88	315094	184399	0.585	2049	76613
MT_22WF_B1_sc89	288872	163138	0.565	1866	74257
MT_22WF_B1_sc90	335925	184947	0.551	2201	87295
MT_22WF_B1_sc91	564733	343691	0.609	2416	108932
MT_22WF_B1_sc92	1183466	682880	0.577	3718	155463
MT_22WF_B1_sc93	229702	112648	0.49	1672	35059
MT_22WF_B1_sc94	1042248	608784	0.584	3371	130502
MT_22WF_B1_sc95	715647	386175	0.54	3357	151253
MT_22WF_B1_sc96	414657	224171	0.541	2328	90137
Sample	Clean_Reads_After_QC	Aligned_Reads	MappingRate	Gene_Num	Transcript_Num
P_22WF_B1_sc1	453032	170280	0.376	1102	27161
P_22WF_B1_sc2	169404	82630	0.488	1101	5984
P_22WF_B1_sc3	6220390	4307054	0.692	6836	391044
P_22WF_B1_sc4	5240785	3382783	0.645	6800	336363
P_22WF_B1_sc5	291191	141219	0.485	3270	62332
P_22WF_B1_sc6	207422	128835	0.621	3611	55102
P_22WF_B1_sc7	367994	221838	0.603	3205	80933
P_22WF_B1_sc8	526840	262853	0.499	3747	41586
P_22WF_B1_sc9	625635	453792	0.725	3239	177934
P_22WF_B1_sc10	881550	642037	0.728	3284	155940
P_22WF_B1_sc11	62710	35220	0.562	706	5633
P_22WF_B1_sc12	764850	545994	0.714	3570	114500
P_22WF_B1_sc13	304583	79594	0.261	944	7146
P_22WF_B1_sc14	634271	458973	0.724	2991	91118
P_22WF_B1_sc15	160062	91829	0.574	1022	11643
P_22WF_B1_sc16	293033	203793	0.695	1602	44755
P_22WF_B1_sc17	941752	631520	0.671	3257	69304
P_22WF_B1_sc18	2633842	1782371	0.677	6648	250583
P_22WF_B1_sc19	916510	647809	0.707	3904	146066
P_22WF_B1_sc20	1378631	931801	0.676	6656	193681
P_22WF_B1_sc21	319623	224256	0.702	2656	65704
P_22WF_B1_sc22	240796	148782	0.618	2361	9937
P_22WF_B1_sc23	57097	13102	0.229	1038	2048
P_22WF_B1_sc24	655521	471702	0.72	3337	105084
P_22WF_B1_sc25	2039823	1386852	0.68	5348	333021
P_22WF_B1_sc26	870393	642951	0.739	3894	100103
P_22WF_B1_sc27	889781	584653	0.657	4026	102290
P_22WF_B1_sc28	118446	47365	0.4	1052	6509
P_22WF_B1_sc29	1086810	807499	0.743	4454	124000
P_22WF_B1_sc30	221484	130211	0.588	1639	15100
P_22WF_B1_sc31	194497	104803	0.539	3235	28953
P_22WF_B1_sc32	1160750	789410	0.68	4887	134634
P_22WF_B1_sc33	610040	300094	0.492	3625	48644
P_22WF_B1_sc34	38197	19457	0.509	2168	8531
P_22WF_B1_sc35	1582086	1075124	0.68	4794	187265
P_22WF_B1_sc36	394448	244818	0.621	2000	30179
P_22WF_B1_sc37	954230	670020	0.702	3308	129105
P_22WF_B1_sc38	130739	71121	0.544	935	4359
P_22WF_B1_sc39	51283	24997	0.487	685	1814
P_22WF_B1_sc40	1862837	898162	0.482	4286	55256
P_22WF_B1_sc41	1810634	1111102	0.614	5644	246913
P_22WF_B1_sc42	605568	422762	0.698	2580	93080
P_22WF_B1_sc43	1283907	919550	0.716	4162	194871
P_22WF_B1_sc44	470270	342284	0.728	2692	99851
P_22WF_B1_sc45	809543	456901	0.564	3238	59685
P_22WF_B1_sc46	227509	163932	0.721	3383	49259
P_22WF_B1_sc47	1175306	831110	0.707	4110	134576
P_22WF_B1_sc48	671672	406136	0.605	2835	55696
P_22WF_B1_sc49	1208954	756710	0.626	3632	103133
P_22WF_B1_sc50	1565860	1094502	0.699	4286	257430
P_22WF_B1_sc51	752024	526054	0.7	2495	106484
P_22WF_B1_sc52	461928	220096	0.476	1861	17389
P_22WF_B1_sc53	354770	252098	0.711	2983	91010
P_22WF_B1_sc54	605955	409024	0.675	2788	132696
P_22WF_B1_sc55	693280	472312	0.681	2603	115254
P_22WF_B1_sc56	401341	272231	0.678	2667	48720
P_22WF_B1_sc57	1076945	723562	0.672	3722	180835
P_22WF_B1_sc58	1201832	812678	0.676	3793	186566
P_22WF_B1_sc59	373150	215370	0.577	2165	39192
P_22WF_B1_sc60	635106	407288	0.641	2322	47613
P_22WF_B1_sc61	2131365	1152306	0.541	4790	138955
P_22WF_B1_sc62	1163639	763631	0.656	3417	102924
P_22WF_B1_sc63	1543555	994016	0.644	4991	239304
P_22WF_B1_sc64	801547	545968	0.681	3185	123760
P_22WF_B1_sc65	386553	198586	0.514	3797	43770
P_22WF_B1_sc66	1524717	959888	0.63	4654	242538
P_22WF_B1_sc67	1781104	1130442	0.635	5800	305306
P_22WF_B1_sc68	1191513	792985	0.666	3900	202943
P_22WF_B1_sc69	750702	458262	0.61	3414	107529
P_22WF_B1_sc70	1406599	832460	0.592	4721	123438
P_22WF_B1_sc71	1143388	556971	0.487	3280	114883
P_22WF_B1_sc72	1046523	647137	0.618	4366	134363
P_22WF_B1_sc73	150867	84772	0.562	3033	29036
P_22WF_B1_sc74	1081765	717556	0.663	4378	271297
P_22WF_B1_sc75	1618785	1144555	0.707	4490	193642
P_22WF_B1_sc76	195647	103676	0.53	2771	33459
P_22WF_B1_sc77	1903771	1206710	0.634	5777	366724
P_22WF_B1_sc78	522558	334442	0.64	3687	111480
P_22WF_B1_sc79	215688	92919	0.431	1824	14676
P_22WF_B1_sc80	1145770	497690	0.434	4367	106337
P_22WF_B1_sc81	7000305	4444412	0.635	9647	1203910
P_22WF_B1_sc82	506549	338639	0.669	3765	113896
P_22WF_B1_sc83	1799148	1185330	0.659	5544	442829
P_22WF_B1_sc84	1970757	1264006	0.641	4692	263635
P_22WF_B1_sc85	216050	136118	0.63	4105	44066
P_22WF_B1_sc86	6174042	3516857	0.57	8789	897276
P_22WF_B1_sc87	1446971	833407	0.576	4913	189217
P_22WF_B1_sc88	297339	197404	0.664	3074	58969
P_22WF_B1_sc89	539047	355561	0.66	2323	52907
P_22WF_B1_sc90	937178	606872	0.648	3172	130569
P_22WF_B1_sc91	478274	274895	0.575	2045	71625
P_22WF_B1_sc92	444337	234586	0.528	1948	63654
P_22WF_B1_sc93	290750	190562	0.655	3331	67543
P_22WF_B1_sc94	1781160	1181625	0.663	4754	274463
P_22WF_B1_sc95	1174203	782836	0.667	3958	189747
P_22WF_B1_sc96	1418428	941993	0.664	4662	331520
Sample	Clean_Reads_After_QC	Aligned_Reads	MappingRate	Gene_Num	Transcript_Num
PAO_22WF_B1_sc1	1957530	1306954	0.668	4582	150384
PAO_22WF_B1_sc2	1191849	586973	0.492	6217	129003
PAO_22WF_B1_sc3	975059	442436	0.454	5100	123672
PAO_22WF_B1_sc4	774426	466724	0.603	5272	176075
PAO_22WF_B1_sc5	414423	159055	0.384	1528	41593
PAO_22WF_B1_sc6	389584	161257	0.414	4350	68264
PAO_22WF_B1_sc7	725610	350870	0.484	4795	105885
PAO_22WF_B1_sc8	1340893	647477	0.483	6659	155034
PAO_22WF_B1_sc9	4124506	2408875	0.584	10185	1022424
PAO_22WF_B1_sc10	1165677	638903	0.548	5853	169780
PAO_22WF_B1_sc11	535367	314940	0.588	4561	127895
PAO_22WF_B1_sc12	547586	282949	0.517	4132	65975
PAO_22WF_B1_sc13	1967742	1115014	0.567	7936	387194
PAO_22WF_B1_sc14	810127	318911	0.394	4801	66258
PAO_22WF_B1_sc15	533326	273669	0.513	3348	60916
PAO_22WF_B1_sc16	456605	245732	0.538	3337	55322
PAO_22WF_B1_sc17	466118	211108	0.453	3070	35473
PAO_22WF_B1_sc18	587997	325256	0.553	3824	79889
PAO_22WF_B1_sc19	532354	281568	0.529	3601	64464
PAO_22WF_B1_sc20	424091	195113	0.46	3783	56851
PAO_22WF_B1_sc21	327963	190988	0.582	4616	78128
PAO_22WF_B1_sc22	468364	142777	0.305	3466	26870
PAO_22WF_B1_sc23	159580	3243	0.02	506	906
PAO_22WF_B1_sc24	544961	312303	0.573	3473	92422
PAO_22WF_B1_sc25	2661289	1334177	0.501	6931	249801
PAO_22WF_B1_sc26	477889	275928	0.577	3721	69623
PAO_22WF_B1_sc27	473889	266967	0.563	3262	50996
PAO_22WF_B1_sc28	579626	300033	0.518	4029	52909
PAO_22WF_B1_sc29	1066397	588697	0.552	5458	96869
PAO_22WF_B1_sc30	1528078	971856	0.636	4462	152450
PAO_22WF_B1_sc31	394548	214104	0.543	3640	52771
PAO_22WF_B1_sc32	673523	372040	0.552	3592	74606
PAO_22WF_B1_sc33	533520	241498	0.453	2950	60123
PAO_22WF_B1_sc34	108520	3077	0.028	419	852
PAO_22WF_B1_sc35	533354	297314	0.557	3500	67323
PAO_22WF_B1_sc36	562148	301801	0.537	3386	78996
PAO_22WF_B1_sc37	590011	325682	0.552	3525	74111
PAO_22WF_B1_sc38	38629	19377	0.502	1758	7519
PAO_22WF_B1_sc39	538002	286517	0.533	4218	101284
PAO_22WF_B1_sc40	1348592	604442	0.448	6021	133921
PAO_22WF_B1_sc41	221931	92780	0.418	1678	20564
PAO_22WF_B1_sc42	552192	231039	0.418	3262	62499
PAO_22WF_B1_sc43	640157	357108	0.558	3788	80658
PAO_22WF_B1_sc44	773295	364422	0.471	4646	117837
PAO_22WF_B1_sc45	479704	211983	0.442	2630	43803
PAO_22WF_B1_sc46	423028	232362	0.549	3846	73380
PAO_22WF_B1_sc47	548278	285126	0.52	2845	50421
PAO_22WF_B1_sc48	489164	277133	0.567	2523	52822
PAO_22WF_B1_sc49	808173	406343	0.503	4427	87757
PAO_22WF_B1_sc50	697429	411324	0.59	4337	140440
PAO_22WF_B1_sc51	684602	351784	0.514	4007	94614
PAO_22WF_B1_sc52	513642	298860	0.582	2937	86273
PAO_22WF_B1_sc53	854365	402216	0.471	4052	125680
PAO_22WF_B1_sc54	792119	446786	0.564	4571	139477
PAO_22WF_B1_sc55	1677563	947643	0.565	5277	222425
PAO_22WF_B1_sc56	828281	558390	0.674	2087	87704
PAO_22WF_B1_sc57	1096739	671474	0.612	6053	275070
PAO_22WF_B1_sc58	714705	380183	0.532	4139	99707
PAO_22WF_B1_sc59	339234	188000	0.554	2401	42393
PAO_22WF_B1_sc60	571709	318118	0.556	3717	83878
PAO_22WF_B1_sc61	1896866	890244	0.469	7516	244038
PAO_22WF_B1_sc62	707377	399085	0.564	3939	102479
PAO_22WF_B1_sc63	430079	177562	0.413	2715	40603
PAO_22WF_B1_sc64	577508	348840	0.604	4135	101763
PAO_22WF_B1_sc65	609088	343596	0.564	3462	85685
PAO_22WF_B1_sc66	770656	439343	0.57	4722	145230
PAO_22WF_B1_sc67	2246837	1081769	0.481	8143	385498
PAO_22WF_B1_sc68	861721	501390	0.582	4592	142379
PAO_22WF_B1_sc69	649514	361912	0.557	4565	135058
PAO_22WF_B1_sc70	840254	435911	0.519	4819	109210
PAO_22WF_B1_sc71	617356	389522	0.631	4695	174541
PAO_22WF_B1_sc72	847074	465863	0.55	4990	164382
PAO_22WF_B1_sc73	646109	424823	0.658	2462	85439
PAO_22WF_B1_sc74	354256	208941	0.59	3242	81299
PAO_22WF_B1_sc75	575788	301614	0.524	3976	80102
PAO_22WF_B1_sc76	215872	52192	0.242	1490	12041
PAO_22WF_B1_sc77	309732	177335	0.573	2511	54194
PAO_22WF_B1_sc78	327355	201054	0.614	2776	75424
PAO_22WF_B1_sc79	1039459	565293	0.544	5757	192744
PAO_22WF_B1_sc80	678595	371288	0.547	4517	98549
PAO_22WF_B1_sc81	595126	324632	0.545	3791	105175
PAO_22WF_B1_sc82	624568	352044	0.564	4031	126053
PAO_22WF_B1_sc83	379600	197073	0.519	2685	67518
PAO_22WF_B1_sc84	824209	455163	0.552	4195	151257
PAO_22WF_B1_sc85	275917	135807	0.492	2879	48923
PAO_22WF_B1_sc86	742261	417152	0.562	4514	199873
PAO_22WF_B1_sc87	366048	201330	0.55	2709	67655
PAO_22WF_B1_sc88	415747	218557	0.526	3394	71619
PAO_22WF_B1_sc89	410848	238391	0.58	3051	91247
PAO_22WF_B1_sc90	429814	213610	0.497	3704	64413
PAO_22WF_B1_sc91	1255299	595186	0.474	6059	161065
PAO_22WF_B1_sc92	543873	258558	0.475	2823	71048
PAO_22WF_B1_sc93	365602	178146	0.487	3173	48390
PAO_22WF_B1_sc94	590014	322728	0.547	3914	78857
PAO_22WF_B1_sc95	844248	415603	0.492	5729	99447
PAO_22WF_B1_sc96	684260	343779	0.502	3892	104179
Sample	Clean_Reads_After_QC	Aligned_Reads	MappingRate	Gene_Num	Transcript_Num
PAT_22WF_B1_sc1	1486707	1009104	0.679	4997	193168
PAT_22WF_B1_sc2	2931032	2171755	0.741	3537	255199
PAT_22WF_B1_sc3	820858	523714	0.638	3707	119597
PAT_22WF_B1_sc4	1381872	957531	0.693	4407	206131
PAT_22WF_B1_sc5	2086146	1257188	0.603	5622	170376
PAT_22WF_B1_sc6	499538	319209	0.639	3654	87797
PAT_22WF_B1_sc7	849356	577142	0.68	2714	116312
PAT_22WF_B1_sc8	518205	325011	0.627	2852	61217
PAT_22WF_B1_sc9	166263	115533	0.695	1147	32761
PAT_22WF_B1_sc10	1844903	1394208	0.756	6105	442384
PAT_22WF_B1_sc11	85878	51570	0.601	509	10717
PAT_22WF_B1_sc12	315473	195228	0.619	1712	38327
PAT_22WF_B1_sc13	921637	542380	0.588	2515	54117
PAT_22WF_B1_sc14	296715	214578	0.723	1602	39348
PAT_22WF_B1_sc15	169280	104557	0.618	850	14879
PAT_22WF_B1_sc16	190100	118238	0.622	1213	23534
PAT_22WF_B1_sc17	913797	605817	0.663	4096	112619
PAT_22WF_B1_sc18	373574	261346	0.7	2238	43641
PAT_22WF_B1_sc19	690513	511376	0.741	3339	115774
PAT_22WF_B1_sc20	627989	441129	0.702	3365	123004
PAT_22WF_B1_sc21	472579	332547	0.704	2722	96598
PAT_22WF_B1_sc22	183197	115373	0.63	1091	17798
PAT_22WF_B1_sc23	181319	5392	0.03	785	1424
PAT_22WF_B1_sc24	466102	331362	0.711	2684	76628
PAT_22WF_B1_sc25	306121	199350	0.651	1922	35211
PAT_22WF_B1_sc26	172262	110512	0.642	938	9871
PAT_22WF_B1_sc27	3108947	2335620	0.751	4025	200541
PAT_22WF_B1_sc28	112523	65768	0.584	758	7747
PAT_22WF_B1_sc29	458945	339358	0.739	2974	59725
PAT_22WF_B1_sc30	148960	92823	0.623	2445	14924
PAT_22WF_B1_sc31	758502	528652	0.697	3106	84252
PAT_22WF_B1_sc32	254618	172577	0.678	1985	29598
PAT_22WF_B1_sc33	757797	491754	0.649	3367	111188
PAT_22WF_B1_sc34	112162	43559	0.388	2241	13484
PAT_22WF_B1_sc35	893113	604098	0.676	3474	97716
PAT_22WF_B1_sc36	29514	17141	0.581	1018	3443
PAT_22WF_B1_sc37	546305	371034	0.679	3233	82813
PAT_22WF_B1_sc38	769305	528956	0.688	3455	130110
PAT_22WF_B1_sc39	249778	145746	0.584	1239	21265
PAT_22WF_B1_sc40	664387	399960	0.602	2202	39897
PAT_22WF_B1_sc41	1706981	1096830	0.643	5122	153953
PAT_22WF_B1_sc42	755482	557825	0.738	3522	162114
PAT_22WF_B1_sc43	429872	265528	0.618	2493	55245
PAT_22WF_B1_sc44	263478	164779	0.625	1857	46162
PAT_22WF_B1_sc45	772473	563889	0.73	4164	156620
PAT_22WF_B1_sc46	654300	432590	0.661	3080	78916
PAT_22WF_B1_sc47	599211	388831	0.649	2769	68202
PAT_22WF_B1_sc48	763290	522549	0.685	3380	100267
PAT_22WF_B1_sc49	1093541	745365	0.682	4275	169966
PAT_22WF_B1_sc50	1129945	751001	0.665	4401	209525
PAT_22WF_B1_sc51	6171720	3739316	0.606	7696	366573
PAT_22WF_B1_sc52	2431398	1498243	0.616	4920	172200
PAT_22WF_B1_sc53	5389215	3437950	0.638	7552	427211
PAT_22WF_B1_sc54	208208	133181	0.64	1361	20506
PAT_22WF_B1_sc55	377530	230963	0.612	2690	43737
PAT_22WF_B1_sc56	3739574	2427855	0.649	7724	534584
PAT_22WF_B1_sc57	705064	491908	0.698	3462	124442
PAT_22WF_B1_sc58	2173636	1421290	0.654	5373	220959
PAT_22WF_B1_sc59	1280461	919033	0.718	5081	267064
PAT_22WF_B1_sc60	509669	374259	0.734	2845	70341
PAT_22WF_B1_sc61	1310451	905446	0.691	5111	213051
PAT_22WF_B1_sc62	1509675	893777	0.592	4217	142050
PAT_22WF_B1_sc63	2480647	1629529	0.657	5940	294694
PAT_22WF_B1_sc64	1370692	930801	0.679	5338	210802
PAT_22WF_B1_sc65	686779	523374	0.762	3248	124269
PAT_22WF_B1_sc66	306118	169695	0.554	1162	17460
PAT_22WF_B1_sc67	108678	70613	0.65	731	11232
PAT_22WF_B1_sc68	467339	366127	0.783	3031	143910
PAT_22WF_B1_sc69	92663	60440	0.652	827	11060
PAT_22WF_B1_sc70	83043	55937	0.674	496	3701
PAT_22WF_B1_sc71	663036	460115	0.694	3150	132167
PAT_22WF_B1_sc72	4246339	836097	0.197	4956	226547
PAT_22WF_B1_sc73	484412	379684	0.784	3891	139505
PAT_22WF_B1_sc74	459753	357522	0.778	2465	106039
PAT_22WF_B1_sc75	539238	420063	0.779	2539	87930
PAT_22WF_B1_sc76	377306	235721	0.625	2259	69847
PAT_22WF_B1_sc77	52723	40851	0.775	509	963
PAT_22WF_B1_sc78	497029	387097	0.779	2730	140101
PAT_22WF_B1_sc79	540136	415444	0.769	2576	109926
PAT_22WF_B1_sc80	658412	518108	0.787	3249	167222
PAT_22WF_B1_sc81	1845675	1126045	0.61	5093	216955
PAT_22WF_B1_sc82	1483985	1034500	0.697	5191	301174
PAT_22WF_B1_sc83	307153	231073	0.752	2272	71427
PAT_22WF_B1_sc84	1135216	377885	0.333	3115	129978
PAT_22WF_B1_sc85	685091	487252	0.711	3914	184762
PAT_22WF_B1_sc86	675185	518425	0.768	3174	192565
PAT_22WF_B1_sc87	492982	366378	0.743	2705	117462
PAT_22WF_B1_sc88	578321	401457	0.694	2697	124759
PAT_22WF_B1_sc89	2493326	1710083	0.686	6370	436464
PAT_22WF_B1_sc90	518812	335132	0.646	2372	89468
PAT_22WF_B1_sc91	683831	470948	0.689	3049	122911
PAT_22WF_B1_sc92	1880801	1121901	0.597	4135	150131
PAT_22WF_B1_sc93	512912	314497	0.613	2118	89290
PAT_22WF_B1_sc94	2914296	1877838	0.644	6567	300340
PAT_22WF_B1_sc95	643523	396110	0.616	2998	89552
PAT_22WF_B1_sc96	1017278	660341	0.649	4148	199693
Sample	Clean_Reads_After_QC	Aligned_Reads	MappingRate	Gene_Num	Transcript_Num
PC_22WF_B1_sc1	662575	402089	0.607	3492	64164
PC_22WF_B1_sc2	461444	288215	0.625	3156	67352
PC_22WF_B1_sc3	338039	204066	0.604	2369	32397
PC_22WF_B1_sc4	1035332	737244	0.712	5934	287490
PC_22WF_B1_sc5	319025	168159	0.527	2595	51406
PC_22WF_B1_sc6	319333	174096	0.545	3047	40959
PC_22WF_B1_sc7	676529	433080	0.64	4523	146934
PC_22WF_B1_sc8	809188	495495	0.612	4347	70267
PC_22WF_B1_sc9	859678	538978	0.627	4571	141107
PC_22WF_B1_sc10	1221520	700565	0.574	5054	132682
PC_22WF_B1_sc11	777651	579453	0.745	6051	277868
PC_22WF_B1_sc12	395615	250561	0.633	2945	50115
PC_22WF_B1_sc13	581438	332377	0.572	4005	72983
PC_22WF_B1_sc14	2914712	942297	0.323	5657	105887
PC_22WF_B1_sc15	362848	232055	0.64	2697	42037
PC_22WF_B1_sc16	303552	182726	0.602	2668	38971
PC_22WF_B1_sc17	499794	307521	0.615	2971	41435
PC_22WF_B1_sc18	508820	334338	0.657	3068	58814
PC_22WF_B1_sc19	1203603	801053	0.666	6055	165568
PC_22WF_B1_sc20	216725	127246	0.587	1978	26391
PC_22WF_B1_sc21	530955	393369	0.741	4818	166163
PC_22WF_B1_sc22	1858759	611527	0.329	5818	97625
PC_22WF_B1_sc23	254469	11420	0.045	1663	4005
PC_22WF_B1_sc24	551392	361469	0.656	4011	80230
PC_22WF_B1_sc25	1474262	970372	0.658	6125	192452
PC_22WF_B1_sc26	272912	184973	0.678	2838	46563
PC_22WF_B1_sc27	375009	238959	0.637	2941	46849
PC_22WF_B1_sc28	913976	602216	0.659	4932	89985
PC_22WF_B1_sc29	1447857	970513	0.67	5628	96470
PC_22WF_B1_sc30	553805	367711	0.664	3720	82277
PC_22WF_B1_sc31	442920	306267	0.691	4304	106638
PC_22WF_B1_sc32	608179	384608	0.632	4278	95261
PC_22WF_B1_sc33	376270	252961	0.672	3348	69846
PC_22WF_B1_sc34	165962	80505	0.485	3728	31054
PC_22WF_B1_sc35	1355761	920491	0.679	5738	121979
PC_22WF_B1_sc36	362509	233512	0.644	2787	58338
PC_22WF_B1_sc37	451932	284892	0.63	3588	88394
PC_22WF_B1_sc38	455057	306552	0.674	3690	82845
PC_22WF_B1_sc39	722444	457829	0.634	4975	165617
PC_22WF_B1_sc40	1891673	1243326	0.657	7157	237752
PC_22WF_B1_sc41	293367	196575	0.67	3337	65757
PC_22WF_B1_sc42	377970	266021	0.704	2974	67130
PC_22WF_B1_sc43	300282	200879	0.669	2634	52503
PC_22WF_B1_sc44	879293	600373	0.683	4614	103788
PC_22WF_B1_sc45	568998	368975	0.648	3475	63358
PC_22WF_B1_sc46	357456	237184	0.664	3729	88838
PC_22WF_B1_sc47	588669	401862	0.683	3630	63448
PC_22WF_B1_sc48	628276	363945	0.579	3916	77308
PC_22WF_B1_sc49	607875	406058	0.668	4427	91836
PC_22WF_B1_sc50	1047216	725037	0.692	5532	201655
PC_22WF_B1_sc51	2043141	1353718	0.663	6876	202236
PC_22WF_B1_sc52	1611172	1074767	0.667	6156	222982
PC_22WF_B1_sc53	1304096	851326	0.653	5547	190949
PC_22WF_B1_sc54	1649644	1130719	0.685	6877	194857
PC_22WF_B1_sc55	942531	632272	0.671	5642	197805
PC_22WF_B1_sc56	1359612	893586	0.657	6749	247278
PC_22WF_B1_sc57	2908459	1702811	0.585	7319	286864
PC_22WF_B1_sc58	1180431	755874	0.64	5524	161736
PC_22WF_B1_sc59	2817390	1726513	0.613	7688	278425
PC_22WF_B1_sc60	1944520	1210882	0.623	6869	155966
PC_22WF_B1_sc61	2767678	1653401	0.597	7762	293232
PC_22WF_B1_sc62	1125746	679327	0.603	4843	117161
PC_22WF_B1_sc63	2738700	1747274	0.638	8356	272512
PC_22WF_B1_sc64	991350	600138	0.605	4800	84187
PC_22WF_B1_sc65	2791746	1628354	0.583	7895	229416
PC_22WF_B1_sc66	1681923	998996	0.594	5921	215895
PC_22WF_B1_sc67	728222	418750	0.575	3154	71141
PC_22WF_B1_sc68	2843540	1673069	0.588	7381	283373
PC_22WF_B1_sc69	2748573	1760767	0.641	8091	323245
PC_22WF_B1_sc70	915098	559282	0.611	4530	96952
PC_22WF_B1_sc71	785034	425835	0.542	3961	92474
PC_22WF_B1_sc72	983681	568331	0.578	3531	66384
PC_22WF_B1_sc73	3007176	1641168	0.546	6320	133739
PC_22WF_B1_sc74	1652108	1099925	0.666	6848	269620
PC_22WF_B1_sc75	4628851	2727032	0.589	9276	374313
PC_22WF_B1_sc76	2006617	1148724	0.572	7662	272753
PC_22WF_B1_sc77	2405576	1517000	0.631	7852	416963
PC_22WF_B1_sc78	3320091	1942621	0.585	7225	266341
PC_22WF_B1_sc79	1892537	1094938	0.579	5200	146223
PC_22WF_B1_sc80	2488784	1445210	0.581	6840	256709
PC_22WF_B1_sc81	1717989	1060891	0.618	6115	162795
PC_22WF_B1_sc82	1189075	701426	0.59	4417	131128
PC_22WF_B1_sc83	491822	296031	0.602	3001	69655
PC_22WF_B1_sc84	2492436	1565315	0.628	7474	324220
PC_22WF_B1_sc85	1071322	640369	0.598	5124	159067
PC_22WF_B1_sc86	1015026	620489	0.611	5211	195226
PC_22WF_B1_sc87	4088558	2565682	0.628	9946	655755
PC_22WF_B1_sc88	4861615	3132515	0.644	9919	566780
PC_22WF_B1_sc89	1336355	868240	0.65	5707	194498
PC_22WF_B1_sc90	1309464	811049	0.619	5489	178632
PC_22WF_B1_sc91	2558603	1438179	0.562	5785	147164
PC_22WF_B1_sc92	5107567	2994647	0.586	9996	527411
PC_22WF_B1_sc93	2727044	1649885	0.605	7567	324374
PC_22WF_B1_sc94	3779823	2246242	0.594	7868	310556
PC_22WF_B1_sc95	2637349	1501665	0.569	5905	123259
PC_22WF_B1_sc96	2450551	1379441	0.563	5042	118126
Sample	Clean_Reads_After_QC	Aligned_Reads	MappingRate	Gene_Num	Transcript_Num
RMF_22WF_B1_sc1	911917	430702	0.472	2881	96024
RMF_22WF_B1_sc2	506297	301155	0.595	3458	115924
RMF_22WF_B1_sc3	6945583	3126401	0.45	9750	704181
RMF_22WF_B1_sc4	2421892	1178600	0.487	6931	336474
RMF_22WF_B1_sc5	1634550	622564	0.381	6343	156627
RMF_22WF_B1_sc6	278843	86461	0.31	2203	23933
RMF_22WF_B1_sc7	393355	168131	0.427	1711	44228
RMF_22WF_B1_sc8	351109	67178	0.191	1634	19565
RMF_22WF_B1_sc9	865343	503820	0.582	3622	143753
RMF_22WF_B1_sc10	423246	234013	0.553	1895	51545
RMF_22WF_B1_sc11	204117	100650	0.493	1424	42778
RMF_22WF_B1_sc12	1415116	535511	0.378	4539	95089
RMF_22WF_B1_sc13	654755	225550	0.344	2622	70767
RMF_22WF_B1_sc14	726094	370300	0.51	3347	84777
RMF_22WF_B1_sc15	690093	329387	0.477	2536	58441
RMF_22WF_B1_sc16	148743	57537	0.387	779	9522
RMF_22WF_B1_sc17	1321330	625886	0.474	4692	121820
RMF_22WF_B1_sc18	1786946	870928	0.487	7732	201107
RMF_22WF_B1_sc19	505721	285086	0.564	2471	62680
RMF_22WF_B1_sc20	480958	236365	0.491	2852	61478
RMF_22WF_B1_sc21	210956	103382	0.49	1940	27880
RMF_22WF_B1_sc22	469239	260128	0.554	2409	60655
RMF_22WF_B1_sc23	131634	7295	0.055	1079	2439
RMF_22WF_B1_sc24	737450	489424	0.664	689	79273
RMF_22WF_B1_sc25	792666	420121	0.53	3145	84499
RMF_22WF_B1_sc26	158908	57770	0.364	776	4902
RMF_22WF_B1_sc27	779317	344476	0.442	3085	44209
RMF_22WF_B1_sc28	494260	253312	0.513	2413	48668
RMF_22WF_B1_sc29	1647945	718093	0.436	4776	100343
RMF_22WF_B1_sc30	370270	145672	0.393	2178	25170
RMF_22WF_B1_sc31	529909	207046	0.391	3122	52913
RMF_22WF_B1_sc32	2356143	968789	0.411	6755	196221
RMF_22WF_B1_sc33	497069	281251	0.566	2552	71164
RMF_22WF_B1_sc34	72356	19028	0.263	1838	8589
RMF_22WF_B1_sc35	336644	188900	0.561	1996	44833
RMF_22WF_B1_sc36	604391	364418	0.603	2798	93778
RMF_22WF_B1_sc37	168708	81451	0.483	865	13045
RMF_22WF_B1_sc38	166944	94050	0.563	1175	23366
RMF_22WF_B1_sc39	118392	61002	0.515	942	17951
RMF_22WF_B1_sc40	570443	305599	0.536	2541	70675
RMF_22WF_B1_sc41	1097318	621059	0.566	4529	170577
RMF_22WF_B1_sc42	2886539	1658385	0.575	7115	396804
RMF_22WF_B1_sc43	580816	321754	0.554	2242	56269
RMF_22WF_B1_sc44	285475	186129	0.652	2423	86449
RMF_22WF_B1_sc45	624282	399000	0.639	3517	132056
RMF_22WF_B1_sc46	129643	74368	0.574	1474	24951
RMF_22WF_B1_sc47	665200	423372	0.636	3659	162724
RMF_22WF_B1_sc48	1829481	1057910	0.578	5444	249920
RMF_22WF_B1_sc49	17680756	10054567	0.569	11393	862175
RMF_22WF_B1_sc50	381685	229970	0.603	2436	69278
RMF_22WF_B1_sc51	619658	388577	0.627	3632	151128
RMF_22WF_B1_sc52	494105	308682	0.625	2043	69892
RMF_22WF_B1_sc53	835017	550121	0.659	4701	285490
RMF_22WF_B1_sc54	288528	151665	0.526	2007	41320
RMF_22WF_B1_sc55	1294569	704919	0.545	4238	172465
RMF_22WF_B1_sc56	515155	285614	0.554	2739	85603
RMF_22WF_B1_sc57	1221672	698976	0.572	4685	205952
RMF_22WF_B1_sc58	261890	132826	0.507	1336	23720
RMF_22WF_B1_sc59	311156	176389	0.567	1826	44884
RMF_22WF_B1_sc60	312587	185449	0.593	2302	39312
RMF_22WF_B1_sc61	646889	421810	0.652	3306	131953
RMF_22WF_B1_sc62	544351	311255	0.572	3132	85769
RMF_22WF_B1_sc63	565359	349453	0.618	3253	110466
RMF_22WF_B1_sc64	594440	405042	0.681	4029	151810
RMF_22WF_B1_sc65	673060	312079	0.464	2881	67852
RMF_22WF_B1_sc66	659717	350573	0.531	2405	80220
RMF_22WF_B1_sc67	398662	194149	0.487	1742	42903
RMF_22WF_B1_sc68	976801	532152	0.545	3967	188129
RMF_22WF_B1_sc69	624514	363803	0.583	2682	106231
RMF_22WF_B1_sc70	126179	65777	0.521	1114	14338
RMF_22WF_B1_sc71	413481	185582	0.449	960	54069
RMF_22WF_B1_sc72	224671	139450	0.621	1342	48814
RMF_22WF_B1_sc73	155288	88597	0.571	2335	31811
RMF_22WF_B1_sc74	228141	151358	0.663	1760	56100
RMF_22WF_B1_sc75	588425	372584	0.633	2725	100267
RMF_22WF_B1_sc76	285791	98674	0.345	2031	33274
RMF_22WF_B1_sc77	914810	602257	0.658	4605	276897
RMF_22WF_B1_sc78	237586	136584	0.575	2232	48505
RMF_22WF_B1_sc79	600064	368574	0.614	3134	118134
RMF_22WF_B1_sc80	1050664	675955	0.643	4833	310594
RMF_22WF_B1_sc81	913067	512128	0.561	3873	167038
RMF_22WF_B1_sc82	163997	70587	0.43	741	9777
RMF_22WF_B1_sc83	1427933	770234	0.539	4321	193767
RMF_22WF_B1_sc84	465648	282187	0.606	2319	94347
RMF_22WF_B1_sc85	95863	49904	0.521	1611	23849
RMF_22WF_B1_sc86	142212	65698	0.462	930	15108
RMF_22WF_B1_sc87	172125	75554	0.439	1003	20275
RMF_22WF_B1_sc88	724135	393220	0.543	3270	128476
RMF_22WF_B1_sc89	358338	213837	0.597	2022	79363
RMF_22WF_B1_sc90	135222	62918	0.465	878	12071
RMF_22WF_B1_sc91	223496	110772	0.496	1188	30505
RMF_22WF_B1_sc92	789604	467599	0.592	3581	158479
RMF_22WF_B1_sc93	489464	220195	0.45	2264	31741
RMF_22WF_B1_sc94	175966	91373	0.519	1232	23197
RMF_22WF_B1_sc95	944932	532751	0.564	3921	176487
RMF_22WF_B1_sc96	597881	339594	0.568	2857	103298
Sample	Clean_Reads_After_QC	Aligned_Reads	MappingRate	Gene_Num	Transcript_Num
PO_22WF_B1_sc1	900325	652143	0.724	3737	201523
PO_22WF_B1_sc2	1725081	1228374	0.712	5121	241220
PO_22WF_B1_sc3	1137303	887574	0.78	5282	298766
PO_22WF_B1_sc4	11247936	9169104	0.815	11518	4440563
PO_22WF_B1_sc5	344774	186478	0.541	1997	61335
PO_22WF_B1_sc6	2089429	1374681	0.658	5372	304870
PO_22WF_B1_sc7	327349	229974	0.703	1448	82843
PO_22WF_B1_sc8	703877	441271	0.627	3509	128237
PO_22WF_B1_sc9	754645	574654	0.761	4435	254375
PO_22WF_B1_sc10	423916	286836	0.677	2402	63887
PO_22WF_B1_sc11	1052235	792094	0.753	4779	300575
PO_22WF_B1_sc12	688581	532537	0.773	3601	202398
PO_22WF_B1_sc13	152158	67775	0.445	1121	15560
PO_22WF_B1_sc14	2652577	1850191	0.698	5616	197775
PO_22WF_B1_sc15	905875	675210	0.745	4413	278513
PO_22WF_B1_sc16	111370	76307	0.685	952	18824
PO_22WF_B1_sc17	415626	308120	0.741	2432	85501
PO_22WF_B1_sc18	721436	547079	0.758	3807	164757
PO_22WF_B1_sc19	1922371	1459546	0.759	2628	170739
PO_22WF_B1_sc20	253447	171399	0.676	1797	41747
PO_22WF_B1_sc21	524009	410756	0.784	3336	182467
PO_22WF_B1_sc22	1377175	1083801	0.787	5197	378217
PO_22WF_B1_sc23	424341	21292	0.05	2258	8518
PO_22WF_B1_sc24	1440285	996330	0.692	5180	242847
PO_22WF_B1_sc25	338518	255169	0.754	2332	95611
PO_22WF_B1_sc26	1994730	1444245	0.724	6061	279992
PO_22WF_B1_sc27	974155	768551	0.789	4328	172869
PO_22WF_B1_sc28	584597	432680	0.74	1642	94409
PO_22WF_B1_sc29	215565	154514	0.717	1418	25120
PO_22WF_B1_sc30	2888635	2205542	0.764	2421	207916
PO_22WF_B1_sc31	427540	347237	0.812	3534	168669
PO_22WF_B1_sc32	488040	363634	0.745	2568	113560
PO_22WF_B1_sc33	1672642	1240816	0.742	6223	355368
PO_22WF_B1_sc34	824953	506519	0.614	6187	179661
PO_22WF_B1_sc35	531314	414944	0.781	3283	202239
PO_22WF_B1_sc36	529049	418129	0.79	3299	165409
PO_22WF_B1_sc37	203255	155840	0.767	2032	56394
PO_22WF_B1_sc38	364855	277401	0.76	2587	124010
PO_22WF_B1_sc39	2795160	1916083	0.686	6203	344506
PO_22WF_B1_sc40	79844	53890	0.675	648	9927
PO_22WF_B1_sc41	489028	354180	0.724	1839	81862
PO_22WF_B1_sc42	2508071	1920173	0.766	2747	219959
PO_22WF_B1_sc43	81035	59427	0.733	1270	10506
PO_22WF_B1_sc44	514611	421283	0.819	3972	239330
PO_22WF_B1_sc45	96384	62726	0.651	819	9836
PO_22WF_B1_sc46	840238	581756	0.692	2691	73934
PO_22WF_B1_sc47	365644	292043	0.799	2722	119508
PO_22WF_B1_sc48	614645	458015	0.745	1720	113687
PO_22WF_B1_sc49	2205183	1663713	0.754	3101	185238
PO_22WF_B1_sc50	718407	549137	0.764	3460	157827
PO_22WF_B1_sc51	99278	68159	0.687	1011	7017
PO_22WF_B1_sc52	115550	80900	0.7	958	13179
PO_22WF_B1_sc53	3345493	2429277	0.726	4301	295062
PO_22WF_B1_sc54	170801	121715	0.713	1381	29513
PO_22WF_B1_sc55	92320	65012	0.704	952	9549
PO_22WF_B1_sc56	380420	288208	0.758	2817	113206
PO_22WF_B1_sc57	2117817	1692833	0.799	7354	716251
PO_22WF_B1_sc58	81491	59358	0.728	857	6416
PO_22WF_B1_sc59	136335	97542	0.715	1097	23371
PO_22WF_B1_sc60	77209	56969	0.738	842	5070
PO_22WF_B1_sc61	832533	662607	0.796	3939	213075
PO_22WF_B1_sc62	469075	357239	0.762	2739	79830
PO_22WF_B1_sc63	967667	733236	0.758	4202	250384
PO_22WF_B1_sc64	92831	64426	0.694	1127	10562
PO_22WF_B1_sc65	511045	411354	0.805	3723	165544
PO_22WF_B1_sc66	574327	409466	0.713	2856	124516
PO_22WF_B1_sc67	144262	111719	0.774	801	30972
PO_22WF_B1_sc68	344749	264020	0.766	2347	81495
PO_22WF_B1_sc69	1181371	821885	0.696	3372	88791
PO_22WF_B1_sc70	136683	97963	0.717	1294	16648
PO_22WF_B1_sc71	241270	156660	0.649	1378	39165
PO_22WF_B1_sc72	1979620	1512502	0.764	1341	170712
PO_22WF_B1_sc73	105329	79018	0.75	1229	25644
PO_22WF_B1_sc74	144100	113322	0.786	997	26771
PO_22WF_B1_sc75	72898	53710	0.737	454	2813
PO_22WF_B1_sc76	462258	316375	0.684	2873	132600
PO_22WF_B1_sc77	56137	42698	0.761	692	2764
PO_22WF_B1_sc78	177203	100559	0.567	1031	35767
PO_22WF_B1_sc79	632501	484758	0.766	3497	160197
PO_22WF_B1_sc80	214262	114289	0.533	1275	37131
PO_22WF_B1_sc81	97192	63019	0.648	1425	11601
PO_22WF_B1_sc82	362383	285325	0.787	2614	131269
PO_22WF_B1_sc83	1168432	856662	0.733	4304	227830
PO_22WF_B1_sc84	636363	491334	0.772	3521	238693
PO_22WF_B1_sc85	1854035	1317648	0.711	5530	367938
PO_22WF_B1_sc86	757669	561428	0.741	3958	268260
PO_22WF_B1_sc87	192787	131267	0.681	1435	50079
PO_22WF_B1_sc88	475876	355441	0.747	2264	140473
PO_22WF_B1_sc89	1198466	880301	0.735	4887	260360
PO_22WF_B1_sc90	2119901	1621004	0.765	3145	243480
PO_22WF_B1_sc91	487498	366040	0.751	2795	115125
PO_22WF_B1_sc92	777469	565040	0.727	3552	185736
PO_22WF_B1_sc93	831816	611073	0.735	3633	271756
PO_22WF_B1_sc94	2344343	1654212	0.706	6017	301271
PO_22WF_B1_sc95	904787	730585	0.807	5085	398019
PO_22WF_B1_sc96	1230136	1000559	0.813	5528	536619
Sample	Clean_Reads_After_QC	Aligned_Reads	MappingRate	Gene_Num	Transcript_Num
PRC_22WF_B1_sc1	2090189	1538447	0.736	8065	306627
PRC_22WF_B1_sc2	296817	222314	0.749	3272	55993
PRC_22WF_B1_sc3	380067	290257	0.764	4038	90578
PRC_22WF_B1_sc4	514787	369739	0.718	3556	74816
PRC_22WF_B1_sc5	565652	393362	0.695	4863	107010
PRC_22WF_B1_sc6	1597168	1126352	0.705	7592	258445
PRC_22WF_B1_sc7	836257	594130	0.71	4185	107697
PRC_22WF_B1_sc8	149057	98167	0.659	1792	24712
PRC_22WF_B1_sc9	543869	408361	0.751	4062	112207
PRC_22WF_B1_sc10	80469	62381	0.775	1797	12736
PRC_22WF_B1_sc11	113505	81309	0.716	1521	31519
PRC_22WF_B1_sc12	135154	98166	0.726	1563	20525
PRC_22WF_B1_sc13	102132	60522	0.593	1267	12304
PRC_22WF_B1_sc14	125764	96580	0.768	1764	23205
PRC_22WF_B1_sc15	203604	160024	0.786	1916	29610
PRC_22WF_B1_sc16	285920	219318	0.767	3088	50447
PRC_22WF_B1_sc17	526109	369459	0.702	3533	43869
PRC_22WF_B1_sc18	266363	201927	0.758	3345	48885
PRC_22WF_B1_sc19	406554	297365	0.731	4285	90058
PRC_22WF_B1_sc20	389531	274622	0.705	3741	69123
PRC_22WF_B1_sc21	249290	180232	0.723	2790	61445
PRC_22WF_B1_sc22	800064	596530	0.746	5032	111519
PRC_22WF_B1_sc23	85925	17396	0.202	1464	3379
PRC_22WF_B1_sc24	2284517	1683619	0.737	7589	217857
PRC_22WF_B1_sc25	2607755	1877789	0.72	8335	329523
PRC_22WF_B1_sc26	792756	582231	0.734	5075	86926
PRC_22WF_B1_sc27	1936607	1378040	0.712	6900	143602
PRC_22WF_B1_sc28	1055157	744930	0.706	5377	96042
PRC_22WF_B1_sc29	542280	415699	0.767	4834	83770
PRC_22WF_B1_sc30	12317080	8824199	0.716	12700	1119393
PRC_22WF_B1_sc31	344424	217082	0.63	2953	50785
PRC_22WF_B1_sc32	3933421	2776895	0.706	9378	364943
PRC_22WF_B1_sc33	1491078	1094738	0.734	6864	167184
PRC_22WF_B1_sc34	308009	207742	0.674	6711	51394
PRC_22WF_B1_sc35	1368552	954598	0.698	6226	147318
PRC_22WF_B1_sc36	3144959	2248869	0.715	8860	309404
PRC_22WF_B1_sc37	1679467	1155301	0.688	6648	182554
PRC_22WF_B1_sc38	1886675	1396698	0.74	5559	209674
PRC_22WF_B1_sc39	1031905	774004	0.75	6754	263501
PRC_22WF_B1_sc40	668458	465655	0.697	4779	123775
PRC_22WF_B1_sc41	6203663	4523081	0.729	11113	555240
PRC_22WF_B1_sc42	1545548	1146873	0.742	5017	210858
PRC_22WF_B1_sc43	2287566	1656894	0.724	8344	282450
PRC_22WF_B1_sc44	1425997	1078147	0.756	7520	266196
PRC_22WF_B1_sc45	1263239	928454	0.735	6936	219562
PRC_22WF_B1_sc46	5271097	3817894	0.724	10837	555563
PRC_22WF_B1_sc47	3008949	2190033	0.728	9000	330234
PRC_22WF_B1_sc48	2564715	1861695	0.726	8408	342892
PRC_22WF_B1_sc49	1417640	1037721	0.732	5943	112538
PRC_22WF_B1_sc50	382337	290490	0.76	4005	112475
PRC_22WF_B1_sc51	915620	676438	0.739	4663	81384
PRC_22WF_B1_sc52	1450028	1055593	0.728	5886	153650
PRC_22WF_B1_sc53	978480	706763	0.722	5405	154860
PRC_22WF_B1_sc54	1213831	916836	0.755	6674	189013
PRC_22WF_B1_sc55	7885364	5739223	0.728	11979	934828
PRC_22WF_B1_sc56	2732744	1990426	0.728	9166	380329
PRC_22WF_B1_sc57	2724735	1957655	0.718	8079	207043
PRC_22WF_B1_sc58	1217165	908376	0.746	6262	143235
PRC_22WF_B1_sc59	2048126	1456614	0.711	7390	191009
PRC_22WF_B1_sc60	2284372	1657964	0.726	7479	156542
PRC_22WF_B1_sc61	3562723	2586861	0.726	9213	378823
PRC_22WF_B1_sc62	607910	423888	0.697	4127	77558
PRC_22WF_B1_sc63	1098079	817160	0.744	6041	159475
PRC_22WF_B1_sc64	689980	513475	0.744	4436	67480
PRC_22WF_B1_sc65	756091	553888	0.733	4584	80837
PRC_22WF_B1_sc66	1575358	1126886	0.715	6301	186771
PRC_22WF_B1_sc67	599392	432561	0.722	3859	83249
PRC_22WF_B1_sc68	469465	352684	0.751	4268	129135
PRC_22WF_B1_sc69	1441483	1070700	0.743	6684	237686
PRC_22WF_B1_sc70	690949	462828	0.67	4111	78350
PRC_22WF_B1_sc71	2412449	1777324	0.737	7934	226035
PRC_22WF_B1_sc72	1879906	1342709	0.714	6875	202224
PRC_22WF_B1_sc73	901015	653232	0.725	6426	100836
PRC_22WF_B1_sc74	1131398	838872	0.741	6012	175326
PRC_22WF_B1_sc75	852695	630416	0.739	5264	98387
PRC_22WF_B1_sc76	586876	429370	0.732	5542	157233
PRC_22WF_B1_sc77	1467686	1066191	0.726	6144	191272
PRC_22WF_B1_sc78	266503	197144	0.74	2928	75265
PRC_22WF_B1_sc79	972807	704058	0.724	4990	133607
PRC_22WF_B1_sc80	683185	528939	0.774	5513	184735
PRC_22WF_B1_sc81	2505339	1802377	0.719	8623	315161
PRC_22WF_B1_sc82	1747632	1265323	0.724	7661	329037
PRC_22WF_B1_sc83	1694065	1246212	0.736	7343	289328
PRC_22WF_B1_sc84	4731555	3360819	0.71	9515	545061
PRC_22WF_B1_sc85	1217096	861079	0.707	6871	189698
PRC_22WF_B1_sc86	1541157	1129227	0.733	7067	339500
PRC_22WF_B1_sc87	2272514	1605594	0.707	7069	207544
PRC_22WF_B1_sc88	207970	155628	0.748	2558	51623
PRC_22WF_B1_sc89	1096138	817547	0.746	5824	166185
PRC_22WF_B1_sc90	1374398	1005450	0.732	6490	228860
PRC_22WF_B1_sc91	1174566	865947	0.737	5662	145388
PRC_22WF_B1_sc92	514994	369975	0.718	4128	104753
PRC_22WF_B1_sc93	594024	426697	0.718	3309	75301
PRC_22WF_B1_sc94	900514	656545	0.729	5048	131961
PRC_22WF_B1_sc95	136092	96729	0.711	2732	29527
PRC_22WF_B1_sc96	2467722	1788702	0.725	7683	349823
Sample	Clean_Reads_After_QC	Aligned_Reads	MappingRate	Gene_Num	Transcript_Num
SF_22WF_B1_sc1	52667	23228	0.441	1277	7353
SF_22WF_B1_sc2	1339142	894079	0.668	7002	232635
SF_22WF_B1_sc3	2001236	1365426	0.682	9881	330213
SF_22WF_B1_sc4	1117395	750646	0.672	8628	221121
SF_22WF_B1_sc5	123663	62488	0.505	4182	31968
SF_22WF_B1_sc6	15000	3541	0.236	426	798
SF_22WF_B1_sc7	4634903	3036288	0.655	13163	882801
SF_22WF_B1_sc8	71924	29617	0.412	2606	13330
SF_22WF_B1_sc9	2524517	1716982	0.68	10786	467255
SF_22WF_B1_sc10	294836	188916	0.641	4781	80607
SF_22WF_B1_sc11	413918	285621	0.69	7048	122442
SF_22WF_B1_sc12	559812	383081	0.684	6440	92410
SF_22WF_B1_sc13	345806	206555	0.597	4349	52438
SF_22WF_B1_sc14	474247	305312	0.644	5731	93791
SF_22WF_B1_sc15	217761	151564	0.696	4150	64317
SF_22WF_B1_sc16	163825	108670	0.663	3451	39322
SF_22WF_B1_sc17	1172845	733536	0.625	8561	188918
SF_22WF_B1_sc18	967952	629148	0.65	8317	199768
SF_22WF_B1_sc19	506133	335336	0.663	5618	85753
SF_22WF_B1_sc20	897027	602036	0.671	10046	172239
SF_22WF_B1_sc21	69521	46132	0.664	2969	17394
SF_22WF_B1_sc22	1177239	787070	0.669	7621	175943
SF_22WF_B1_sc23	25307	7987	0.316	1342	2338
SF_22WF_B1_sc24	124209	75385	0.607	2677	26394
SF_22WF_B1_sc25	75723	48878	0.645	2775	20660
SF_22WF_B1_sc26	247515	166470	0.673	3833	38834
SF_22WF_B1_sc27	101991	66651	0.653	2646	20645
SF_22WF_B1_sc28	36149	20083	0.556	1616	7147
SF_22WF_B1_sc29	199954	138101	0.691	3672	33689
SF_22WF_B1_sc30	128088	84844	0.662	2910	36751
SF_22WF_B1_sc31	24714	16185	0.655	1572	7698
SF_22WF_B1_sc32	218448	152000	0.696	3501	39081
SF_22WF_B1_sc33	242168	153471	0.634	3766	42082
SF_22WF_B1_sc34	7302	1984	0.272	525	971
SF_22WF_B1_sc35	491738	322711	0.656	6173	99609
SF_22WF_B1_sc36	920166	639165	0.695	7130	223168
SF_22WF_B1_sc37	89827	60219	0.67	2543	26370
SF_22WF_B1_sc38	121398	90804	0.748	3645	45641
SF_22WF_B1_sc39	51694	36102	0.698	2519	15919
SF_22WF_B1_sc40	72243	45900	0.635	1885	18034
SF_22WF_B1_sc41	148415	104668	0.705	3546	44052
SF_22WF_B1_sc42	85980	57523	0.669	2179	18486
SF_22WF_B1_sc43	177984	124562	0.7	4290	51582
SF_22WF_B1_sc44	85446	57060	0.668	2258	20145
SF_22WF_B1_sc45	295679	197147	0.667	2275	62924
SF_22WF_B1_sc46	31016	21577	0.696	1735	9992
SF_22WF_B1_sc47	84754	47981	0.566	2210	16863
SF_22WF_B1_sc48	93056	62013	0.666	2359	23397
SF_22WF_B1_sc49	91881	54286	0.591	1944	16875
SF_22WF_B1_sc50	153983	100340	0.652	3039	39213
SF_22WF_B1_sc51	123271	80885	0.656	2671	30331
SF_22WF_B1_sc52	246687	172784	0.7	4566	68969
SF_22WF_B1_sc53	651509	438332	0.673	7445	148492
SF_22WF_B1_sc54	2633698	1758519	0.668	10683	442734
SF_22WF_B1_sc55	831704	555611	0.668	6713	136563
SF_22WF_B1_sc56	803797	516645	0.643	9189	133840
SF_22WF_B1_sc57	2707120	1779842	0.657	11324	432053
SF_22WF_B1_sc58	5436489	3599606	0.662	12887	957676
SF_22WF_B1_sc59	644788	429971	0.667	7020	133310
[truncated: 2,715 more rows]

## Sheet: tSNE_Coordinate
Cell	tSNE1	tSNE2
CMF_23WF_B1_sc51	-10.6836	11.6465
CMF_23WF_B1_sc52	1.77425	2.08601
CMF_23WF_B1_sc53	0.424653	-22.3664
CMF_23WF_B1_sc54	20.2469	-15.8847
CMF_23WF_B1_sc55	-5.42163	7.19102
CMF_23WF_B1_sc56	-2.02714	9.07203
CMF_23WF_B1_sc57	-2.20469	9.11736
CMF_23WF_B1_sc58	-5.5767	7.46115
CMF_23WF_B1_sc59	3.56627	-8.75366
CMF_23WF_B1_sc60	10.6597	12.5573
CMF_23WF_B1_sc61	-10.4291	7.69392
CMF_23WF_B1_sc62	-6.23133	-8.72525
CMF_23WF_B1_sc63	-18.7867	7.15889
CMF_23WF_B1_sc64	4.86451	-12.1495
CMF_23WF_B1_sc65	-4.51643	-2.66286
CMF_23WF_B1_sc66	-4.71044	-6.13665
CMF_23WF_B1_sc67	-2.63975	-21.114
CMF_23WF_B1_sc68	1.00458	-7.94272
CMF_23WF_B1_sc69	-3.79619	-5.61351
CMF_23WF_B1_sc70	3.4225	-4.27984
CMF_23WF_B1_sc71	-4.23111	-4.97697
CMF_23WF_B1_sc72	2.75108	-22.8182
CMF_23WF_B1_sc73	-16.5716	-5.57205
CMF_23WF_B1_sc74	-2.00354	-8.74803
CMF_23WF_B2_sc1	-6.48189	16.5983
CMF_23WF_B2_sc10	-8.45704	1.61717
CMF_23WF_B2_sc11	-15.9384	-4.68142
CMF_23WF_B2_sc12	-13.3706	15.2802
CMF_23WF_B2_sc13	-8.65423	11.3233
CMF_23WF_B2_sc14	-8.51873	1.5437
CMF_23WF_B2_sc15	-5.54093	8.7302
CMF_23WF_B2_sc16	-1.4129	-2.16262
CMF_23WF_B2_sc17	14.887	14.5812
CMF_23WF_B2_sc18	-7.78452	0.217915
CMF_23WF_B2_sc19	-9.47183	0.493271
CMF_23WF_B2_sc2	-18.1764	7.6822
CMF_23WF_B2_sc20	13.1233	-7.20129
CMF_23WF_B2_sc21	-7.29805	12.06
CMF_23WF_B2_sc22	-9.47167	0.491372
CMF_23WF_B2_sc24	-8.49609	9.64059
CMF_23WF_B2_sc25	-4.96678	0.31805
CMF_23WF_B2_sc4	-12.3747	13.0416
CMF_23WF_B2_sc5	-10.3126	11.4502
CMF_23WF_B2_sc6	-9.60035	11.5688
CMF_23WF_B2_sc7	-9.60876	2.1917
CMF_23WF_B2_sc8	-3.97086	-19.7443
CMF_23WF_B2_sc9	-17.9911	7.96853
CMF_23WF_B3_sc26	-5.49157	16.7327
CMF_23WF_B3_sc27	-4.81912	13.9863
CMF_23WF_B3_sc28	8.82344	15.4841
CMF_23WF_B3_sc29	8.76041	12.9643
CMF_23WF_B3_sc30	-11.6337	24.2431
CMF_23WF_B3_sc31	-12.4039	10.7396
CMF_23WF_B3_sc32	-1.92814	11.6566
CMF_23WF_B3_sc33	8.60014	14.6637
CMF_23WF_B3_sc35	-10.5758	11.8347
CMF_23WF_B3_sc36	10.4485	-7.44266
CMF_23WF_B3_sc37	-0.142768	-10.8668
CMF_23WF_B3_sc38	-1.90288	11.638
CMF_23WF_B3_sc39	-17.8142	-10.8901
CMF_23WF_B3_sc40	-17.8661	-10.8695
CMF_23WF_B3_sc41	-22.4405	0.765911
CMF_23WF_B3_sc42	-13.5638	8.3886
CMF_23WF_B3_sc43	16.6028	17.5937
CMF_23WF_B3_sc44	-15.2716	5.75305
CMF_23WF_B3_sc45	8.01743	-10.6095
CMF_23WF_B3_sc46	-9.01464	5.65388
CMF_23WF_B3_sc47	-10.0673	10.2033
CMF_23WF_B3_sc48	-7.2209	7.63187
CMF_23WF_B3_sc49	9.98324	15.5364
CMF_23WF_B3_sc50	-5.14722	16.651
CMF_23WF_B4_sc26	-17.9703	20.5181
CMF_23WF_B4_sc29	7.75483	-8.43258
CMF_23WF_B4_sc30	-2.04797	-11.57
CMF_23WF_B4_sc31	6.02621	-5.03776
CMF_23WF_B4_sc33	7.09248	-6.38921
CMF_23WF_B4_sc36	26.0323	-3.31095
CMF_23WF_B4_sc37	-12.8983	4.29716
CMF_23WF_B4_sc39	3.98598	-11.0153
CMF_23WF_B4_sc40	2.22672	-16.3037
CMF_23WF_B4_sc41	2.82191	-10.1211
CMF_23WF_B4_sc42	11.267	-5.07239
CMF_23WF_B4_sc44	10.214	14.9618
CMF_23WF_B4_sc45	-17.4524	1.45691
CMF_23WF_B4_sc46	11.4471	14.0342
CMF_23WF_B4_sc47	-6.01327	15.0192
CMF_23WF_B4_sc48	10.9048	14.7456
CMF_23WF_B4_sc49	-0.396965	-12.5359
CMF_23WF_B4_sc50	7.73088	-7.56316
CMF_23WF_B5_sc51	26.0854	-2.73401
CMF_23WF_B5_sc52	4.07051	-12.5978
CMF_23WF_B5_sc53	11.5284	12.559
CMF_23WF_B5_sc55	11.0795	17.1954
CMF_23WF_B5_sc58	9.98296	-14.4472
CMF_23WF_B5_sc59	-16.5947	-5.55379
CMF_23WF_B5_sc60	11.0289	17.3823
CMF_23WF_B5_sc61	10.2341	15.0641
CMF_23WF_B5_sc62	9.7818	11.4545
CMF_23WF_B5_sc64	10.281	14.0464
CMF_23WF_B5_sc65	18.2325	-7.3834
CMF_23WF_B5_sc66	14.0301	4.82924
CMF_23WF_B6_sc51	-15.865	8.39338
CMF_23WF_B6_sc52	-17.7711	-10.8324
CMF_23WF_B6_sc53	15.5516	10.8825
CMF_23WF_B6_sc54	16.3945	9.53018
CMF_23WF_B6_sc55	-2.72969	-11.7522
CMF_23WF_B6_sc56	-14.5235	-6.64285
CMF_23WF_B6_sc57	-7.79745	2.9998
CMF_23WF_B6_sc58	-11.138	8.5449
CMF_23WF_B6_sc59	-11.4361	23.5081
CMF_23WF_B6_sc60	-10.8304	10.4217
CMF_23WF_B6_sc61	-10.5267	10.44
CMF_23WF_B6_sc62	-9.67542	8.92542
CMF_23WF_B6_sc63	-9.41064	10.3177
CMF_23WF_B6_sc64	-4.49104	15.4254
CMF_23WF_B6_sc65	-9.33953	7.40677
CMF_23WF_B6_sc66	-5.50493	14.027
CMF_23WF_B6_sc67	-11.261	-10.3374
CMF_23WF_B6_sc68	0.77999	-7.8003
CMF_23WF_B6_sc69	7.51192	-15.5748
CMF_23WF_B6_sc70	-7.97455	16.3188
CMF_23WF_B6_sc71	-11.1176	10.1087
CMF_23WF_B6_sc72	-10.9455	9.18688
CMF_23WF_B6_sc73	-9.32921	6.95452
CMF_23WF_B6_sc74	-10.8786	11.5409
FFA_23WM_B1_sc26	8.19893	-11.5343
FFA_23WM_B1_sc27	-2.00871	-7.2068
FFA_23WM_B1_sc28	2.25489	0.964391
FFA_23WM_B1_sc29	0.944221	-3.2224
FFA_23WM_B1_sc30	0.977629	-12.9433
FFA_23WM_B1_sc31	1.94978	-8.8899
FFA_23WM_B1_sc32	2.52985	-7.92656
FFA_23WM_B1_sc33	0.774672	-2.89982
FFA_23WM_B1_sc35	3.15859	-13.737
FFA_23WM_B1_sc36	-1.34575	-4.12878
FFA_23WM_B1_sc37	-5.0549	-4.54316
FFA_23WM_B1_sc38	-1.33633	-6.91849
FFA_23WM_B1_sc39	-6.64585	-8.3
FFA_23WM_B1_sc40	2.61714	-7.9046
FFA_23WM_B1_sc41	3.00608	-6.47195
FFA_23WM_B1_sc42	-8.90835	-8.80494
FFA_23WM_B1_sc43	3.06944	-9.59514
FFA_23WM_B1_sc44	0.839517	-4.67052
FFA_23WM_B1_sc45	3.8903	-12.9793
FFA_23WM_B1_sc46	-20.3179	5.96162
FFA_23WM_B1_sc47	-1.5458	-6.18958
FFA_23WM_B1_sc48	2.63684	-7.2409
FFA_23WM_B1_sc49	-0.244277	-4.19697
FFA_23WM_B1_sc50	-0.207562	-7.43075
FL_23WM_B1_sc75	0.949783	-4.46202
FL_23WM_B1_sc76	3.65569	-6.7796
FL_23WM_B1_sc77	-11.1681	25
FL_23WM_B1_sc78	4.07412	-11.169
FL_23WM_B1_sc79	11.0932	3.98746
FL_23WM_B1_sc80	9.60582	-19.4096
FL_23WM_B1_sc81	1.27414	-7.44763
FL_23WM_B1_sc82	-3.09627	-7.27127
FL_23WM_B1_sc83	-0.564177	-6.92719
FL_23WM_B1_sc84	4.8801	-15.4669
FL_23WM_B1_sc85	1.23552	-15.2426
FL_23WM_B1_sc87	-6.53162	-21.8556
FL_23WM_B1_sc88	-3.88201	-3.26759
FL_23WM_B1_sc89	3.50487	-10.124
FL_23WM_B1_sc90	-3.11899	-6.92896
IG_23WF_B1_sc1	-12.2285	9.49015
IG_23WF_B1_sc10	-18.1257	8.31159
IG_23WF_B1_sc11	-10.7556	10.0603
IG_23WF_B1_sc12	-11.5225	10.0197
IG_23WF_B1_sc13	-10.6925	10.0148
IG_23WF_B1_sc14	-11.3394	9.67991
IG_23WF_B1_sc15	-3.70177	0.266827
IG_23WF_B1_sc16	-11.1892	7.99873
IG_23WF_B1_sc17	10.3044	-13.1456
IG_23WF_B1_sc18	-9.82216	-1.21542
IG_23WF_B1_sc19	-17.7548	-10.8679
IG_23WF_B1_sc2	-5.5831	14.2474
IG_23WF_B1_sc20	14.8304	12.0665
IG_23WF_B1_sc21	-3.26222	-17.1636
IG_23WF_B1_sc22	-15.6374	-6.58712
IG_23WF_B1_sc24	4.25554	-11.7483
IG_23WF_B1_sc25	-4.9062	13.947
IG_23WF_B1_sc3	-9.99582	10.3198
IG_23WF_B1_sc4	-10.5481	9.57164
IG_23WF_B1_sc5	-12.2598	9.58692
IG_23WF_B1_sc6	-17.4166	9.09477
IG_23WF_B1_sc7	-5.06807	13.312
IG_23WF_B1_sc8	-11.5048	17.216
IG_23WF_B1_sc9	-10.1608	10.4517
IG_23WM_B1_sc51	12.1084	-19.3802
IG_23WM_B1_sc52	8.93813	-7.46221
IG_23WM_B1_sc54	12.7653	12.0505
IG_23WM_B1_sc55	-0.574528	-14.9261
IG_23WM_B1_sc56	-4.34441	28.2732
IG_23WM_B1_sc57	-9.79256	-9.13458
IG_23WM_B1_sc58	-4.34986	28.2261
IG_23WM_B1_sc59	6.20328	-6.28064
IG_23WM_B1_sc61	-9.2543	-1.49157
IG_23WM_B1_sc62	3.83405	-16.4541
IG_23WM_B1_sc63	8.18946	-0.210593
IG_23WM_B1_sc64	9.19386	-0.690952
IG_23WM_B1_sc65	21.1429	-12.6646
IG_23WM_B1_sc66	12.1927	12.3634
IG_23WM_B1_sc67	10.9717	-4.63125
IG_23WM_B1_sc68	11.7293	-4.30899
IG_23WM_B1_sc69	12.4193	-5.87394
IG_23WM_B1_sc70	10.3695	-5.16724
IG_23WM_B1_sc72	9.10875	-5.97479
IG_23WM_B1_sc74	9.24649	-4.61486
IG_23WF_B2_sc26	1.79022	-8.46095
IG_23WF_B2_sc27	-10.8259	9.21104
IG_23WF_B2_sc28	8.77289	-8.31164
IG_23WF_B2_sc29	10.2233	15.8041
IG_23WF_B2_sc30	9.78355	12.975
IG_23WF_B2_sc31	-5.52347	-1.96717
IG_23WF_B2_sc32	9.07469	11.0366
IG_23WF_B2_sc33	-7.11286	-14.5303
IG_23WF_B2_sc35	16.1509	10.126
IG_23WF_B2_sc36	8.9098	11.0993
IG_23WF_B2_sc37	-0.797267	-16.8136
IG_23WF_B2_sc38	9.28657	14.5541
IG_23WF_B2_sc39	-5.21935	13.5813
IG_23WF_B2_sc40	8.22637	12.4348
IG_23WF_B2_sc41	-16.0142	-6.21616
IG_23WF_B2_sc42	-11.2738	-10.1875
IG_23WF_B2_sc43	-5.44367	-10.9669
IG_23WF_B2_sc44	-0.144101	-17.0316
IG_23WF_B2_sc45	0.699931	-14.086
IG_23WF_B2_sc46	-4.36542	3.30618
IG_23WF_B2_sc47	-1.74049	-9.25276
IG_23WF_B2_sc48	-15.9916	-5.75457
IG_23WF_B2_sc49	10.7478	13.1076
IG_23WF_B2_sc50	-4.43469	-10.4659
IG_23WF_B3_sc75	12.3615	12.2929
IG_23WF_B3_sc76	20.1976	7.82026
IG_23WF_B3_sc77	1.47614	-11.0693
IG_23WF_B3_sc78	-5.48255	-9.38987
IG_23WF_B3_sc79	7.61121	-10.98
IG_23WF_B3_sc80	-5.17953	-11.8454
IG_23WF_B3_sc81	2.57001	-16.7851
IG_23WF_B3_sc82	-0.560053	-13.2897
IG_23WF_B3_sc83	10.8871	13.0557
IG_23WF_B3_sc84	-12.1671	7.70399
IG_23WF_B3_sc85	8.45842	-4.96043
IG_23WF_B3_sc86	3.20584	-8.81809
IG_23WF_B3_sc87	4.97589	-13.3745
IG_23WF_B3_sc88	-11.4543	-8.91349
IG_23WF_B3_sc89	-18.3839	6.50816
IG_23WF_B3_sc90	13.3682	9.14802
IG_23WF_B4_sc51	20.2474	7.72534
IG_23WF_B4_sc52	25.2036	14.7303
IG_23WF_B4_sc53	20.2232	7.75702
IG_23WF_B4_sc54	20.2195	7.78118
IG_23WF_B4_sc55	25.3111	14.368
IG_23WF_B4_sc56	25.6002	14.4715
IG_23WF_B4_sc57	8.48838	12.5883
IG_23WF_B4_sc58	-11.7272	19.9759
IG_23WF_B4_sc60	-22.2885	1.17189
IG_23WF_B4_sc61	-5.2796	14.3926
IG_23WF_B4_sc63	-4.2458	17.1154
IG_23WF_B4_sc64	12.2088	16.7146
IG_23WF_B4_sc65	25.2059	14.9463
IG_23WF_B4_sc66	6.28627	4.98906
IG_23WF_B4_sc67	25.6004	15.2437
IG_23WF_B4_sc68	-2.1966	16.3588
IG_23WF_B4_sc69	-13.2117	19.9527
IG_23WF_B4_sc70	14.8092	16.4735
IG_23WF_B4_sc71	-12.9618	20.4111
IG_23WF_B4_sc72	-13.1529	20.3712
IG_23WF_B4_sc73	-12.8969	20.4297
IG_23WF_B4_sc74	-12.8793	20.4643
IP_23WF_B1_sc26	-2.67721	-0.246607
IP_23WF_B1_sc27	-1.96261	-3.74051
IP_23WF_B1_sc28	6.67556	-16.2762
IP_23WF_B1_sc29	-5.72267	-19.4387
IP_23WF_B1_sc30	1.35746	-9.21952
IP_23WF_B1_sc31	-4.49419	0.790309
IP_23WF_B1_sc32	-13.7445	-6.56282
IP_23WF_B1_sc33	0.354468	-6.58341
IP_23WF_B1_sc36	-17.7031	-10.8295
IP_23WF_B1_sc37	-3.30256	-1.99133
IP_23WF_B1_sc38	-16.8338	-6.29153
IP_23WF_B1_sc39	-6.74531	-3.89153
IP_23WF_B1_sc40	9.45389	12.6425
IP_23WF_B1_sc41	-5.26801	-11.1743
IP_23WF_B1_sc42	-2.24218	-4.02372
IP_23WF_B1_sc43	-3.46684	-3.0581
IP_23WF_B1_sc44	-16.3918	-5.33599
IP_23WF_B1_sc45	-1.04601	-3.46399
IP_23WF_B1_sc46	12.6666	12.9712
IP_23WF_B1_sc47	-4.91331	-12.0336
IP_23WF_B1_sc48	-7.28648	-2.70699
IP_23WF_B1_sc49	0.263615	-17.5502
IP_23WF_B1_sc50	-6.77892	-12.6929
IP_23WF_B2_sc26	12.8183	-14.7228
IP_23WF_B2_sc27	-8.28988	10.4254
IP_23WF_B2_sc28	8.47977	13.2981
IP_23WF_B2_sc29	-4.55917	-4.26665
IP_23WF_B2_sc30	-10.1102	10.6064
IP_23WF_B2_sc31	-2.99399	-11.9632
IP_23WF_B2_sc32	-6.15197	2.60213
IP_23WF_B2_sc33	-18.2058	7.31545
IP_23WF_B2_sc35	-10.4182	10.6715
IP_23WF_B2_sc36	0.69241	-16.7044
IP_23WF_B2_sc37	6.6964	-15.534
IP_23WF_B2_sc38	-6.09472	-4.05775
IP_23WF_B2_sc39	-8.58307	-11.1856
IP_23WF_B2_sc40	-2.17005	-9.96259
IP_23WF_B2_sc41	5.63538	-13.1751
IP_23WF_B2_sc42	2.94538	-10.8762
IP_23WF_B2_sc43	-11.5725	9.02596
IP_23WF_B2_sc44	-4.91901	-14.3946
IP_23WF_B2_sc45	-7.17854	-13.3563
IP_23WF_B2_sc46	1.56369	-9.36063
IP_23WF_B2_sc47	-0.895923	-11.372
IP_23WF_B2_sc48	-3.30732	-3.90788
IP_23WF_B2_sc49	-3.61318	-15.0494
IP_23WF_B2_sc50	-9.5915	-10.3198
IP_23WF_B3_sc26	-4.93754	-3.60743
IP_23WF_B3_sc27	2.47545	-11.8006
IP_23WF_B3_sc28	-4.15969	-5.38408
IP_23WF_B3_sc29	-0.42152	-11.494
IP_23WF_B3_sc30	1.90082	-14.4342
IP_23WF_B3_sc31	-0.124744	-11.4803
IP_23WF_B3_sc32	-4.67289	-5.85966
IP_23WF_B3_sc35	3.4474	-11.1263
IP_23WF_B3_sc38	0.0606981	-7.92297
IP_23WF_B3_sc39	-4.44412	-9.0465
IP_23WF_B3_sc41	3.38082	-13.9523
IP_23WF_B3_sc43	-3.18427	-9.2161
IP_23WF_B3_sc44	-10.4635	24.9079
IP_23WF_B3_sc45	3.17402	-13.3146
IP_23WF_B3_sc46	13.4568	7.76237
IP_23WF_B3_sc47	-6.27606	-21.6985
IP_23WF_B3_sc48	-0.682312	-5.16214
IP_23WF_B3_sc49	5.33148	-11.1019
IP_23WF_B4_sc26	1.50914	-9.13217
IP_23WF_B4_sc27	2.07215	-13.475
IP_23WF_B4_sc28	0.0425242	-9.24044
IP_23WF_B4_sc29	-10.9109	24.654
IP_23WF_B4_sc30	5.57391	-15.5465
IP_23WF_B4_sc31	2.53375	-8.99544
IP_23WF_B4_sc32	7.72361	-4.50673
IP_23WF_B4_sc33	-5.24697	-5.22625
IP_23WF_B4_sc35	6.25512	-2.20562
IP_23WF_B4_sc36	22.8382	-14.6019
IP_23WF_B4_sc37	1.27463	-3.59748
IP_23WF_B4_sc38	7.1677	-5.67591
IP_23WF_B4_sc39	3.20213	-8.00508
IP_23WF_B4_sc40	0.0142592	-24.107
IP_23WF_B4_sc41	7.17276	-4.34391
IP_23WF_B4_sc42	22.3687	-4.34623
IP_23WF_B4_sc43	-4.37556	27.8647
IP_23WF_B4_sc44	2.22143	-2.08436
IP_23WF_B4_sc45	-2.90529	-9.53136
IP_23WF_B4_sc46	4.81691	-3.12315
IP_23WF_B4_sc47	3.94982	-9.0307
IP_23WF_B4_sc48	3.02038	2.39966
IP_23WF_B4_sc49	3.13275	2.41437
IP_23WF_B4_sc50	8.05509	9.48505
IT_23WF_B1_sc67	8.92828	-8.00487
IT_23WF_B1_sc69	-1.0619	-3.3547
IT_23WF_B1_sc70	14.1813	-5.78336
IT_23WF_B1_sc71	-17.3575	-10.6785
IT_23WF_B1_sc72	-0.936893	-12.8393
IT_23WF_B1_sc73	9.63911	-19.6193
IT_23WF_B1_sc74	-0.487851	-8.09801
IT_23WF_B1_sc75	-15.9513	1.56006
IT_23WF_B1_sc76	11.6914	-10.5693
IT_23WF_B1_sc77	6.08365	-7.17693
IT_23WF_B1_sc78	5.10945	-14.1206
IT_23WF_B1_sc79	-1.4679	-7.16725
IT_23WF_B1_sc80	3.92715	-11.5472
IT_23WF_B1_sc81	-14.3428	-6.09029
IT_23WF_B1_sc82	-5.05275	-2.49022
IT_23WF_B1_sc83	20.0363	-12.8689
IT_23WF_B1_sc84	6.03294	-15.4469
IT_23WF_B1_sc85	-22.5849	-0.0184966
IT_23WF_B1_sc86	6.37092	-21.3881
IT_23WF_B1_sc87	2.6935	-13.6753
IT_23WF_B1_sc88	1.88967	-20.6264
IT_23WF_B1_sc89	3.04327	-20.466
IT_23WF_B1_sc90	-0.554236	-13.3061
IT_23WF_B2_sc52	3.79945	-11.782
IT_23WF_B2_sc53	8.66319	-8.17059
IT_23WF_B2_sc54	1.66603	-3.36209
IT_23WF_B2_sc55	3.1495	-8.16187
IT_23WF_B2_sc57	24.7008	13.3991
IT_23WF_B2_sc58	-23.0685	-0.369364
IT_23WF_B2_sc59	4.08445	-11.9864
IT_23WF_B2_sc60	14.426	-13.1896
IT_23WF_B2_sc61	10.1298	15.1617
IT_23WF_B2_sc62	-3.05651	-2.12524
IT_23WF_B2_sc63	-1.63604	-6.2385
IT_23WF_B2_sc64	3.72769	-18.9707
IT_23WF_B2_sc65	0.338881	-13.02
IT_23WF_B2_sc66	-2.00542	1.75892
IT_23WF_B2_sc67	1.95345	-17.4216
IT_23WF_B2_sc68	1.25694	-4.99094
IT_23WF_B2_sc69	5.45123	-7.28529
IT_23WF_B2_sc70	22.8403	-14.7213
IT_23WF_B2_sc71	-1.29726	-18.771
IT_23WF_B2_sc74	3.34158	-16.0469
IT_23WF_B3_sc75	6.20278	2.12431
IT_23WF_B3_sc76	-4.98668	-1.67294
IT_23WF_B3_sc77	2.48785	-8.65851
IT_23WF_B3_sc78	1.18106	-18.3769
IT_23WF_B3_sc79	8.40768	-10.7487
IT_23WF_B3_sc80	26.0906	-3.1454
IT_23WF_B3_sc81	-21.4991	1.84202
IT_23WF_B3_sc82	7.26427	-15.3636
IT_23WF_B3_sc83	-0.0683949	-18.3526
IT_23WF_B3_sc84	-2.76197	-16.7157
IT_23WF_B3_sc85	2.69431	-19.0993
IT_23WF_B3_sc86	1.3515	-13.9542
IT_23WF_B3_sc87	1.71476	-18.8606
IT_23WF_B3_sc88	1.29453	-17.8609
IT_23WF_B3_sc89	2.54909	-18.0622
IT_23WF_B3_sc90	-2.9914	-19.5883
IT_23WF_B4_sc51	-4.56603	15.1237
IT_23WF_B4_sc52	-10.8564	-13.0678
IT_23WF_B4_sc53	-16.334	1.4086
IT_23WF_B4_sc54	-10.4855	7.82414
IT_23WF_B4_sc55	-18.9334	6.16819
IT_23WF_B4_sc56	-0.155406	-17.3187
IT_23WF_B4_sc57	-11.0984	4.6364
IT_23WF_B4_sc58	-11.2145	-10.2981
IT_23WF_B4_sc59	-0.803693	2.34811
IT_23WF_B4_sc60	-6.71536	-18.1997
IT_23WF_B4_sc61	8.09655	-9.28792
IT_23WF_B4_sc62	-3.72324	0.245796
IT_23WF_B4_sc63	-4.94706	-1.09395
IT_23WF_B4_sc64	-10.3472	6.1731
IT_23WF_B4_sc65	-10.3582	5.83216
IT_23WF_B4_sc66	-3.78697	13.3695
IT_23WF_B4_sc67	-11.0757	5.72074
IT_23WF_B4_sc68	-6.09867	-13.5171
IT_23WF_B4_sc69	-16.04	16.7427
IT_23WF_B4_sc71	-17.1631	0.888691
IT_23WF_B4_sc72	5.89879	-11.703
IT_23WF_B4_sc73	-2.13112	-18.1294
IT_23WF_B4_sc74	-2.10779	-16.4763
IT_23WF_B51_sc17	5.16421	-8.3398
IT_23WF_B51_sc18	9.15043	-20.7273
IT_23WF_B51_sc19	3.51064	-9.41074
IT_23WF_B51_sc20	22.2176	-13.9307
IT_23WF_B51_sc21	4.91465	-14.5613
IT_23WF_B51_sc22	12.6466	11.3351
IT_23WF_B51_sc24	3.53288	-20.0542
IT_23WF_B51_sc25	-3.45283	-8.94559
IT_23WF_B51_sc26	16.0248	12.8766
IT_23WF_B51_sc27	11.3357	-7.61758
IT_23WF_B51_sc28	-6.09049	-20.2478
IT_23WF_B51_sc29	13.4177	-9.82161
IT_23WF_B51_sc30	-2.0643	-12.9215
IT_23WF_B51_sc31	7.11379	-1.83736
IT_23WF_B51_sc32	-1.59343	-13.6211
IT_23WF_B51_sc33	6.7243	-16.1482
IT_23WF_B51_sc35	-1.04196	-3.55782
IT_23WF_B51_sc36	1.12065	-12.3037
IT_23WF_B51_sc37	9.82072	-17.4314
IT_23WF_B51_sc38	4.33817	-14.7212
IT_23WF_B51_sc39	-2.65315	-4.7279
IT_23WF_B51_sc40	4.19886	-16.4491
IT_23WF_B51_sc41	-3.90323	-4.19691
IT_23WF_B6_sc26	9.6169	-13.8921
IT_23WF_B6_sc27	8.79907	-17.5505
IT_23WF_B6_sc28	11.3653	-5.6057
IT_23WF_B6_sc31	13.0934	10.9423
IT_23WF_B6_sc32	0.999136	-17.8092
IT_23WF_B6_sc33	6.94485	-11.3007
IT_23WF_B6_sc35	1.1292	-10.1652
IT_23WF_B6_sc36	0.853881	-10.1681
IT_23WF_B6_sc38	-2.72432	-10.6614
IT_23WF_B6_sc40	3.33473	-15.4418
IT_23WF_B6_sc41	10.906	-18.9896
IT_23WF_B6_sc43	10.8574	11.8775
IT_23WF_B6_sc44	-0.76551	-15.15
IT_23WF_B6_sc45	5.8333	-16.5747
IT_23WF_B6_sc46	7.73028	-23.4392
IT_23WF_B6_sc47	3.1957	-8.91419
IT_23WF_B6_sc48	6.40182	-16.8358
IT_23WF_B6_sc49	6.8093	-19.9992
IT_23WF_B6_sc50	-22.6615	-0.0477917
IT_23WF_B7_sc75	-9.06351	10.6726
IT_23WF_B7_sc76	-0.740067	-11.9194
IT_23WF_B7_sc77	-9.17951	10.8597
IT_23WF_B7_sc78	12.1983	-13.7677
IT_23WF_B7_sc79	-2.49142	-9.90784
IT_23WF_B7_sc80	-6.58899	13.9481
IT_23WF_B7_sc82	-11.6833	16.4024
IT_23WF_B7_sc83	-6.59947	-19.6724
IT_23WF_B7_sc84	-0.485389	-15.1684
IT_23WF_B7_sc85	-3.83885	-12.3762
IT_23WF_B7_sc86	11.8318	-10.586
IT_23WF_B7_sc87	-15.5381	-6.17367
IT_23WF_B7_sc88	-2.35958	0.0253343
IT_23WF_B7_sc89	-6.15375	-7.61556
IT_23WF_B7_sc90	0.0419399	-11.5312
IT_23WF_B8_sc17	-7.99307	-7.49239
IT_23WF_B8_sc18	4.39744	-7.83736
IT_23WF_B8_sc19	0.764513	-16.8643
IT_23WF_B8_sc20	13.8411	13.1494
IT_23WF_B8_sc21	1.6974	-5.22951
IT_23WF_B8_sc22	1.91806	-8.75019
IT_23WF_B8_sc24	-5.72863	-6.64387
IT_23WF_B8_sc25	-6.11667	2.31776
IT_23WF_B8_sc35	-18.6017	8.68136
IT_23WF_B8_sc36	-5.39868	-13.7221
IT_23WF_B8_sc37	-0.659877	-12.6541
IT_23WF_B8_sc38	-9.71026	-10.1206
IT_23WF_B8_sc39	-2.09545	-8.63
IT_23WF_B8_sc40	5.00693	-9.79992
IT_23WF_B8_sc41	-0.846667	-14.9281
IT_23WF_B8_sc42	4.23179	-10.3269
IT_23WF_B8_sc43	12.2669	-8.03788
IT_23WF_B8_sc44	0.585734	-15.156
IT_23WF_B8_sc45	-2.0662	-6.07295
IT_23WF_B8_sc46	0.555619	-11.2264
IT_23WF_B8_sc47	-3.0421	-12.4541
IT_23WF_B8_sc48	-6.82137	-9.98515
IT_23WF_B8_sc49	-3.53385	-11.0038
IT_23WF_B8_sc50	10.8288	-15.4702
IT_23WF_B8_sc51	0.143111	-5.74116
IT_23WF_B8_sc52	-0.91033	-5.06304
IT_23WF_B8_sc53	0.216718	-8.64648
IT_23WF_B8_sc54	15.5819	14.7599
IT_23WF_B8_sc55	-5.73778	-6.86968
IT_23WF_B8_sc57	9.82927	-15.4009
IT_23WF_B8_sc58	2.21958	-4.49801
FFA_23WF_B1_sc1	-3.89389	-5.04577
FFA_23WF_B1_sc10	0.682293	-7.4052
FFA_23WF_B1_sc11	-3.67681	-5.01055
FFA_23WF_B1_sc12	2.28953	-10.1835
FFA_23WF_B1_sc13	2.56052	-20.0532
FFA_23WF_B1_sc14	-2.67615	-14.0904
FFA_23WF_B1_sc15	-5.41998	-4.85531
FFA_23WF_B1_sc16	-3.25801	-5.55718
FFA_23WF_B1_sc17	3.01275	-8.67614
FFA_23WF_B1_sc18	2.11184	-11.3586
FFA_23WF_B1_sc19	1.32262	-8.56435
FFA_23WF_B1_sc2	1.59812	-11.1759
FFA_23WF_B1_sc20	-4.11304	-6.83326
FFA_23WF_B1_sc21	-2.53165	-6.75136
FFA_23WF_B1_sc22	-8.27636	-7.95686
FFA_23WF_B1_sc24	2.86757	-10.573
FFA_23WF_B1_sc3	-2.47626	-6.7407
FFA_23WF_B1_sc4	-8.20447	-7.97842
FFA_23WF_B1_sc5	0.396302	-15.5828
FFA_23WF_B1_sc6	-8.10673	-7.95113
FFA_23WF_B1_sc7	6.30406	-8.37983
FFA_23WF_B1_sc8	-3.96603	-4.91672
FFA_23WF_B1_sc9	-18.6258	8.71414
FFA_23WF_B2_sc1	4.81272	-8.45961
FFA_23WF_B2_sc11	10.8707	12.0914
FFA_23WF_B2_sc12	8.83009	-8.89325
FFA_23WF_B2_sc13	-6.49764	-11.7955
FFA_23WF_B2_sc14	3.50379	-5.89602
FFA_23WF_B2_sc15	-0.477055	-5.6498
FFA_23WF_B2_sc16	6.84513	-17.4581
FFA_23WF_B2_sc18	1.21923	-10.0512
FFA_23WF_B2_sc19	2.46284	-3.75833
FFA_23WF_B2_sc2	4.39155	-5.92669
FFA_23WF_B2_sc20	-16.9804	1.51794
FFA_23WF_B2_sc21	-6.17351	-4.19694
FFA_23WF_B2_sc22	-3.24331	-6.82599
FFA_23WF_B2_sc24	3.51299	-6.02693
FFA_23WF_B2_sc25	-15.8251	1.5866
FFA_23WF_B2_sc3	2.73083	-8.97109
FFA_23WF_B2_sc4	4.72059	1.74318
FFA_23WF_B2_sc5	4.72771	-3.00599
FFA_23WF_B2_sc6	-16.7241	0.488151
FFA_23WF_B2_sc7	4.48123	-2.96399
FFA_23WF_B2_sc8	-1.32521	-9.28192
FFA_23WF_B2_sc9	1.95158	-14.9933
LO_23WF_B1_sc1	-16.221	2.71261
LO_23WF_B1_sc10	-1.48378	1.40199
LO_23WF_B1_sc11	2.02912	-8.08443
LO_23WF_B1_sc12	3.54569	-3.8991
LO_23WF_B1_sc13	-1.51296	1.46999
LO_23WF_B1_sc14	-10.4658	-2.80986
LO_23WF_B1_sc15	-3.15508	6.94273
LO_23WF_B1_sc16	18.2432	-7.39394
LO_23WF_B1_sc17	-18.9807	1.77881
LO_23WF_B1_sc18	-9.79079	-0.864966
LO_23WF_B1_sc19	-5.712	-2.45049
LO_23WF_B1_sc2	-9.93835	1.22574
LO_23WF_B1_sc20	-5.76359	-2.87938
LO_23WF_B1_sc21	-17.6776	-10.7846
LO_23WF_B1_sc22	8.34688	-5.80477
LO_23WF_B1_sc24	13.2236	-11.7925
LO_23WF_B1_sc25	-5.89356	-2.71988
LO_23WF_B1_sc3	-11.0528	24.9991
LO_23WF_B1_sc4	-4.00874	-1.00677
LO_23WF_B1_sc6	-1.72947	-3.89253
LO_23WF_B1_sc7	3.29244	-5.1173
LO_23WF_B1_sc8	-11.1691	-4.5837
LO_23WF_B1_sc9	-5.14403	4.81725
LO_23WF_B2_sc43	-1.20233	-6.42679
LO_23WF_B2_sc44	-5.80727	-14.2282
LO_23WF_B2_sc45	-9.21122	-15.5134
LO_23WF_B2_sc47	-7.97919	-13.8214
LO_23WF_B2_sc48	-0.727123	-3.67591
LO_23WF_B2_sc49	-7.61642	-14.7974
LO_23WF_B2_sc50	-5.59297	-14.9183
LO_23WF_B2_sc51	-5.10239	-15.7621
LO_23WF_B2_sc52	-23.6175	-0.995836
LO_23WF_B2_sc53	20.0142	-16.0137
LO_23WF_B2_sc54	-8.11185	-15.6982
LO_23WF_B2_sc55	-6.90436	-14.8858
LO_23WF_B2_sc56	-1.57097	-10.2966
LO_23WF_B2_sc57	-5.82247	-14.7109
LO_23WF_B2_sc58	-5.99214	-15.0077
LO_23WF_B2_sc59	-5.7378	-14.8772
LO_23WF_B2_sc60	-6.75301	-15.8838
LO_23WF_B2_sc61	-7.68791	-15.7429
LO_23WF_B2_sc62	-6.83102	-15.1988
LO_23WF_B2_sc63	-1.91971	-3.84781
LO_23WF_B2_sc64	-7.97763	-12.4888
LO_23WF_B2_sc65	-23.5444	-0.895212
LO_23WF_B2_sc66	9.74983	9.33187
LO_23WF_B3_sc75	-9.89252	9.41041
LO_23WF_B3_sc76	-5.85989	-3.07306
LO_23WF_B3_sc77	-6.72085	-2.56183
LO_23WF_B3_sc78	2.68631	-2.25478
LO_23WF_B3_sc79	12.2003	15.3351
LO_23WF_B3_sc80	-23.4891	-0.777716
LO_23WF_B3_sc81	-7.09789	-6.58225
LO_23WF_B3_sc82	16.1048	7.16028
LO_23WF_B3_sc83	-0.431269	-18.7044
LO_23WF_B3_sc84	-11.1076	24.8089
LO_23WF_B3_sc85	0.104665	-19.851
LO_23WF_B3_sc86	8.45953	-14.8013
LO_23WF_B3_sc87	-6.98015	-6.43345
LO_23WF_B3_sc88	1.33877	-11.7295
LO_23WF_B3_sc89	-23.4733	-0.765969
LO_23WF_B4_sc51	8.12645	-11.2649
LO_23WF_B4_sc52	5.41746	-11.4645
LO_23WF_B4_sc53	6.53388	-14.7188
LO_23WF_B4_sc54	-2.88929	-9.4205
LO_23WF_B4_sc55	-4.11467	-4.42882
LO_23WF_B4_sc56	4.19542	-7.11972
LO_23WF_B4_sc57	0.790671	-14.1762
LO_23WF_B4_sc58	-7.5805	-20.4075
LO_23WF_B4_sc59	9.69485	-16.0651
LO_23WF_B4_sc60	-4.81138	-2.49471
LO_23WF_B4_sc61	-4.16781	-8.15869
LO_23WF_B4_sc62	-1.85008	-3.14531
LO_23WF_B4_sc63	10.8861	-18.9819
LO_23WF_B4_sc64	1.29073	-7.32234
LO_23WF_B4_sc65	0.502697	-9.55175
LO_23WF_B4_sc66	-2.6307	-4.10636
LO_23WF_B4_sc67	-4.08609	-6.01432
LO_23WF_B4_sc69	3.53216	-8.68565
LO_23WF_B4_sc70	0.0997295	-19.6877
LO_23WF_B4_sc71	2.37784	-5.55343
LO_23WF_B4_sc72	-2.45594	-6.6651
LO_23WF_B4_sc73	4.48534	-8.62484
LO_23WF_B4_sc74	-16.5747	-5.6511
LO_23WF_B5_sc76	6.0254	-7.78298
LO_23WF_B5_sc77	-8.51026	8.89161
LO_23WF_B5_sc78	0.896425	-6.39613
LO_23WF_B5_sc79	-5.94523	-7.8123
LO_23WF_B5_sc80	-4.67631	-0.400344
LO_23WF_B5_sc81	-8.7329	-6.07424
LO_23WF_B5_sc82	-0.148496	-3.79772
LO_23WF_B5_sc83	-9.0301	-12.1002
LO_23WF_B5_sc84	-8.28077	-6.91192
LO_23WF_B5_sc85	0.272869	-5.78611
LO_23WF_B5_sc86	-9.60622	8.39658
LO_23WF_B5_sc87	-9.0365	-5.29251
LO_23WF_B5_sc88	-5.8761	-12.2984
LO_23WF_B5_sc89	-6.95347	5.12527
LO_23WF_B5_sc90	-6.44597	-2.45616
LO_23WF_B6_sc1	-11.1153	10.8034
LO_23WF_B6_sc10	-3.70025	-13.9748
LO_23WF_B6_sc11	4.72279	-15.1126
LO_23WF_B6_sc12	-2.96609	-5.81144
LO_23WF_B6_sc13	2.64459	-2.63427
LO_23WF_B6_sc14	-4.82186	-2.39807
LO_23WF_B6_sc15	14.9075	13.8014
LO_23WF_B6_sc16	-4.28617	-4.37024
LO_23WF_B6_sc17	-5.46121	-2.73543
LO_23WF_B6_sc18	-8.62344	-7.76336
LO_23WF_B6_sc19	-16.0184	-0.232798
LO_23WF_B6_sc20	3.39273	-11.2403
LO_23WF_B6_sc21	12.4798	17.4799
LO_23WF_B6_sc22	-2.20087	-3.01686
LO_23WF_B6_sc24	-2.28599	-13.3872
LO_23WF_B6_sc25	7.30009	-14.0953
LO_23WF_B6_sc3	-10.118	10.2349
LO_23WF_B6_sc4	5.58892	-17.1931
LO_23WF_B6_sc5	4.48833	-4.83213
LO_23WF_B6_sc6	-2.83015	-5.42487
LO_23WF_B6_sc7	-0.15721	-3.29192
LO_23WF_B6_sc8	-4.12636	-6.33229
LO_23WF_B6_sc9	-1.02547	-12.1651
LO_23WF_B7_sc75	-17.0523	20.0497
LO_23WF_B7_sc76	-17.9302	9.0116
LO_23WF_B7_sc77	-13.0279	19.7965
LO_23WF_B7_sc78	-11.8868	10.3567
LO_23WF_B7_sc79	-15.9474	19.1038
LO_23WF_B7_sc80	-4.90856	18.3727
LO_23WF_B7_sc81	-13.5026	20.3487
LO_23WF_B7_sc82	-14.5677	19.9834
LO_23WF_B7_sc83	-18.4089	8.83539
LO_23WF_B7_sc85	-11.8918	20.9728
LO_23WF_B7_sc86	-4.67702	17.5414
LO_23WF_B7_sc87	-17.6374	9.03443
LO_23WF_B7_sc88	-16.8449	19.9279
LO_23WF_B7_sc89	-16.9826	20.0582
LO_23WF_B7_sc90	-16.301	19.9087
LO_23WF_B8_sc59	0.59933	-11.3112
LO_23WF_B8_sc60	7.21255	-14.1794
LO_23WF_B8_sc61	-4.61005	1.06505
LO_23WF_B8_sc62	-0.130347	-7.45807
LO_23WF_B8_sc63	0.972713	-16.7357
LO_23WF_B8_sc64	-1.66952	-4.83315
LO_23WF_B8_sc65	-2.25189	-4.89575
LO_23WF_B8_sc66	1.73751	-7.32295
LO_23WF_B8_sc67	0.468683	-9.60308
LO_23WF_B8_sc68	-0.679234	-10.9179
LO_23WF_B8_sc69	-0.86512	-7.63979
LO_23WF_B8_sc70	-8.36085	-8.24387
LO_23WF_B8_sc71	-1.11338	-1.91522
LO_23WF_B8_sc72	0.4097	-5.30002
LO_23WF_B8_sc73	-2.21613	-8.56405
LO_23WF_B8_sc74	6.16932	-19.5213
LO_23WF_B9_sc1	-10.4252	9.62469
LO_23WF_B9_sc10	10.7097	-16.9535
LO_23WF_B9_sc11	12.0965	-11.7054
LO_23WF_B9_sc12	10.5322	-17.8517
LO_23WF_B9_sc13	-1.23008	-15.5102
LO_23WF_B9_sc14	8.40241	-14.8243
LO_23WF_B9_sc15	-6.53233	-13.8987
LO_23WF_B9_sc16	-4.78529	-9.56305
LO_23WF_B9_sc17	2.57925	-13.4818
LO_23WF_B9_sc18	-9.8097	9.28581
LO_23WF_B9_sc19	-9.7382	9.35899
LO_23WF_B9_sc2	-9.96523	9.56424
LO_23WF_B9_sc20	-7.82303	-11.6469
LO_23WF_B9_sc21	2.2631	-16.6784
LO_23WF_B9_sc22	-7.26021	-8.31075
LO_23WF_B9_sc24	-3.64155	-9.99106
LO_23WF_B9_sc25	2.45635	-12.6572
LO_23WF_B9_sc3	-10.2148	10.8748
LO_23WF_B9_sc4	-8.48106	-7.83442
LO_23WF_B9_sc5	1.56506	-12.3296
LO_23WF_B9_sc6	-9.63013	10.8917
LO_23WF_B9_sc7	10.7207	-5.12402
LO_23WF_B9_sc8	-11.665	18.4747
LO_23WF_B9_sc9	0.504328	-6.66939
M_23WF_B1_sc51	-44.9364	-6.02811
M_23WF_B1_sc52	-44.9685	-6.03793
M_23WF_B1_sc53	-45.0017	-6.04846
M_23WF_B1_sc54	-7.55181	-16.0738
M_23WF_B1_sc55	-44.9938	-6.04461
M_23WF_B1_sc56	12.8408	15.2162
M_23WF_B1_sc57	-22.9203	7.70537
M_23WF_B1_sc58	-21.3963	6.48045
M_23WF_B1_sc59	12.6113	13.6185
M_23WF_B1_sc60	-44.9489	-6.0331
M_23WF_B1_sc61	-21.5721	6.58454
M_23WF_B1_sc62	-44.9538	-6.03353
M_23WF_B1_sc63	10.788	10.0292
M_23WF_B1_sc64	10.9962	10.2612
M_23WF_B1_sc65	18.2185	-7.36102
M_23WF_B1_sc66	-16.6926	-6.3467
M_23WF_B1_sc67	11.6331	9.70105
M_23WF_B1_sc68	13.4312	10.1353
M_23WF_B1_sc69	-17.8331	-10.8961
M_23WF_B1_sc70	11.0225	16.4759
M_23WF_B1_sc71	-15.9118	-2.7638
M_23WF_B1_sc72	-44.9278	-6.02574
M_23WF_B1_sc73	12.4731	14.1541
M_23WF_B1_sc74	-21.646	6.68865
M_23WF_B2_sc26	-44.9902	-6.04362
M_23WF_B2_sc27	-44.9952	-6.04505
M_23WF_B2_sc28	-45.0041	-6.05406
M_23WF_B2_sc29	-44.9883	-6.04349
M_23WF_B2_sc30	-44.9985	-6.04979
M_23WF_B2_sc31	-44.9794	-6.04083
M_23WF_B2_sc32	-44.995	-6.05073
M_23WF_B2_sc33	-44.9877	-6.04357
M_23WF_B2_sc35	-44.9783	-6.04025
M_23WF_B2_sc36	-44.9882	-6.04337
M_23WF_B2_sc37	-44.9631	-6.03579
M_23WF_B2_sc38	-44.9681	-6.03745
M_23WF_B2_sc39	11.625	10.2561
M_23WF_B2_sc40	-44.9807	-6.04125
M_23WF_B2_sc41	-44.9822	-6.04164
M_23WF_B2_sc42	-44.9889	-6.04523
M_23WF_B3_sc11	10.6521	9.80238
M_23WF_B3_sc12	-44.9547	-6.03324
M_23WF_B3_sc13	10.8631	10.0889
M_23WF_B3_sc15	11.4944	11.2311
M_23WF_B3_sc17	11.857	10.6555
M_23WF_B3_sc18	21.9949	-13.7681
M_23WF_B3_sc19	8.50592	-5.70476
M_23WF_B3_sc20	14.6367	13.2576
M_23WF_B3_sc22	13.6149	10.2627
M_23WF_B3_sc24	-7.70794	-16.6742
M_23WF_B3_sc25	-44.9502	-6.03295
M_23WF_B3_sc3	11.1353	10.6272
M_23WF_B3_sc4	-44.9592	-6.03469
M_23WF_B3_sc5	-44.9654	-6.03695
M_23WF_B3_sc6	-11.5146	24.3931
M_23WF_B3_sc7	10.9139	9.84993
M_23WF_B3_sc9	-7.77012	-17.7072
M_23WF_B4_sc1	-44.9683	-6.03812
M_23WF_B4_sc10	12.822	12.6536
M_23WF_B4_sc12	12.8672	11.0964
M_23WF_B4_sc13	13.1123	11.08
M_23WF_B4_sc14	12.8036	11.4273
M_23WF_B4_sc16	12.6146	12.5636
M_23WF_B4_sc2	22.2931	-4.39019
M_23WF_B4_sc3	22.1284	-4.4617
M_23WF_B4_sc4	22.236	-4.48908
M_23WF_B4_sc5	12.8026	10.8235
M_23WF_B4_sc7	-44.9699	-6.03798
M_23WF_B4_sc8	13.4756	15.5391
M_23WF_B4_sc9	18.7971	22.8249
MT_23WF_B1_sc43	11.0696	-4.97784
MT_23WF_B1_sc44	4.04144	-13.9498
MT_23WF_B1_sc45	-6.28823	-21.7442
MT_23WF_B1_sc46	-1.14542	-10.9456
MT_23WF_B1_sc48	-7.43234	-10.2106
MT_23WF_B1_sc49	8.94247	-17.5921
MT_23WF_B1_sc50	2.76142	-7.68999
MT_23WF_B1_sc51	14.264	-8.01083
MT_23WF_B1_sc52	6.25789	-18.6061
MT_23WF_B1_sc53	1.81422	-6.52117
MT_23WF_B1_sc54	1.59323	-2.53521
MT_23WF_B1_sc55	-14.0577	-6.21691
MT_23WF_B1_sc56	2.11735	-10.0764
MT_23WF_B1_sc58	9.51768	-11.124
MT_23WF_B1_sc59	-7.04695	-9.859
MT_23WF_B1_sc60	4.25347	-17.2078
MT_23WF_B1_sc61	0.999624	-5.48344
MT_23WF_B1_sc62	0.669743	-13.1865
MT_23WF_B1_sc63	2.60317	-13.4838
MT_23WF_B1_sc64	3.83854	-7.78139
MT_23WF_B1_sc65	-1.98092	-1.33636
MT_23WF_B1_sc66	13.9335	4.57824
MT_23WF_B2_sc1	-6.79689	-15.6969
MT_23WF_B2_sc10	-8.97727	-17.2875
MT_23WF_B2_sc11	-23.2583	-0.561208
MT_23WF_B2_sc12	-5.06161	-16.5643
MT_23WF_B2_sc13	-6.22142	-15.7084
MT_23WF_B2_sc14	0.230279	4.00993
MT_23WF_B2_sc15	-4.82932	-17.6106
MT_23WF_B2_sc16	-4.97936	-18.9004
MT_23WF_B2_sc17	-7.8119	-16.0136
MT_23WF_B2_sc18	-6.27388	-15.3892
MT_23WF_B2_sc19	-6.92049	-15.1881
MT_23WF_B2_sc2	-5.95001	-17.1638
MT_23WF_B2_sc20	-6.19602	-16.8387
MT_23WF_B2_sc21	-4.79573	-17.5732
MT_23WF_B2_sc22	-7.62564	-15.8721
MT_23WF_B2_sc24	-4.83219	-17.0788
MT_23WF_B2_sc25	-5.08728	-16.6462
MT_23WF_B2_sc3	-5.99125	-17.135
MT_23WF_B2_sc4	-6.20422	-15.2773
MT_23WF_B2_sc5	4.13957	-6.02363
MT_23WF_B2_sc6	-5.118	-17.6283
MT_23WF_B2_sc7	-6.38057	-14.9076
MT_23WF_B2_sc8	-6.68865	-15.1088
MT_23WF_B2_sc9	4.479	-9.93018
MT_23WF_B3_sc76	-12.0477	20.5894
MT_23WF_B3_sc77	-14.5338	19.964
MT_23WF_B3_sc78	-14.7661	19.813
MT_23WF_B3_sc79	-16.2014	19.8052
MT_23WF_B3_sc80	-5.06625	18.6067
MT_23WF_B3_sc81	-11.9358	20.2533
MT_23WF_B3_sc82	-14.3825	19.9812
MT_23WF_B3_sc83	-17.0116	20.0724
MT_23WF_B3_sc84	-4.17572	15.0782
MT_23WF_B3_sc85	-5.22177	17.7937
MT_23WF_B3_sc86	9.64798	17.3571
MT_23WF_B3_sc87	9.50265	17.3778
MT_23WF_B3_sc89	-16.9846	20.0583
MT_23WF_B4_sc75	0.663236	5.06003
MT_23WF_B4_sc76	10.9036	16.1574
MT_23WF_B4_sc77	10.6652	8.77409
MT_23WF_B4_sc78	-8.15216	4.76713
MT_23WF_B4_sc79	-3.00637	-2.23961
MT_23WF_B4_sc80	2.73845	-6.11679
MT_23WF_B4_sc81	14.9156	-13.2779
MT_23WF_B4_sc83	13.4317	10.4041
MT_23WF_B4_sc85	10.7301	12.2038
MT_23WF_B4_sc90	-1.69773	-18.1531
MT_23WF_B5_sc26	8.33142	-12.0687
MT_23WF_B5_sc27	4.90578	-11.7761
MT_23WF_B5_sc28	2.25532	-23.1667
MT_23WF_B5_sc29	6.06904	9.38457
MT_23WF_B5_sc30	-8.66235	7.18553
MT_23WF_B5_sc31	0.0918969	-17.0203
MT_23WF_B5_sc32	-1.96242	-8.33118
MT_23WF_B5_sc33	10.6241	-4.79635
MT_23WF_B5_sc35	8.08153	-18.2839
MT_23WF_B5_sc36	5.99704	-13.7753
MT_23WF_B5_sc37	-3.70249	-4.41817
MT_23WF_B5_sc38	1.01446	-16.5279
MT_23WF_B5_sc40	-9.65464	10.0712
MT_23WF_B5_sc41	-13.6971	-7.95767
MT_23WF_B5_sc42	-12.2782	8.24384
MT_23WF_B5_sc43	-15.1833	-6.71604
MT_23WF_B5_sc44	-7.48553	8.67376
MT_23WF_B5_sc45	-7.71176	-19.1172
MT_23WF_B5_sc46	-10.0124	-13.9172
MT_23WF_B5_sc47	5.59046	13.3605
MT_23WF_B5_sc48	10.5424	12.9146
MT_23WF_B5_sc49	-9.67676	-10.4367
MT_23WF_B5_sc50	13.1523	-15.902
MT_23WF_B6_sc26	-7.31718	-16.6915
MT_23WF_B6_sc28	10.9078	10.6446
MT_23WF_B6_sc29	-7.45233	-15.7155
MT_23WF_B6_sc30	-7.07463	-17.1632
MT_23WF_B6_sc31	20.1937	12.5241
MT_23WF_B6_sc32	-7.49939	-17.1054
MT_23WF_B6_sc33	-5.79708	-16.494
MT_23WF_B6_sc35	-5.17015	-17.8938
MT_23WF_B6_sc36	-9.08565	-13.2648
MT_23WF_B6_sc37	-9.10612	-14.5979
MT_23WF_B6_sc38	-7.35922	-16.1235
MT_23WF_B6_sc39	2.48557	-13.7985
MT_23WF_B6_sc40	-6.51619	-16.8704
MT_23WF_B6_sc41	-6.73946	-15.9048
MT_23WF_B6_sc42	-7.5875	-15.9598
MT_23WF_B6_sc43	-3.29204	-15.0584
MT_23WF_B6_sc44	1.61156	-12.8453
MT_23WF_B6_sc45	5.61925	-12.3079
MT_23WF_B6_sc46	12.0524	13.7026
MT_23WF_B6_sc47	10.6807	12.1554
MT_23WF_B6_sc49	-15.1822	0.420243
MT_23WF_B6_sc50	11.5811	-17.5436
MT_23WF_B7_sc10	11.3503	11.6577
MT_23WF_B7_sc11	-1.29606	-13.5612
MT_23WF_B7_sc12	5.87664	-7.16866
MT_23WF_B7_sc13	12.1052	14.8326
MT_23WF_B7_sc14	-6.83134	-7.17951
MT_23WF_B7_sc15	-8.37626	9.15678
MT_23WF_B7_sc16	-4.10606	-1.91351
MT_23WF_B7_sc26	-4.05072	-4.00113
MT_23WF_B7_sc27	-0.365034	-9.47216
MT_23WF_B7_sc28	6.36187	5.0783
MT_23WF_B7_sc29	-7.84842	6.83539
MT_23WF_B7_sc3	-4.32419	5.80726
MT_23WF_B7_sc30	-4.08314	13.2339
MT_23WF_B7_sc31	-4.73429	27.8356
MT_23WF_B7_sc32	-4.17921	-1.6043
MT_23WF_B7_sc33	-9.45031	10.3532
MT_23WF_B7_sc4	4.2733	-6.86235
MT_23WF_B7_sc5	-2.12857	-2.96076
MT_23WF_B7_sc6	-7.85541	8.4798
MT_23WF_B7_sc7	8.63752	12.918
MT_23WF_B7_sc8	12.3201	11.8172
MT_23WF_B7_sc9	10.386	12.3657
MT_23WF_B8_sc67	-4.91774	-7.02187
MT_23WF_B8_sc68	6.70456	-12.4407
MT_23WF_B8_sc69	-18.6044	5.34729
MT_23WF_B8_sc70	12.5445	3.43404
MT_23WF_B8_sc71	6.71045	-15.0972
MT_23WF_B8_sc72	9.71709	17.4453
MT_23WF_B8_sc73	-10.6986	9.50773
MT_23WF_B8_sc74	-18.5992	6.72563
MT_23WF_B8_sc75	-1.91719	-15.3159
MT_23WF_B8_sc76	-2.35527	-14.9457
MT_23WF_B8_sc77	0.367658	-16.0781
MT_23WF_B8_sc78	-0.200985	-5.91417
MT_23WF_B8_sc79	6.6582	-5.06057
MT_23WF_B8_sc80	0.506911	-13.1918
MT_23WF_B8_sc81	-4.37822	2.65437
MT_23WF_B8_sc82	-1.77347	-15.9922
MT_23WF_B8_sc83	-0.382239	-9.41312
MT_23WF_B8_sc84	8.25901	-16.5825
MT_23WF_B8_sc85	-10.7253	-3.05963
MT_23WF_B8_sc86	4.76404	-5.42297
MT_23WF_B8_sc87	2.8505	-3.83322
MT_23WF_B8_sc88	-10.2262	5.01466
MT_23WF_B8_sc89	1.06313	-4.32897
MT_23WF_B8_sc90	-0.219509	5.52648
MT_23WF_B9_sc26	-7.79912	-5.97612
MT_23WF_B9_sc27	-9.98418	-5.04333
MT_23WF_B9_sc28	-1.10654	-16.3148
MT_23WF_B9_sc29	-1.729	-13.6874
MT_23WF_B9_sc31	-3.61586	28.1906
MT_23WF_B9_sc32	-2.94171	-12.8518
MT_23WF_B9_sc33	3.6864	-7.54407
MT_23WF_B9_sc35	-1.46415	-6.31137
MT_23WF_B9_sc36	0.613712	-8.39932
MT_23WF_B9_sc37	-1.1517	-6.61507
MT_23WF_B9_sc38	-5.68338	-9.53596
MT_23WF_B9_sc39	-0.691751	-7.52396
MT_23WF_B9_sc40	0.951706	-8.63315
MT_23WF_B9_sc41	12.7706	12.7442
MT_23WF_B9_sc42	3.8488	-9.70312
MT_23WF_B9_sc43	1.18758	-9.1886
MT_23WF_B9_sc44	1.01695	-9.61348
MT_23WF_B9_sc45	-11.7064	5.6125
MT_23WF_B9_sc46	1.07611	-13.939
MT_23WF_B9_sc47	-1.15144	-8.70544
MT_23WF_B9_sc48	0.97173	-9.29539
MT_23WF_B9_sc50	-6.48718	-5.12405
P_23WF_B1_sc76	17.211	12.3684
P_23WF_B1_sc77	12.801	15.5504
P_23WF_B1_sc78	-22.4434	7.63104
P_23WF_B1_sc80	11.6427	-5.55453
P_23WF_B1_sc82	-9.0575	-0.889677
P_23WF_B1_sc83	-22.4532	7.19908
P_23WF_B1_sc86	-22.3624	7.67582
P_23WF_B1_sc87	22.0894	-4.45637
P_23WF_B1_sc90	15.1701	-15.4126
P_23WF_B2_sc52	-8.67365	1.14013
P_23WF_B2_sc53	-22.2747	7.35104
P_23WF_B2_sc54	-22.4403	6.94531
P_23WF_B2_sc55	12.0516	9.333
P_23WF_B2_sc56	-22.1234	7.42441
P_23WF_B2_sc57	17.6921	9.75279
P_23WF_B2_sc58	12.5513	9.42489
P_23WF_B2_sc59	-22.14	7.65299
P_23WF_B2_sc60	-9.12162	0.0253128
P_23WF_B2_sc61	11.5067	8.14571
P_23WF_B2_sc62	-21.993	7.72408
P_23WF_B2_sc63	-21.9879	7.74136
P_23WF_B2_sc64	16.1163	17.7106
P_23WF_B2_sc65	-22.8291	7.13157
P_23WF_B2_sc66	-11.1586	1.0151
P_23WF_B2_sc67	-21.3519	7.9514
P_23WF_B2_sc68	22.8701	-14.9339
P_23WF_B2_sc69	-11.8988	10.0566
P_23WF_B2_sc70	-21.9327	7.64239
P_23WF_B2_sc71	-22.377	7.69294
P_23WF_B2_sc72	13.4693	9.99567
P_23WF_B2_sc74	-16.9163	-5.15465
P_23WF_B3_sc1	12.3501	8.37015
P_23WF_B3_sc10	-44.9101	-6.02153
P_23WF_B3_sc12	-25.6501	8.85716
P_23WF_B3_sc13	-25.6318	8.94418
P_23WF_B3_sc14	-44.0686	-5.78133
P_23WF_B3_sc15	-44.1034	-5.79288
P_23WF_B3_sc16	-44.2838	-5.84265
P_23WF_B3_sc17	-22.7743	7.93598
P_23WF_B3_sc18	13.2016	15.9496
P_23WF_B3_sc19	-44.9637	-6.03641
P_23WF_B3_sc2	-12.4527	23.6724
P_23WF_B3_sc20	-23.0442	7.56542
P_23WF_B3_sc21	-23.1788	7.72601
P_23WF_B3_sc22	-22.9206	7.75823
P_23WF_B3_sc24	-25.7085	8.83497
P_23WF_B3_sc25	-22.8387	7.33699
P_23WF_B3_sc3	4.6025	8.0616
P_23WF_B3_sc4	-23.4044	7.99178
P_23WF_B3_sc5	12.2552	8.28891
P_23WF_B3_sc6	-25.7477	8.88391
P_23WF_B3_sc7	-22.6301	7.95775
P_23WF_B3_sc8	-25.7729	8.85515
P_23WF_B3_sc9	-17.9312	-10.8585
P_23WF_B4_sc37	-18.3738	2.70505
P_23WF_B4_sc38	11.8014	10.5344
P_23WF_B4_sc39	-22.7834	7.45245
P_23WF_B4_sc40	14.7566	10.0439
P_23WF_B4_sc41	12.181	11.2193
P_23WF_B4_sc43	-22.7936	7.52465
P_23WF_B4_sc46	-22.6452	7.62048
P_23WF_B4_sc49	11.8844	10.5085
P_23WF_B4_sc50	12.1875	10.5271
P_23WF_B4_sc51	14.6754	16.2614
P_23WF_B4_sc52	12.2521	10.0568
P_23WF_B4_sc53	11.7956	11.5745
P_23WF_B4_sc54	14.981	16.7087
P_23WF_B4_sc55	22.5169	-14.2862
P_23WF_B4_sc56	11.1279	10.9289
P_23WF_B4_sc57	20.2154	7.7589
P_23WF_B4_sc58	13.6998	14.2446
PAO_23WF_B1_sc1	26.075	-3.20151
PAO_23WF_B1_sc10	5.58188	-16.5201
PAO_23WF_B1_sc11	5.74547	-10.3159
PAO_23WF_B1_sc12	2.5427	-7.11675
PAO_23WF_B1_sc13	0.476396	-17.7086
PAO_23WF_B1_sc14	2.12124	-11.2281
PAO_23WF_B1_sc15	11.1192	-11.0395
PAO_23WF_B1_sc16	-3.66571	-8.57265
PAO_23WF_B1_sc17	2.2271	-11.2319
PAO_23WF_B1_sc18	2.43983	-9.55032
PAO_23WF_B1_sc19	-3.6233	-4.77078
PAO_23WF_B1_sc20	0.893921	-12.1683
PAO_23WF_B1_sc21	-2.80238	-8.40549
PAO_23WF_B1_sc22	4.92926	-10.492
PAO_23WF_B1_sc24	2.685	-12.5236
PAO_23WF_B1_sc25	-4.69768	-5.63861
PAO_23WF_B1_sc3	-2.27581	-9.71306
PAO_23WF_B1_sc4	-3.71605	-9.06288
PAO_23WF_B1_sc5	8.63632	2.63305
PAO_23WF_B1_sc6	8.77245	-15.1382
PAO_23WF_B1_sc7	-6.817	-1.9369
PAO_23WF_B1_sc8	-14.7411	-7.29884
PAO_23WF_B1_sc9	-8.07218	-5.86961
PAO_23WF_B2_sc10	-7.50137	-8.30112
PAO_23WF_B2_sc11	-2.51292	-5.99502
PAO_23WF_B2_sc12	16.053	10.1543
PAO_23WF_B2_sc13	-18.6138	7.14181
PAO_23WF_B2_sc14	6.72278	-9.22198
PAO_23WF_B2_sc15	-0.0689797	-15.7343
PAO_23WF_B2_sc16	4.76065	-8.51132
PAO_23WF_B2_sc18	0.74498	-5.8514
PAO_23WF_B2_sc19	5.9085	-7.41971
PAO_23WF_B2_sc2	6.98483	-10.3546
PAO_23WF_B2_sc20	4.66848	-4.01871
PAO_23WF_B2_sc21	-2.57071	-3.29009
PAO_23WF_B2_sc22	1.87142	-20.3896
PAO_23WF_B2_sc24	2.93169	-12.4381
PAO_23WF_B2_sc25	-6.92606	-17.2795
PAO_23WF_B2_sc3	1.90933	-3.43364
PAO_23WF_B2_sc4	-6.81148	-17.752
PAO_23WF_B2_sc5	-6.65397	-17.9201
PAO_23WF_B2_sc6	7.22342	-6.50142
PAO_23WF_B2_sc7	-3.75715	-2.60965
PAO_23WF_B2_sc8	-7.18466	-9.92231
PAO_23WF_B2_sc9	-2.58461	-1.83682
PAO_23WF_B3_sc27	9.17262	-6.12786
PAO_23WF_B3_sc28	4.94639	-8.32488
PAO_23WF_B3_sc29	-22.259	0.458212
PAO_23WF_B3_sc30	7.25842	-10.1434
PAO_23WF_B3_sc31	12.1367	-8.16616
PAO_23WF_B3_sc32	-16.4352	-5.49196
PAO_23WF_B3_sc33	0.766582	-2.77754
PAO_23WF_B3_sc35	13.7767	9.66904
PAO_23WF_B3_sc36	1.71228	-19.53
PAO_23WF_B3_sc37	6.21975	-17.6181
PAO_23WF_B3_sc38	-0.964984	-23.6033
PAO_23WF_B3_sc39	0.416276	-21.343
PAO_23WF_B3_sc40	2.6666	-15.8188
PAO_23WF_B3_sc41	4.74075	-8.27465
PAO_23WF_B3_sc42	1.96407	-18.9351
PAO_23WF_B3_sc43	1.62322	-19.6967
PAO_23WF_B3_sc44	3.16895	-6.9047
PAO_23WF_B3_sc45	-16.3795	-5.53369
PAO_23WF_B3_sc46	2.14198	-18.9306
PAO_23WF_B3_sc47	-2.84099	-0.287283
PAO_23WF_B3_sc48	-1.25575	-19.1345
PAO_23WF_B3_sc49	11.7807	12.8052
PAO_23WF_B3_sc50	10.9432	13.6927
PAO_23WF_B4_sc1	6.50111	-21.5975
PAO_23WF_B4_sc11	-6.36151	-9.37895
PAO_23WF_B4_sc12	12.4371	12.54
PAO_23WF_B4_sc15	1.98173	-8.85211
PAO_23WF_B4_sc16	25.1206	14.3523
PAO_23WF_B4_sc18	4.62967	-13.7617
PAO_23WF_B4_sc19	-2.05456	-9.28764
PAO_23WF_B4_sc24	6.5358	16.7627
PAO_23WF_B4_sc25	-11.2108	24.891
PAO_23WF_B4_sc4	9.50956	-9.60505
PAO_23WF_B4_sc6	8.21515	-13.8531
PAO_23WF_B4_sc7	-6.58189	-6.01898
PAO_23WF_B4_sc8	-3.49748	-7.66608
PAO_23WF_B4_sc9	11.2413	14.058
PAT_23WF_B1_sc1	6.15021	-9.92688
PAT_23WF_B1_sc10	11.088	12.0623
PAT_23WF_B1_sc11	3.03109	-11.5063
PAT_23WF_B1_sc12	3.9884	-22.3381
PAT_23WF_B1_sc13	-6.92263	-4.40728
PAT_23WF_B1_sc14	3.40861	-22.4949
PAT_23WF_B1_sc15	2.18424	-22.3104
PAT_23WF_B1_sc16	-19.4541	6.39173
PAT_23WF_B1_sc17	1.15774	-4.66983
PAT_23WF_B1_sc18	3.08777	-24.0289
PAT_23WF_B1_sc19	3.34272	-22.3188
PAT_23WF_B1_sc2	3.08685	-23.8374
PAT_23WF_B1_sc20	1.82167	-9.16566
PAT_23WF_B1_sc21	2.91695	-23.7626
PAT_23WF_B1_sc22	-3.31454	-10.8896
PAT_23WF_B1_sc24	2.20324	-15.6611
PAT_23WF_B1_sc25	6.627	-9.75908
PAT_23WF_B1_sc3	-4.81375	-7.7913
PAT_23WF_B1_sc4	3.59747	-24.0719
PAT_23WF_B1_sc5	-1.73575	-20.0505
PAT_23WF_B1_sc6	10.5772	11.672
PAT_23WF_B1_sc7	2.85197	-22.8644
PAT_23WF_B1_sc8	8.15077	-16.5445
PAT_23WF_B1_sc9	-10.8278	-15.8217
PAT_23WF_B2_sc51	-2.87709	-5.49869
PAT_23WF_B2_sc52	-4.5673	-7.77455
PAT_23WF_B2_sc53	4.53704	-11.4133
PAT_23WF_B2_sc54	19.8855	-15.9818
PAT_23WF_B2_sc55	-4.57051	-5.54167
PAT_23WF_B2_sc56	2.21674	-11.2506
PAT_23WF_B2_sc57	-6.04501	-5.03368
PAT_23WF_B2_sc58	7.45801	-11.5307
PAT_23WF_B2_sc59	0.331819	-10.1491
PAT_23WF_B2_sc60	-7.22813	-4.01674
PAT_23WF_B2_sc61	-9.22853	9.6615
PAT_23WF_B2_sc62	1.38252	-9.97503
PAT_23WF_B2_sc63	3.36898	0.822333
PAT_23WF_B2_sc64	8.54359	-10.5135
PAT_23WF_B2_sc65	-3.16741	-2.9189
PAT_23WF_B2_sc66	-6.49732	-8.46491
PAT_23WF_B2_sc67	-5.53689	-7.91298
PAT_23WF_B2_sc68	-7.16323	-4.42645
PAT_23WF_B2_sc69	-11.2821	25.0238
PAT_23WF_B2_sc70	-7.5098	-4.09467
PAT_23WF_B2_sc71	1.29267	-7.48674
PAT_23WF_B2_sc72	5.86877	-11.8273
PAT_23WF_B2_sc73	-5.5548	-6.62031
PAT_23WF_B2_sc74	4.83917	-10.2529
PAT_23WF_B3_sc75	-11.6371	11.1873
PAT_23WF_B3_sc76	1.07233	2.67093
PAT_23WF_B3_sc77	-5.47027	17.9432
PAT_23WF_B3_sc78	-2.15357	-17.1245
PAT_23WF_B3_sc79	-9.68743	12.4196
PAT_23WF_B3_sc80	-10.1101	11.7252
PAT_23WF_B3_sc81	-10.117	14.223
PAT_23WF_B3_sc82	-13.3013	9.84989
PAT_23WF_B3_sc83	-3.34454	9.04156
PAT_23WF_B3_sc84	-12.2281	7.5172
PAT_23WF_B3_sc85	-4.16454	-8.13495
PAT_23WF_B3_sc86	-4.91042	27.5884
PAT_23WF_B3_sc87	-17.4208	7.94316
PAT_23WF_B3_sc88	-10.1206	12.3248
PAT_23WF_B3_sc89	-2.25175	-18.313
PAT_23WF_B3_sc90	-7.57943	-3.21211
PAT_23WF_B4_sc51	-13.8983	-5.87709
PAT_23WF_B4_sc52	-21.7868	5.55971
PAT_23WF_B4_sc53	-4.76823	15.6921
PAT_23WF_B4_sc54	-9.72992	10.6774
PAT_23WF_B4_sc55	3.21731	-11.5172
PAT_23WF_B4_sc56	-9.82162	8.80416
PAT_23WF_B4_sc57	-16.3513	0.361341
PAT_23WF_B4_sc58	-4.68075	6.24908
PAT_23WF_B4_sc59	-6.58707	-8.65994
PAT_23WF_B4_sc60	-5.86191	-6.50489
PAT_23WF_B4_sc61	-5.73137	-5.15579
PAT_23WF_B4_sc62	-2.63311	-8.09045
PAT_23WF_B4_sc63	10.3298	-10.6382
PAT_23WF_B4_sc64	-12.7057	9.61059
PAT_23WF_B4_sc65	-9.62695	7.72171
PAT_23WF_B4_sc66	-4.04934	28.0941
PAT_23WF_B4_sc67	7.0285	-19.2365
PAT_23WF_B4_sc68	-12.3177	9.33388
PAT_23WF_B4_sc69	-7.31549	6.12569
PAT_23WF_B4_sc70	-7.8842	9.88669
PAT_23WF_B4_sc71	21.061	-12.5703
PAT_23WF_B4_sc72	-8.745	11.9029
PAT_23WF_B4_sc73	-12.2544	8.74273
PAT_23WF_B4_sc74	-10.3338	10.0833
PC_23WF_B1_sc1	25.2522	14.4141
PC_23WF_B1_sc10	10.5625	14.9666
PC_23WF_B1_sc11	10.8746	16.1671
PC_23WF_B1_sc12	-4.60749	15.8741
PC_23WF_B1_sc13	-16.7642	19.822
PC_23WF_B1_sc14	-8.88618	10.1199
PC_23WF_B1_sc15	-10.4042	10.8528
PC_23WF_B1_sc16	-9.68249	10.8301
PC_23WF_B1_sc17	-12.8361	9.56113
PC_23WF_B1_sc19	9.17887	15.4339
PC_23WF_B1_sc2	11.301	16.2784
PC_23WF_B1_sc20	-4.95864	4.27221
PC_23WF_B1_sc21	-9.68694	11.0823
PC_23WF_B1_sc22	-17.1358	20.0163
PC_23WF_B1_sc24	-4.05958	14.966
PC_23WF_B1_sc25	18.2683	-7.53723
PC_23WF_B1_sc3	11.0186	16.1535
PC_23WF_B1_sc4	-5.01351	0.0899448
PC_23WF_B1_sc5	-4.85805	16.8012
PC_23WF_B1_sc6	7.66963	12.822
PC_23WF_B1_sc7	-5.10545	16.9577
PC_23WF_B1_sc8	11.53	14.942
PC_23WF_B2_sc75	0.261315	-0.00922145
PC_23WF_B2_sc76	-16.4495	-5.61858
PC_23WF_B2_sc77	10.5804	13.1974
PC_23WF_B2_sc78	-4.84444	-1.5171
PC_23WF_B2_sc79	-4.8315	-1.93197
PC_23WF_B2_sc80	18.0824	23.2553
PC_23WF_B2_sc81	7.22895	12.7196
PC_23WF_B2_sc82	-5.84957	-3.49315
PC_23WF_B2_sc83	20.1802	7.8794
PC_23WF_B2_sc84	14.7295	13.7089
PC_23WF_B2_sc85	3.77691	-15.0512
PC_23WF_B2_sc86	10.4855	-9.61313
PC_23WF_B2_sc87	-5.77979	9.27424
PC_23WF_B2_sc88	-7.43575	-2.40665
PC_23WF_B2_sc89	0.353069	0.719848
PC_23WF_B2_sc90	-3.07347	-5.34559
PC_23WF_B3_sc51	-4.88873	7.6453
PC_23WF_B3_sc52	-5.06998	7.69577
PC_23WF_B3_sc53	-9.61032	-12.6584
PC_23WF_B3_sc54	2.20265	3.75735
PC_23WF_B3_sc55	-10.9652	-14.3119
PC_23WF_B3_sc56	-2.84981	-6.702
PC_23WF_B3_sc57	-0.872547	-4.93605
PC_23WF_B3_sc58	8.88663	-11.3928
PC_23WF_B3_sc60	-0.80761	-10.7231
PC_23WF_B3_sc61	-1.83063	-1.96097
PC_23WF_B3_sc62	-10.6113	3.05666
PC_23WF_B3_sc63	0.75208	-15.0466
PC_23WF_B3_sc64	-9.92303	11.9064
PC_23WF_B3_sc65	-7.67027	-14.3569
PC_23WF_B3_sc67	-15.731	0.97436
PC_23WF_B3_sc68	-4.06105	-4.6363
PC_23WF_B3_sc69	26.1422	-3.01187
PC_23WF_B3_sc70	-16.4798	-6.80801
PC_23WF_B3_sc71	-16.1714	1.52401
PC_23WF_B3_sc72	-22.4374	0.311375
PC_23WF_B3_sc73	-17.5541	-10.7273
PC_23WF_B3_sc74	-0.328037	-12.302
PC_23WF_B4_sc1	-17.7488	-10.8615
PC_23WF_B4_sc10	12.3259	13.6998
PC_23WF_B4_sc11	-16.6612	-5.62749
PC_23WF_B4_sc12	-3.48581	-2.54478
PC_23WF_B4_sc13	-16.8213	-1.4548
PC_23WF_B4_sc14	-4.5661	-9.44349
PC_23WF_B4_sc15	0.534313	-17.549
PC_23WF_B4_sc16	-4.29665	28.3022
PC_23WF_B4_sc17	-3.66557	7.16443
PC_23WF_B4_sc18	-10.5744	10.4376
PC_23WF_B4_sc19	-11.3821	11.0441
PC_23WF_B4_sc20	-10.987	-11.9469
PC_23WF_B4_sc21	-17.8041	7.75912
PC_23WF_B4_sc22	-8.83793	9.51383
PC_23WF_B4_sc24	-9.48637	9.61031
PC_23WF_B4_sc25	-11.7539	9.75484
PC_23WF_B4_sc3	12.3586	13.7069
PC_23WF_B4_sc4	-12.4475	-2.14343
PC_23WF_B4_sc5	9.43401	12.6441
PC_23WF_B4_sc6	-22.0891	0.0259095
PC_23WF_B4_sc7	13.4417	12.4166
PC_23WF_B4_sc8	-8.58304	-10.114
PC_23WF_B4_sc9	2.13313	-10.7168
PC_23WF_B5_sc52	8.94274	18.3434
PC_23WF_B5_sc53	-4.46296	17.9859
PC_23WF_B5_sc54	-4.41605	16.9493
PC_23WF_B5_sc55	-4.65952	16.589
PC_23WF_B5_sc56	-7.26896	17.3515
PC_23WF_B5_sc57	-4.31646	17.1236
PC_23WF_B5_sc58	-16.7394	20.0429
PC_23WF_B5_sc59	8.89014	18.2136
PC_23WF_B5_sc60	-5.20868	27.5197
PC_23WF_B5_sc61	9.79046	17.0912
PC_23WF_B5_sc62	-4.44155	17.1673
PC_23WF_B5_sc63	7.6109	15.7123
PC_23WF_B5_sc64	-4.5018	17.0779
PC_23WF_B5_sc65	-4.42495	16.9055
PC_23WF_B5_sc66	-4.15036	16.8463
PC_23WF_B5_sc67	-3.33122	15.2076
PC_23WF_B5_sc68	-17.1729	20.0384
PC_23WF_B5_sc69	9.09224	17.932
PC_23WF_B5_sc70	-17.0287	20.0423
PC_23WF_B5_sc71	-16.2478	19.8466
PC_23WF_B5_sc72	-17.4805	19.7468
PC_23WF_B5_sc73	-17.1609	20.0517
PC_23WF_B5_sc74	-16.8947	19.8179
PC_23WF_B6_sc67	15.5426	9.2926
PC_23WF_B6_sc68	10.1134	13.3521
PC_23WF_B6_sc69	18.7853	22.8371
PC_23WF_B6_sc70	26.0652	-2.67993
PC_23WF_B6_sc71	22.5175	-14.5687
PC_23WF_B6_sc72	18.2452	12.6825
PC_23WF_B6_sc73	15.6052	14.7817
PC_23WF_B6_sc74	13.6954	9.68007
PC_23WF_B6_sc75	21.8859	-4.44919
PC_23WF_B6_sc76	12.0864	13.9297
PC_23WF_B6_sc77	25.0745	14.3505
PC_23WF_B6_sc78	4.94865	-10.2443
PC_23WF_B6_sc79	10.6593	-4.91829
PC_23WF_B6_sc80	5.02047	-8.33068
PC_23WF_B6_sc81	18.8011	22.7995
PC_23WF_B6_sc83	22.4792	-14.5375
PC_23WF_B6_sc84	8.35179	-6.65696
PC_23WF_B6_sc85	-3.68246	28.7314
PC_23WF_B6_sc86	7.86587	-8.03246
PC_23WF_B6_sc87	7.45138	-21.24
PC_23WF_B6_sc88	13.0511	11.2336
PC_23WF_B6_sc89	3.16012	-13.3142
PC_23WF_B6_sc90	-3.25692	-9.29176
PO_23WF_B1_sc1	-1.47318	-16.0236
PO_23WF_B1_sc10	3.55041	-15.4556
PO_23WF_B1_sc11	-15.0577	-5.73411
PO_23WF_B1_sc12	2.14318	-18.4115
PO_23WF_B1_sc13	0.915623	-18.669
PO_23WF_B1_sc14	1.06093	-15.5337
PO_23WF_B1_sc15	0.203214	-10.95
PO_23WF_B1_sc16	1.21365	-2.0139
PO_23WF_B1_sc17	2.02063	-8.91437
PO_23WF_B1_sc18	3.45407	-1.4144
PO_23WF_B1_sc19	-5.19032	-4.85913
PO_23WF_B1_sc2	-3.86966	-4.4414
PO_23WF_B1_sc20	6.38245	-14.9823
PO_23WF_B1_sc21	-11.7447	-7.02393
PO_23WF_B1_sc22	1.17984	-2.01875
PO_23WF_B1_sc24	-1.5977	-6.95461
PO_23WF_B1_sc25	2.56414	-11.758
PO_23WF_B1_sc3	3.27729	-16.1332
PO_23WF_B1_sc4	-4.81091	-6.89509
PO_23WF_B1_sc5	2.9912	-14.3287
PO_23WF_B1_sc6	2.21979	-12.552
PO_23WF_B1_sc7	4.00143	-11.0726
PO_23WF_B1_sc9	1.58771	-17.0753
PO_23WF_B2_sc51	-6.86512	-13.0458
PO_23WF_B2_sc52	0.107153	-7.86032
PO_23WF_B2_sc54	-11.6848	-7.04076
PO_23WF_B2_sc55	-4.11148	-10.4672
PO_23WF_B2_sc56	3.13366	-14.7309
PO_23WF_B2_sc57	1.68571	-10.5055
PO_23WF_B2_sc58	2.75111	-12.1674
PO_23WF_B2_sc59	0.967921	-13.4804
PO_23WF_B2_sc61	-0.832984	-11.4799
PO_23WF_B2_sc63	5.47947	-7.00269
PO_23WF_B2_sc64	10.2929	-10.6184
PO_23WF_B2_sc65	18.7298	11.4895
PO_23WF_B2_sc66	3.31858	-14.7729
PO_23WF_B2_sc67	4.17801	-15.1108
PO_23WF_B2_sc68	18.2839	-7.36388
PO_23WF_B2_sc69	1.60257	-16.0481
PO_23WF_B2_sc70	5.23616	-4.654
PO_23WF_B2_sc71	2.48635	-11.755
PO_23WF_B2_sc73	5.50468	-14.0299
PO_23WF_B2_sc74	-0.739195	-6.36801
PO_23WF_B3_sc1	-2.04356	-7.88465
PO_23WF_B3_sc10	18.7614	22.8716
PO_23WF_B3_sc11	0.742346	-15.7308
PO_23WF_B3_sc12	6.51724	-5.23224
PO_23WF_B3_sc13	8.96887	-9.80811
PO_23WF_B3_sc14	1.81954	-13.2591
PO_23WF_B3_sc15	4.1602	-10.7487
PO_23WF_B3_sc16	11.1588	-9.144
PO_23WF_B3_sc17	-8.49047	-7.72819
PO_23WF_B3_sc18	-3.90498	-6.04941
PO_23WF_B3_sc19	0.580267	-14.9971
PO_23WF_B3_sc2	2.34452	-8.788
PO_23WF_B3_sc20	1.47612	-8.32634
PO_23WF_B3_sc21	2.37404	-3.55688
PO_23WF_B3_sc22	-4.15621	-18.832
PO_23WF_B3_sc24	-0.658794	-6.09878
PO_23WF_B3_sc25	5.88148	0.866089
PO_23WF_B3_sc3	-5.34327	-5.5843
PO_23WF_B3_sc4	-8.20204	-8.43325
PO_23WF_B3_sc5	-0.0866864	-7.11863
PO_23WF_B3_sc6	-5.614	-4.74684
PO_23WF_B3_sc7	-7.49625	-7.47979
PO_23WF_B3_sc8	-7.76839	-4.88748
PO_23WF_B3_sc9	-6.92421	-11.2406
PO_23WF_B4_sc1	4.02019	-16.7439
PO_23WF_B4_sc10	-1.42494	-5.65933
PO_23WF_B4_sc11	-2.99703	-14.0222
PO_23WF_B4_sc12	-8.05356	-9.08175
PO_23WF_B4_sc13	1.02005	-5.35121
PO_23WF_B4_sc14	-2.4679	-3.36156
PO_23WF_B4_sc15	-9.61454	4.79917
PO_23WF_B4_sc16	6.16001	-19.0476
PO_23WF_B4_sc17	-0.0438836	-18.3036
PO_23WF_B4_sc18	-9.0231	-5.37419
PO_23WF_B4_sc19	-1.84846	-1.14511
PO_23WF_B4_sc2	-1.33334	-11.5674
PO_23WF_B4_sc20	-0.20165	-2.39037
PO_23WF_B4_sc21	-5.50048	-8.37302
PO_23WF_B4_sc22	-1.26793	-10.9071
PO_23WF_B4_sc24	-14.6406	11.9035
PO_23WF_B4_sc25	-1.49555	-6.25447
PO_23WF_B4_sc3	3.48927	-13.5249
PO_23WF_B4_sc4	-8.01488	12.7742
PO_23WF_B4_sc7	-2.24412	0.69551
PO_23WF_B4_sc8	4.39755	-10.2989
PO_23WF_B4_sc9	-0.716795	-19.3277
PRC_23WF_B1_sc75	15.2524	13.1216
PRC_23WF_B1_sc76	15.8969	10.3933
PRC_23WF_B1_sc77	2.74302	-20.2618
PRC_23WF_B1_sc78	11.6043	13.4574
PRC_23WF_B1_sc79	1.4862	-14.7118
PRC_23WF_B1_sc80	1.93054	-17.2523
PRC_23WF_B1_sc81	-16.6872	-5.59512
PRC_23WF_B1_sc82	-0.00235958	-6.96889
PRC_23WF_B1_sc83	14.3234	-13.2282
PRC_23WF_B1_sc84	-5.57917	-0.985931
PRC_23WF_B1_sc85	4.99959	-17.6351
PRC_23WF_B1_sc86	1.89978	-14.2439
PRC_23WF_B1_sc87	6.5497	-14.6874
PRC_23WF_B1_sc88	15.2052	10.9332
PRC_23WF_B1_sc89	-8.05005	4.52724
PRC_23WF_B2_sc75	9.61189	14.6639
PRC_23WF_B2_sc76	-12.0235	-3.64816
PRC_23WF_B2_sc77	-0.255439	-4.25803
PRC_23WF_B2_sc78	12.689	14.0703
PRC_23WF_B2_sc79	25.2755	14.2505
PRC_23WF_B2_sc80	10.3413	13.7138
PRC_23WF_B2_sc81	-2.38007	-1.34568
PRC_23WF_B2_sc82	13.5237	7.92267
PRC_23WF_B2_sc83	-1.48082	-8.00523
PRC_23WF_B2_sc84	11.1236	15.4039
PRC_23WF_B2_sc85	-5.46848	-6.97936
PRC_23WF_B2_sc86	11.5928	12.878
PRC_23WF_B2_sc87	-3.62824	-3.1007
PRC_23WF_B2_sc88	0.84723	-8.42026
PRC_23WF_B2_sc89	13.1077	10.4916
PRC_23WF_B2_sc90	6.04037	-9.67691
PRC_23WF_B3_sc26	-8.83015	6.94629
PRC_23WF_B3_sc27	-10.3361	9.56071
PRC_23WF_B3_sc28	-9.6206	11.4715
PRC_23WF_B3_sc29	-7.91914	17.768
PRC_23WF_B3_sc30	-10.0358	10.6605
PRC_23WF_B3_sc31	-9.21572	10.2821
PRC_23WF_B3_sc33	-13.1374	10.4892
PRC_23WF_B3_sc35	-9.46451	8.66034
PRC_23WF_B3_sc36	-9.97405	10.5935
PRC_23WF_B3_sc37	-9.85961	9.88312
PRC_23WF_B3_sc38	-10.2883	10.7301
PRC_23WF_B3_sc39	-2.83472	14.0551
PRC_23WF_B3_sc40	8.54563	12.3685
PRC_23WF_B3_sc41	3.68339	-5.60633
PRC_23WF_B3_sc42	-6.14689	-3.98822
PRC_23WF_B3_sc43	-9.93223	9.94204
PRC_23WF_B3_sc44	-17.4522	7.9057
PRC_23WF_B3_sc46	-10.0619	10.8028
PRC_23WF_B3_sc47	-10.172	10.1785
PRC_23WF_B3_sc48	-10.0031	10.4683
PRC_23WF_B3_sc49	-8.77676	8.04687
PRC_23WF_B3_sc50	-8.85043	7.68055
PRC_23WF_B4_sc67	6.55209	-3.34452
PRC_23WF_B4_sc68	11.7961	12.3934
PRC_23WF_B4_sc69	12.3496	11.7508
PRC_23WF_B4_sc71	13.8726	11.4391
PRC_23WF_B4_sc72	4.2344	-11.0931
PRC_23WF_B4_sc73	11.5139	13.1083
PRC_23WF_B4_sc74	9.9404	13.7208
PRC_23WF_B4_sc75	5.48957	-8.87521
PRC_23WF_B4_sc76	18.22	-7.3522
PRC_23WF_B4_sc77	11.0755	15.9662
PRC_23WF_B4_sc78	1.67952	-5.48652
PRC_23WF_B4_sc79	6.84519	-9.78294
PRC_23WF_B4_sc80	9.73611	14.7165
PRC_23WF_B4_sc81	3.63761	-14.5027
PRC_23WF_B4_sc82	13.3068	11.3497
PRC_23WF_B4_sc83	13.7899	11.5573
PRC_23WF_B4_sc84	14.917	13.3755
PRC_23WF_B4_sc85	11.93	11.3889
PRC_23WF_B4_sc86	5.44998	-4.50458
PRC_23WF_B4_sc87	11.0616	14.7724
PRC_23WF_B4_sc88	15.0631	9.48643
PRC_23WF_B4_sc89	20.7819	-4.32326
PRC_23WF_B4_sc90	1.55732	-6.22215
PRC_23WF_B5_sc75	-10.4936	12.591
PRC_23WF_B5_sc76	10.8307	13.3887
PRC_23WF_B5_sc77	-10.9622	11.1447
PRC_23WF_B5_sc78	-10.9532	10.9699
PRC_23WF_B5_sc79	8.91125	13.8504
PRC_23WF_B5_sc80	-6.19503	13.9639
PRC_23WF_B5_sc81	7.42124	-16.7132
PRC_23WF_B5_sc82	-3.99659	14.6075
PRC_23WF_B5_sc83	-2.18406	-10.2061
PRC_23WF_B5_sc84	6.62504	-14.7891
PRC_23WF_B5_sc85	12.1682	-13.8455
PRC_23WF_B5_sc86	-8.52763	-10.0612
PRC_23WF_B5_sc88	-17.0399	-5.53156
PRC_23WF_B5_sc89	-3.3765	-5.32112
PRC_23WF_B5_sc90	9.50749	14.746
PRC_23WF_B6_sc51	8.34972	10.6313
PRC_23WF_B6_sc52	-11.3386	24.7669
PRC_23WF_B6_sc55	11.1805	13.2808
PRC_23WF_B6_sc56	-17.8461	5.7507
PRC_23WF_B6_sc57	2.26737	-6.12316
PRC_23WF_B6_sc58	22.3086	-14.2201
PRC_23WF_B6_sc60	-6.51529	1.34334
PRC_23WF_B6_sc62	-12.0534	16.6674
PRC_23WF_B6_sc63	4.98161	-12.9357
PRC_23WF_B6_sc64	-2.4586	0.840304
PRC_23WF_B6_sc65	-11.0482	7.33992
PRC_23WF_B6_sc66	-12.5657	8.3673
PRC_23WF_B6_sc67	-3.95309	28.1706
PRC_23WF_B6_sc68	-3.55829	-6.65649
PRC_23WF_B6_sc69	-23.0854	-0.375488
PRC_23WF_B6_sc70	-10.2614	17.3857
PRC_23WF_B6_sc71	-3.93719	-17.8525
PRC_23WF_B6_sc72	-22.5471	0.0657599
PRC_23WF_B6_sc73	5.97693	-20.1312
PRC_23WF_B6_sc74	1.00345	-8.55425
PRC_23WF_B7_sc75	0.052979	-14.4684
PRC_23WF_B7_sc76	-16.7969	5.01081
PRC_23WF_B7_sc77	-4.82099	-9.48449
PRC_23WF_B7_sc78	-13.7531	-4.76528
PRC_23WF_B7_sc79	-6.2001	-10.5827
PRC_23WF_B7_sc80	14.9882	12.6665
PRC_23WF_B7_sc81	-10.1362	9.0331
PRC_23WF_B7_sc82	3.57861	0.545315
PRC_23WF_B7_sc83	-18.5729	8.74482
PRC_23WF_B7_sc84	-0.0765664	-15.2329
PRC_23WF_B7_sc86	-11.752	11.5632
PRC_23WF_B7_sc87	4.25064	-8.83733
PRC_23WF_B7_sc88	-6.15314	0.843032
PRC_23WF_B7_sc89	0.517444	-1.7211
PRC_23WF_B7_sc90	10.8106	16.4321
PRC_23WF_B8_sc51	-7.557	-11.7012
PRC_23WF_B8_sc52	-11.3817	12.0646
PRC_23WF_B8_sc53	-10.6038	8.76942
PRC_23WF_B8_sc54	-10.0976	10.3475
PRC_23WF_B8_sc56	-9.80581	11.0681
PRC_23WF_B8_sc57	-17.8458	7.453
PRC_23WF_B8_sc59	-8.0447	10.0118
PRC_23WF_B8_sc60	-3.87594	27.9092
PRC_23WF_B8_sc61	-7.89269	17.9086
PRC_23WF_B8_sc62	-11.5934	11.8674
PRC_23WF_B8_sc63	-8.90019	8.77498
PRC_23WF_B8_sc64	-6.78009	-5.75081
PRC_23WF_B8_sc65	-9.25668	8.6319
PRC_23WF_B8_sc66	18.7597	22.8956
PRECU_23WM_B1_sc1	10.5605	-16.0728
PRECU_23WM_B1_sc10	-5.90375	-4.44006
PRECU_23WM_B1_sc13	3.50044	-15.1403
PRECU_23WM_B1_sc14	5.65059	-10.3376
PRECU_23WM_B1_sc17	15.9607	7.21087
PRECU_23WM_B1_sc18	1.45698	-3.61991
PRECU_23WM_B1_sc19	1.54271	-6.51956
PRECU_23WM_B1_sc2	1.95476	-6.34311
PRECU_23WM_B1_sc20	3.66967	-17.1477
PRECU_23WM_B1_sc21	3.23761	-12.8219
PRECU_23WM_B1_sc22	-1.13812	-4.31313
PRECU_23WM_B1_sc24	-17.8169	2.07044
PRECU_23WM_B1_sc25	-1.36801	-6.045
PRECU_23WM_B1_sc3	12.0927	11.268
PRECU_23WM_B1_sc4	22.3989	-13.99
PRECU_23WM_B1_sc5	22.1473	-4.48356
PRECU_23WM_B1_sc6	13.7987	13.4144
PRECU_23WM_B1_sc7	-6.07768	-6.57755
PRECU_23WM_B1_sc9	-0.243914	-9.91751
RMF_23WF_B1_sc26	-5.18509	-5.78703
RMF_23WF_B1_sc27	22.1817	-4.46934
RMF_23WF_B1_sc28	-3.19514	-8.19876
RMF_23WF_B1_sc29	4.77252	-9.38826
RMF_23WF_B1_sc30	-1.53406	1.76733
RMF_23WF_B1_sc31	4.78342	-1.34408
RMF_23WF_B1_sc32	-3.18478	-22.1745
RMF_23WF_B1_sc33	3.20589	-22.8705
RMF_23WF_B1_sc35	-5.18611	-8.82164
RMF_23WF_B1_sc36	-1.23757	-12.8406
RMF_23WF_B1_sc37	2.94497	-8.47627
RMF_23WF_B1_sc38	-6.27523	-5.93445
RMF_23WF_B1_sc39	-6.59208	-7.26473
RMF_23WF_B1_sc40	-4.52272	-5.73186
RMF_23WF_B1_sc41	-6.09784	-10.9964
RMF_23WF_B1_sc42	3.82904	-8.45792
RMF_23WF_B1_sc43	-2.8495	-7.65376
RMF_23WF_B1_sc44	-4.32068	-1.30253
RMF_23WF_B1_sc45	-5.2564	-9.24416
RMF_23WF_B1_sc47	5.74722	-10.8635
RMF_23WF_B1_sc48	2.81902	-23.5427
RMF_23WF_B1_sc49	10.9952	-12.2818
RMF_23WF_B1_sc50	-4.61804	-5.6759
RMF_23WF_B2_sc26	8.1844	-19.279
RMF_23WF_B2_sc27	12.458	11.5133
RMF_23WF_B2_sc28	-17.6294	2.21707
RMF_23WF_B2_sc29	3.06876	-14.5004
RMF_23WF_B2_sc30	3.51425	-12.9369
RMF_23WF_B2_sc31	6.9129	-10.6504
RMF_23WF_B2_sc32	3.76736	-7.66799
RMF_23WF_B2_sc33	-3.36329	-7.32205
RMF_23WF_B2_sc35	22.1538	-4.47097
RMF_23WF_B2_sc36	4.11939	-13.0594
RMF_23WF_B2_sc37	0.707091	-13.8402
RMF_23WF_B2_sc38	-6.86883	-1.2943
RMF_23WF_B2_sc39	1.75734	-15.7821
RMF_23WF_B2_sc40	5.11514	-4.01619
RMF_23WF_B2_sc41	11.7494	12.1317
RMF_23WF_B3_sc51	-15.4326	18.4007
RMF_23WF_B3_sc52	-1.27389	-5.27954
RMF_23WF_B3_sc53	4.10757	-12.6066
RMF_23WF_B3_sc54	7.87302	-3.30938
RMF_23WF_B3_sc55	4.63171	-7.52795
RMF_23WF_B3_sc56	22.3045	-14.6344
RMF_23WF_B3_sc57	22.313	-4.41486
RMF_23WF_B3_sc58	6.25137	-6.12096
RMF_23WF_B3_sc59	5.18407	-5.78181
RMF_23WF_B3_sc60	-4.57178	27.8878
RMF_23WF_B3_sc61	-5.40438	-6.85979
RMF_23WF_B3_sc62	-6.39175	-10.5327
RMF_23WF_B3_sc63	9.93414	-12.1957
RMF_23WF_B3_sc64	-3.96677	-16.0113
RMF_23WF_B3_sc65	3.73068	-7.59563
RMF_23WF_B3_sc66	-0.713498	-20.7603
RMF_23WF_B3_sc75	1.79861	-13.5722
RMF_23WF_B3_sc76	1.5532	-18.5777
RMF_23WF_B3_sc77	2.71786	-3.28765
RMF_23WF_B3_sc78	2.78205	-19.5913
RMF_23WF_B3_sc79	8.17704	-15.4497
RMF_23WF_B3_sc80	-7.15159	-4.58113
RMF_23WF_B3_sc81	13.8321	9.35874
RMF_23WF_B3_sc82	18.2984	-7.81846
RMF_23WF_B4_sc51	-6.68171	6.05694
RMF_23WF_B4_sc52	-16.4181	4.58156
RMF_23WF_B4_sc53	-8.29155	16.8138
RMF_23WF_B4_sc55	-8.35386	7.11738
RMF_23WF_B4_sc56	14.8627	13.1723
RMF_23WF_B4_sc57	-16.6244	-0.464004
RMF_23WF_B4_sc58	-8.06857	-13.1195
RMF_23WF_B4_sc59	-3.45618	-16.8684
RMF_23WF_B4_sc60	-4.35638	-15.4521
RMF_23WF_B4_sc61	-4.1642	-11.996
RMF_23WF_B4_sc62	9.67599	7.33114
RMF_23WF_B4_sc63	1.18162	5.9655
RMF_23WF_B4_sc65	1.81573	-14.5285
RMF_23WF_B4_sc66	-3.65176	-14.2172
RMF_23WF_B4_sc67	-6.31777	2.40612
RMF_23WF_B4_sc68	-7.98947	-3.59127
RMF_23WF_B4_sc69	4.42077	-6.57426
RMF_23WF_B4_sc70	-9.86428	-1.13957
RMF_23WF_B4_sc71	2.70606	-2.63279
RMF_23WF_B4_sc72	-3.72859	28.1548
RMF_23WF_B4_sc73	13.8005	13.0498
RMF_23WF_B5_sc26	-15.4105	19.1011
RMF_23WF_B5_sc27	-11.608	18.7919
RMF_23WF_B5_sc28	2.10149	0.66906
RMF_23WF_B5_sc29	19.1893	-12.5333
RMF_23WF_B5_sc30	-12.4331	13.9762
RMF_23WF_B5_sc31	10.9539	-10.4452
RMF_23WF_B5_sc32	-8.20839	-0.252614
RMF_23WF_B5_sc33	-17.7526	-10.8723
RMF_23WF_B5_sc35	-4.73312	-9.46973
RMF_23WF_B5_sc36	0.791526	-5.82787
RMF_23WF_B5_sc37	1.2192	-7.20646
RMF_23WF_B5_sc38	-15.1285	-5.64354
RMF_23WF_B5_sc39	4.90977	-17.082
RMF_23WF_B5_sc40	-11.4286	19.1053
RMF_23WF_B5_sc41	-11.6356	21.3888
RMF_23WF_B5_sc42	-11.7145	17.241
RMF_23WF_B5_sc43	-7.21694	-5.55546
RMF_23WF_B5_sc44	-0.184659	-5.20422
RMF_23WF_B5_sc45	-4.10063	-7.12408
RMF_23WF_B5_sc46	-16.9312	-10.4419
RMF_23WF_B5_sc47	-5.29261	-8.27379
RMF_23WF_B5_sc48	10.6134	-9.07488
RMF_23WF_B5_sc49	6.84022	-7.49937
RMF_23WF_B5_sc50	11.0079	-14.1069
SF_23WF_B1_sc26	8.865	-12.2626
SF_23WF_B1_sc27	3.31608	-9.27038
SF_23WF_B1_sc28	0.729381	-15.8076
SF_23WF_B1_sc29	-0.637996	-17.0254
SF_23WF_B1_sc30	-22.6276	0.521353
SF_23WF_B1_sc31	-9.30702	6.34027
SF_23WF_B1_sc32	-10.1685	8.57621
SF_23WF_B1_sc33	-4.06913	13.2071
SF_23WF_B1_sc36	-5.9914	-4.39731
SF_23WF_B1_sc37	0.202529	-17.148
SF_23WF_B1_sc38	-3.69813	-4.3844
SF_23WF_B1_sc39	-5.8504	-0.215571
SF_23WF_B1_sc40	3.39416	-12.0216
SF_23WF_B1_sc41	-19.5953	6.54207
SF_23WF_B1_sc42	-5.42404	-6.88896
SF_23WF_B1_sc43	-4.40821	-8.90801
SF_23WF_B1_sc44	-9.56183	-18.8127
SF_23WF_B1_sc45	-19.6279	6.15779
SF_23WF_B1_sc46	-16.4179	-5.48222
SF_23WF_B1_sc47	4.51755	-14.8197
SF_23WF_B1_sc48	6.11091	-11.4287
SF_23WF_B1_sc49	2.92117	-16.075
SF_23WF_B1_sc50	-4.24418	28.6516
SF_23WF_B2_sc26	-0.80748	-10.2351
SF_23WF_B2_sc27	-2.2286	-9.1037
SF_23WF_B2_sc28	-0.230423	-10.4591
SF_23WF_B2_sc29	-1.13133	-8.01931
SF_23WF_B2_sc30	4.7276	-14.1205
SF_23WF_B2_sc31	16.7983	9.7568
SF_23WF_B2_sc33	2.01084	-12.1081
SF_23WF_B2_sc35	-4.13653	-11.113
SF_23WF_B2_sc36	5.52903	-9.28356
SF_23WF_B2_sc37	1.29321	-9.71805
SF_23WF_B2_sc38	15.4767	10.5205
SF_23WF_B2_sc39	1.79932	-10.3569
SF_23WF_B2_sc40	5.4636	-22.7683
SF_23WF_B2_sc41	-0.578347	-4.66109
SF_23WF_B2_sc42	6.19528	-10.6265
SF_23WF_B2_sc43	-1.92091	-12.1898
SF_23WF_B2_sc44	-4.53095	-17.6772
SF_23WF_B2_sc45	4.50285	-22.9866
SF_23WF_B2_sc46	3.68778	-10.2701
SF_23WF_B2_sc47	-5.86938	-5.96687
SF_23WF_B2_sc48	-6.00867	0.0898116
SF_23WF_B2_sc49	3.81194	-9.7639
SF_23WF_B2_sc50	2.38572	-12.9735
SF_23WF_B3_sc51	-10.0332	1.32567
SF_23WF_B3_sc52	1.69644	-6.21654
SF_23WF_B3_sc53	11.1026	15.3539
SF_23WF_B3_sc55	19.9614	15.7091
SF_23WF_B3_sc56	-22.7195	0.62432
SF_23WF_B3_sc57	-4.84966	-19.5866
SF_23WF_B3_sc58	10.1138	10.4229
SF_23WF_B3_sc59	-8.2305	5.48843
SF_23WF_B3_sc60	-1.79367	-14.9831
SF_23WF_B3_sc61	9.67407	-7.6634
SF_23WF_B3_sc62	18.2618	-7.3845
SF_23WF_B3_sc63	13.9192	11.9426
SF_23WF_B3_sc64	5.8295	-8.05287
SF_23WF_B3_sc65	3.40227	-7.57201
SF_23WF_B3_sc66	8.71345	-3.96843
SF_23WF_B3_sc67	10.7182	-0.388854
SF_23WF_B3_sc68	8.35107	-5.22628
SF_23WF_B3_sc69	6.18324	-6.8978
SF_23WF_B3_sc70	22.1522	-4.30955
SF_23WF_B3_sc71	6.93348	-0.00516611
SF_23WF_B3_sc72	7.32673	-12.0208
SF_23WF_B3_sc73	-4.11053	3.17755
SF_23WF_B3_sc74	2.37109	-8.37074
SF_23WF_B4_sc68	13.0875	-8.73516
SF_23WF_B4_sc69	10.5815	-6.61915
SF_23WF_B4_sc70	26.0343	-2.51187
SF_23WF_B4_sc71	-0.00336367	4.15548
SF_23WF_B4_sc72	5.01287	-9.4182
SF_23WF_B4_sc73	-2.29709	6.20223
SF_23WF_B4_sc74	-7.77459	6.63674
SF_23WF_B4_sc83	5.60631	-3.5305
SF_23WF_B4_sc84	10.2653	12.0471
SF_23WF_B4_sc86	-3.29555	-8.41761
SF_23WF_B4_sc87	8.70446	-13.7739
SF_23WF_B4_sc88	6.56055	-8.80573
SF_23WF_B4_sc89	6.63767	-10.2361
SF_23WF_B4_sc90	14.835	10.4783
SF_23WF_B5_sc1	10.3496	-8.40501
SF_23WF_B5_sc10	10.2197	14.9308
SF_23WF_B5_sc11	21.2529	-12.8014
SF_23WF_B5_sc12	-14.9367	0.745043
SF_23WF_B5_sc13	-4.7575	-22.0789
SF_23WF_B5_sc15	25.2524	14.0713
SF_23WF_B5_sc17	5.45488	-12.343
SF_23WF_B5_sc18	18.4469	23.039
SF_23WF_B5_sc19	-3.89404	28.1584
SF_23WF_B5_sc2	-8.47066	-2.56731
SF_23WF_B5_sc20	9.88058	-14.8356
SF_23WF_B5_sc21	15.4381	9.82264
SF_23WF_B5_sc22	2.2098	-12.8904
SF_23WF_B5_sc3	0.309609	-2.09282
SF_23WF_B5_sc4	-6.9663	10.9394
SF_23WF_B5_sc5	-10.7201	-7.92553
SF_23WF_B5_sc6	10.8345	15.4945
SF_23WF_B5_sc7	-6.1738	14.5622
SF_23WF_B5_sc8	-9.61382	11.8858
SF_23WF_B5_sc9	-5.26986	-7.84653
SF_23WF_B6_sc52	7.78463	-11.3973
SF_23WF_B6_sc53	9.17	-16.5907
SF_23WF_B6_sc54	-9.30183	7.85647
SF_23WF_B6_sc55	10.3358	15.8116
SF_23WF_B6_sc57	6.81091	-12.8416
SF_23WF_B6_sc58	11.5864	15.0373
SF_23WF_B6_sc59	-3.62318	7.19892
SF_23WF_B6_sc60	-9.44706	-3.36424
SF_23WF_B6_sc61	10.0143	13.5296
SF_23WF_B6_sc62	4.25999	-8.82991
SF_23WF_B6_sc64	5.65519	0.771947
SF_23WF_B6_sc65	-5.49324	11.6924
SF_23WF_B6_sc66	21.051	-12.5659
SF_23WF_B6_sc67	7.30111	-1.5163
SF_23WF_B6_sc68	13.4321	12.3173
SF_23WF_B6_sc70	15.4553	14.0122
SF_23WF_B6_sc71	21.6731	-13.2657
SF_23WF_B6_sc72	-6.08617	-2.87421
SF_23WF_B6_sc73	-3.6951	-2.13629
SF_23WF_B6_sc74	11.0778	13.9827
SF_23WF_B7_sc75	-0.549324	2.09487
SF_23WF_B7_sc76	26.0343	-3.19987
SF_23WF_B7_sc84	-19.4885	6.80873
SF_23WF_B7_sc87	6.68692	-3.36133
SF_23WF_B7_sc88	15.3116	10.346
SF_23WF_B8_sc75	-3.04459	13.855
SF_23WF_B8_sc76	14.262	17.1851
SF_23WF_B8_sc77	-11.3717	23.9257
SF_23WF_B8_sc78	-4.73283	14.5105
SF_23WF_B8_sc79	-17.8067	7.93928
SF_23WF_B8_sc81	-6.86231	17.734
SF_23WF_B8_sc82	-12.2163	14.3192
SF_23WF_B8_sc83	-11.7839	12.0308
SF_23WF_B8_sc84	-15.4559	9.42906
SF_23WF_B8_sc85	-17.5347	7.99624
SF_23WF_B8_sc86	21.3315	-12.8856
SF_23WF_B8_sc87	7.30192	-9.09248
SF_23WF_B8_sc88	14.3585	18.1856
SM_23WF_B1_sc1	-4.78979	-11.2208
SM_23WF_B1_sc10	-5.99532	-1.03266
SM_23WF_B1_sc11	2.98994	-20.7195
SM_23WF_B1_sc13	-6.79188	-1.3566
SM_23WF_B1_sc14	0.465109	-12.0427
SM_23WF_B1_sc15	0.0773638	-1.60993
SM_23WF_B1_sc16	1.98395	-11.7935
SM_23WF_B1_sc17	1.55957	-10.4227
SM_23WF_B1_sc18	2.12707	-13.1733
SM_23WF_B1_sc19	-3.61278	-9.94511
SM_23WF_B1_sc2	-5.31519	-13.2182
SM_23WF_B1_sc20	2.91236	-18.179
SM_23WF_B1_sc21	-3.47741	-17.2498
SM_23WF_B1_sc22	9.51904	-10.824
SM_23WF_B1_sc24	-0.4146	-11.3667
SM_23WF_B1_sc25	-6.54295	-11.7988
SM_23WF_B1_sc3	-4.93293	-3.75087
SM_23WF_B1_sc5	3.33896	-10.2661
SM_23WF_B1_sc6	-5.12624	-5.09732
SM_23WF_B1_sc7	3.35879	-5.48369
SM_23WF_B1_sc8	5.26079	-13.1339
SM_23WF_B1_sc9	2.27018	-22.3905
SM_23WF_B2_sc51	6.58487	-10.9741
SM_23WF_B2_sc52	5.16505	-10.7168
SM_23WF_B2_sc53	6.21238	-22.224
SM_23WF_B2_sc54	-0.584536	-12.3968
SM_23WF_B2_sc55	-5.9515	-4.01116
SM_23WF_B2_sc56	-7.71136	-19.0979
SM_23WF_B2_sc57	2.30469	-16.6396
SM_23WF_B2_sc58	10.6208	11.2945
SM_23WF_B2_sc59	-5.73334	-5.48333
SM_23WF_B2_sc60	-4.42605	-14.8787
SM_23WF_B2_sc61	-10.7319	6.90926
SM_23WF_B2_sc62	-10.616	3.05632
SM_23WF_B2_sc63	-9.95053	-8.49655
SM_23WF_B2_sc65	-16.6231	-5.67976
SM_23WF_B2_sc66	-4.46167	0.739824
SM_23WF_B2_sc67	-16.8474	1.42729
SM_23WF_B2_sc68	-2.13675	-22.4072
SM_23WF_B2_sc69	6.17205	-11.6915
SM_23WF_B2_sc70	-16.4983	-6.59903
SM_23WF_B2_sc71	-16.1465	1.63083
SM_23WF_B2_sc72	-22.5405	0.432526
SM_23WF_B2_sc73	-9.41808	-15.5212
SM_23WF_B2_sc74	-4.8892	-12.4592
SM_23WF_B3_sc26	9.50573	12.1859
SM_23WF_B3_sc27	11.578	14.2311
SM_23WF_B3_sc28	-8.44608	12.3387
SM_23WF_B3_sc29	-2.78577	16.8866
SM_23WF_B3_sc30	2.00491	-17.7341
SM_23WF_B3_sc31	9.40092	-13.1129
SM_23WF_B3_sc32	8.53832	14.8356
SM_23WF_B3_sc33	-9.16628	10.9494
SM_23WF_B3_sc37	-17.0431	20.059
SM_23WF_B3_sc38	-12.6761	6.28355
SM_23WF_B3_sc39	-17.0692	20.0555
SM_23WF_B3_sc40	11.2937	14.1605
SM_23WF_B3_sc41	-13.7674	20.0652
SM_23WF_B3_sc42	-14.3787	19.8765
SM_23WF_B3_sc44	-16.8482	19.9322
SM_23WF_B3_sc45	21.468	-15.409
SM_23WF_B3_sc46	10.5191	14.1302
SM_23WF_B3_sc47	15.0077	13.8299
SM_23WF_B3_sc48	-5.69227	-0.363283
SM_23WF_B3_sc49	-4.98107	-1.2829
SM_23WF_B3_sc50	-22.8166	-0.0414229
SM_23WF_B4_sc1	-0.590079	-17.8374
SM_23WF_B4_sc10	-10.5124	3.67543
SM_23WF_B4_sc11	-6.10578	-1.18167
SM_23WF_B4_sc12	10.7028	12.5479
SM_23WF_B4_sc13	-4.18292	-11.5112
SM_23WF_B4_sc14	-2.62336	-13.271
SM_23WF_B4_sc15	2.66151	-4.81059
SM_23WF_B4_sc16	-2.86671	-16.7351
SM_23WF_B4_sc17	-5.77482	-12.4331
SM_23WF_B4_sc18	-5.56428	-3.36392
SM_23WF_B4_sc19	18.8828	22.929
SM_23WF_B4_sc2	22.0765	-4.42957
SM_23WF_B4_sc20	-2.2396	-12.5033
SM_23WF_B4_sc21	6.79646	-13.5111
SM_23WF_B4_sc22	-5.11371	-3.7763
SM_23WF_B4_sc24	-6.86927	-3.42047
SM_23WF_B4_sc25	14.6269	8.80117
SM_23WF_B4_sc3	12.0429	-9.30513
SM_23WF_B4_sc4	-8.33684	6.76475
SM_23WF_B4_sc5	21.7482	-4.51163
SM_23WF_B4_sc6	-10.9182	-11.9884
SM_23WF_B4_sc7	8.56393	12.7424
SM_23WF_B4_sc8	-7.02262	5.40473
SM_23WF_B4_sc9	-8.93446	9.82001
SP_23WF_B1_sc1	-16.3072	19.3504
SP_23WF_B1_sc11	-14.542	19.9986
SP_23WF_B1_sc12	-5.06639	18.8046
SP_23WF_B1_sc13	-4.29043	5.77489
SP_23WF_B1_sc14	-3.23152	16.6737
SP_23WF_B1_sc15	-17.3086	20.1302
SP_23WF_B1_sc16	-17.4113	20.0747
SP_23WF_B1_sc17	9.2288	16.5691
SP_23WF_B1_sc18	-3.42241	15.0304
SP_23WF_B1_sc19	-14.4437	19.3006
SP_23WF_B1_sc2	-16.6487	19.4395
SP_23WF_B1_sc20	-16.8863	20.2798
SP_23WF_B1_sc21	-4.95125	18.5494
SP_23WF_B1_sc22	-13.9449	20.0245
SP_23WF_B1_sc24	-17.0931	20.106
SP_23WF_B1_sc25	-16.776	19.8748
SP_23WF_B1_sc3	-16.3683	19.4562
SP_23WF_B1_sc4	-15.7134	18.8149
SP_23WF_B1_sc5	-16.9911	20.0115
SP_23WF_B1_sc6	-17.0862	20.0559
SP_23WF_B1_sc7	-17.0887	20.0407
SP_23WF_B1_sc8	-14.0553	19.8843
SP_23WF_B1_sc9	-16.8919	19.9581
SP_23WF_B2_sc75	0.706656	11.0357
SP_23WF_B2_sc76	12.7979	-10.3062
SP_23WF_B2_sc77	5.93132	-8.73898
SP_23WF_B2_sc78	15.1266	12.1822
SP_23WF_B2_sc79	-0.571797	2.16212
SP_23WF_B2_sc80	13.5974	12.9078
SP_23WF_B2_sc81	-8.0352	4.49294
SP_23WF_B2_sc82	12.7472	12.0221
SP_23WF_B2_sc83	3.31392	-10.9303
SP_23WF_B2_sc84	-1.17305	-14.9069
SP_23WF_B2_sc85	-4.89693	-9.87843
SP_23WF_B2_sc86	6.71623	-8.54038
SP_23WF_B2_sc88	-0.942459	-14.7342
SP_23WF_B2_sc89	18.2416	-7.37462
SP_23WF_B2_sc90	5.40032	-4.92149
SP_23WF_B3_sc51	-22.0833	0.998164
SP_23WF_B3_sc52	7.02155	-12.9115
[truncated: 2,214 more rows]

## Sheet: 8_Big_Groups
Cell	Group
CMF_23WF_B1_sc68	Inhibitory_Neuron
CMF_23WF_B1_sc70	Inhibitory_Neuron
CMF_23WF_B1_sc72	Inhibitory_Neuron
CMF_23WF_B3_sc36	Inhibitory_Neuron
CMF_23WF_B4_sc26	Inhibitory_Neuron
CMF_23WF_B4_sc29	Inhibitory_Neuron
CMF_23WF_B4_sc39	Inhibitory_Neuron
CMF_23WF_B4_sc40	Inhibitory_Neuron
CMF_23WF_B4_sc41	Inhibitory_Neuron
CMF_23WF_B4_sc49	Inhibitory_Neuron
CMF_23WF_B5_sc58	Inhibitory_Neuron
CMF_23WF_B6_sc69	Inhibitory_Neuron
FFA_23WM_B1_sc26	Inhibitory_Neuron
FFA_23WM_B1_sc30	Inhibitory_Neuron
FFA_23WM_B1_sc32	Inhibitory_Neuron
FFA_23WM_B1_sc35	Inhibitory_Neuron
FFA_23WM_B1_sc40	Inhibitory_Neuron
FFA_23WM_B1_sc43	Inhibitory_Neuron
FFA_23WM_B1_sc45	Inhibitory_Neuron
FL_23WM_B1_sc78	Inhibitory_Neuron
FL_23WM_B1_sc84	Inhibitory_Neuron
FL_23WM_B1_sc85	Inhibitory_Neuron
FL_23WM_B1_sc87	Inhibitory_Neuron
FL_23WM_B1_sc89	Inhibitory_Neuron
IG_23WF_B1_sc17	Inhibitory_Neuron
IG_23WM_B1_sc55	Inhibitory_Neuron
IG_23WM_B1_sc62	Inhibitory_Neuron
IG_23WM_B1_sc63	Inhibitory_Neuron
IG_23WM_B1_sc70	Inhibitory_Neuron
IG_23WF_B2_sc26	Inhibitory_Neuron
IG_23WF_B2_sc50	Inhibitory_Neuron
IG_23WF_B3_sc77	Inhibitory_Neuron
IG_23WF_B3_sc78	Inhibitory_Neuron
IG_23WF_B3_sc79	Inhibitory_Neuron
IG_23WF_B3_sc87	Inhibitory_Neuron
IP_23WF_B1_sc28	Inhibitory_Neuron
IP_23WF_B1_sc30	Inhibitory_Neuron
IP_23WF_B1_sc33	Inhibitory_Neuron
IP_23WF_B1_sc49	Inhibitory_Neuron
IP_23WF_B2_sc36	Inhibitory_Neuron
IP_23WF_B2_sc37	Inhibitory_Neuron
IP_23WF_B2_sc39	Inhibitory_Neuron
IP_23WF_B2_sc42	Inhibitory_Neuron
IP_23WF_B2_sc45	Inhibitory_Neuron
IP_23WF_B2_sc46	Inhibitory_Neuron
IP_23WF_B2_sc50	Inhibitory_Neuron
IP_23WF_B3_sc27	Inhibitory_Neuron
IP_23WF_B3_sc29	Inhibitory_Neuron
IP_23WF_B3_sc30	Inhibitory_Neuron
IP_23WF_B3_sc31	Inhibitory_Neuron
IP_23WF_B3_sc35	Inhibitory_Neuron
IP_23WF_B3_sc38	Inhibitory_Neuron
IP_23WF_B3_sc41	Inhibitory_Neuron
IP_23WF_B3_sc43	Inhibitory_Neuron
IP_23WF_B3_sc45	Inhibitory_Neuron
IP_23WF_B3_sc47	Inhibitory_Neuron
IP_23WF_B3_sc49	Inhibitory_Neuron
IP_23WF_B4_sc26	Inhibitory_Neuron
IP_23WF_B4_sc27	Inhibitory_Neuron
IP_23WF_B4_sc28	Inhibitory_Neuron
IP_23WF_B4_sc30	Inhibitory_Neuron
IP_23WF_B4_sc31	Inhibitory_Neuron
IP_23WF_B4_sc35	Inhibitory_Neuron
IP_23WF_B4_sc38	Inhibitory_Neuron
IT_23WF_B1_sc70	Inhibitory_Neuron
IT_23WF_B1_sc73	Inhibitory_Neuron
IT_23WF_B1_sc77	Inhibitory_Neuron
IT_23WF_B1_sc78	Inhibitory_Neuron
IT_23WF_B1_sc80	Inhibitory_Neuron
IT_23WF_B1_sc86	Inhibitory_Neuron
IT_23WF_B1_sc87	Inhibitory_Neuron
IT_23WF_B1_sc88	Inhibitory_Neuron
IT_23WF_B1_sc89	Inhibitory_Neuron
IT_23WF_B2_sc52	Inhibitory_Neuron
IT_23WF_B2_sc53	Inhibitory_Neuron
IT_23WF_B2_sc55	Inhibitory_Neuron
IT_23WF_B2_sc59	Inhibitory_Neuron
IT_23WF_B2_sc64	Inhibitory_Neuron
IT_23WF_B2_sc65	Inhibitory_Neuron
IT_23WF_B2_sc67	Inhibitory_Neuron
IT_23WF_B2_sc71	Inhibitory_Neuron
IT_23WF_B2_sc74	Inhibitory_Neuron
IT_23WF_B3_sc77	Inhibitory_Neuron
IT_23WF_B3_sc78	Inhibitory_Neuron
IT_23WF_B3_sc79	Inhibitory_Neuron
IT_23WF_B3_sc83	Inhibitory_Neuron
IT_23WF_B3_sc84	Inhibitory_Neuron
IT_23WF_B3_sc85	Inhibitory_Neuron
IT_23WF_B3_sc86	Inhibitory_Neuron
IT_23WF_B3_sc87	Inhibitory_Neuron
IT_23WF_B3_sc88	Inhibitory_Neuron
IT_23WF_B3_sc89	Inhibitory_Neuron
IT_23WF_B3_sc90	Inhibitory_Neuron
IT_23WF_B4_sc72	Inhibitory_Neuron
IT_23WF_B4_sc73	Inhibitory_Neuron
IT_23WF_B4_sc74	Inhibitory_Neuron
IT_23WF_B51_sc17	Inhibitory_Neuron
IT_23WF_B51_sc18	Inhibitory_Neuron
IT_23WF_B51_sc19	Inhibitory_Neuron
IT_23WF_B51_sc21	Inhibitory_Neuron
IT_23WF_B51_sc24	Inhibitory_Neuron
IT_23WF_B51_sc27	Inhibitory_Neuron
IT_23WF_B51_sc29	Inhibitory_Neuron
IT_23WF_B51_sc30	Inhibitory_Neuron
IT_23WF_B51_sc32	Inhibitory_Neuron
IT_23WF_B51_sc33	Inhibitory_Neuron
IT_23WF_B51_sc36	Inhibitory_Neuron
IT_23WF_B51_sc37	Inhibitory_Neuron
IT_23WF_B51_sc38	Inhibitory_Neuron
IT_23WF_B51_sc40	Inhibitory_Neuron
IT_23WF_B6_sc26	Inhibitory_Neuron
IT_23WF_B6_sc27	Inhibitory_Neuron
IT_23WF_B6_sc28	Inhibitory_Neuron
IT_23WF_B6_sc32	Inhibitory_Neuron
IT_23WF_B6_sc36	Inhibitory_Neuron
IT_23WF_B6_sc40	Inhibitory_Neuron
IT_23WF_B6_sc46	Inhibitory_Neuron
IT_23WF_B6_sc47	Inhibitory_Neuron
IT_23WF_B6_sc48	Inhibitory_Neuron
IT_23WF_B6_sc49	Inhibitory_Neuron
IT_23WF_B7_sc78	Inhibitory_Neuron
IT_23WF_B7_sc84	Inhibitory_Neuron
IT_23WF_B7_sc90	Inhibitory_Neuron
IT_23WF_B8_sc19	Inhibitory_Neuron
IT_23WF_B8_sc36	Inhibitory_Neuron
IT_23WF_B8_sc37	Inhibitory_Neuron
IT_23WF_B8_sc42	Inhibitory_Neuron
IT_23WF_B8_sc50	Inhibitory_Neuron
FFA_23WF_B1_sc10	Inhibitory_Neuron
FFA_23WF_B1_sc13	Inhibitory_Neuron
FFA_23WF_B1_sc14	Inhibitory_Neuron
FFA_23WF_B1_sc18	Inhibitory_Neuron
FFA_23WF_B1_sc2	Inhibitory_Neuron
FFA_23WF_B1_sc24	Inhibitory_Neuron
FFA_23WF_B1_sc5	Inhibitory_Neuron
FFA_23WF_B1_sc7	Inhibitory_Neuron
FFA_23WF_B2_sc12	Inhibitory_Neuron
FFA_23WF_B2_sc13	Inhibitory_Neuron
FFA_23WF_B2_sc14	Inhibitory_Neuron
FFA_23WF_B2_sc16	Inhibitory_Neuron
FFA_23WF_B2_sc18	Inhibitory_Neuron
FFA_23WF_B2_sc3	Inhibitory_Neuron
FFA_23WF_B2_sc7	Inhibitory_Neuron
FFA_23WF_B2_sc9	Inhibitory_Neuron
LO_23WF_B1_sc11	Inhibitory_Neuron
LO_23WF_B1_sc13	Inhibitory_Neuron
LO_23WF_B1_sc22	Inhibitory_Neuron
LO_23WF_B1_sc7	Inhibitory_Neuron
LO_23WF_B3_sc83	Inhibitory_Neuron
LO_23WF_B3_sc86	Inhibitory_Neuron
LO_23WF_B3_sc88	Inhibitory_Neuron
LO_23WF_B4_sc51	Inhibitory_Neuron
LO_23WF_B4_sc52	Inhibitory_Neuron
LO_23WF_B4_sc53	Inhibitory_Neuron
LO_23WF_B4_sc56	Inhibitory_Neuron
LO_23WF_B4_sc57	Inhibitory_Neuron
LO_23WF_B4_sc59	Inhibitory_Neuron
LO_23WF_B4_sc65	Inhibitory_Neuron
LO_23WF_B4_sc67	Inhibitory_Neuron
LO_23WF_B4_sc69	Inhibitory_Neuron
LO_23WF_B4_sc73	Inhibitory_Neuron
LO_23WF_B6_sc10	Inhibitory_Neuron
LO_23WF_B6_sc11	Inhibitory_Neuron
LO_23WF_B6_sc20	Inhibitory_Neuron
LO_23WF_B6_sc25	Inhibitory_Neuron
LO_23WF_B6_sc9	Inhibitory_Neuron
LO_23WF_B8_sc59	Inhibitory_Neuron
LO_23WF_B8_sc60	Inhibitory_Neuron
LO_23WF_B8_sc74	Inhibitory_Neuron
LO_23WF_B9_sc5	Inhibitory_Neuron
M_23WF_B3_sc19	Inhibitory_Neuron
MT_23WF_B1_sc44	Inhibitory_Neuron
MT_23WF_B1_sc45	Inhibitory_Neuron
MT_23WF_B1_sc48	Inhibitory_Neuron
MT_23WF_B1_sc49	Inhibitory_Neuron
MT_23WF_B1_sc50	Inhibitory_Neuron
MT_23WF_B1_sc51	Inhibitory_Neuron
MT_23WF_B1_sc52	Inhibitory_Neuron
MT_23WF_B1_sc56	Inhibitory_Neuron
MT_23WF_B1_sc58	Inhibitory_Neuron
MT_23WF_B1_sc59	Inhibitory_Neuron
MT_23WF_B1_sc62	Inhibitory_Neuron
MT_23WF_B1_sc63	Inhibitory_Neuron
MT_23WF_B1_sc64	Inhibitory_Neuron
MT_23WF_B1_sc66	Inhibitory_Neuron
MT_23WF_B4_sc77	Inhibitory_Neuron
MT_23WF_B4_sc81	Inhibitory_Neuron
MT_23WF_B4_sc90	Inhibitory_Neuron
MT_23WF_B5_sc33	Inhibitory_Neuron
MT_23WF_B5_sc35	Inhibitory_Neuron
MT_23WF_B5_sc36	Inhibitory_Neuron
MT_23WF_B6_sc39	Inhibitory_Neuron
MT_23WF_B6_sc43	Inhibitory_Neuron
MT_23WF_B6_sc44	Inhibitory_Neuron
MT_23WF_B6_sc45	Inhibitory_Neuron
MT_23WF_B7_sc4	Inhibitory_Neuron
MT_23WF_B8_sc68	Inhibitory_Neuron
MT_23WF_B8_sc75	Inhibitory_Neuron
MT_23WF_B8_sc76	Inhibitory_Neuron
MT_23WF_B8_sc79	Inhibitory_Neuron
MT_23WF_B8_sc82	Inhibitory_Neuron
MT_23WF_B8_sc86	Inhibitory_Neuron
MT_23WF_B9_sc32	Inhibitory_Neuron
MT_23WF_B9_sc40	Inhibitory_Neuron
MT_23WF_B9_sc43	Inhibitory_Neuron
PAO_23WF_B1_sc10	Inhibitory_Neuron
PAO_23WF_B1_sc11	Inhibitory_Neuron
PAO_23WF_B1_sc13	Inhibitory_Neuron
PAO_23WF_B1_sc14	Inhibitory_Neuron
PAO_23WF_B1_sc17	Inhibitory_Neuron
PAO_23WF_B1_sc18	Inhibitory_Neuron
PAO_23WF_B1_sc19	Inhibitory_Neuron
PAO_23WF_B1_sc22	Inhibitory_Neuron
PAO_23WF_B1_sc24	Inhibitory_Neuron
PAO_23WF_B2_sc14	Inhibitory_Neuron
PAO_23WF_B2_sc15	Inhibitory_Neuron
PAO_23WF_B2_sc16	Inhibitory_Neuron
PAO_23WF_B2_sc19	Inhibitory_Neuron
PAO_23WF_B2_sc2	Inhibitory_Neuron
PAO_23WF_B2_sc22	Inhibitory_Neuron
PAO_23WF_B2_sc24	Inhibitory_Neuron
PAO_23WF_B3_sc27	Inhibitory_Neuron
PAO_23WF_B3_sc28	Inhibitory_Neuron
PAO_23WF_B3_sc30	Inhibitory_Neuron
PAO_23WF_B3_sc31	Inhibitory_Neuron
PAO_23WF_B3_sc36	Inhibitory_Neuron
PAO_23WF_B3_sc37	Inhibitory_Neuron
PAO_23WF_B3_sc38	Inhibitory_Neuron
PAO_23WF_B3_sc39	Inhibitory_Neuron
PAO_23WF_B3_sc40	Inhibitory_Neuron
PAO_23WF_B3_sc42	Inhibitory_Neuron
PAO_23WF_B3_sc43	Inhibitory_Neuron
PAO_23WF_B3_sc46	Inhibitory_Neuron
PAO_23WF_B3_sc48	Inhibitory_Neuron
PAO_23WF_B4_sc1	Inhibitory_Neuron
PAO_23WF_B4_sc18	Inhibitory_Neuron
PAO_23WF_B4_sc6	Inhibitory_Neuron
PAT_23WF_B1_sc11	Inhibitory_Neuron
PAT_23WF_B1_sc12	Inhibitory_Neuron
PAT_23WF_B1_sc14	Inhibitory_Neuron
PAT_23WF_B1_sc15	Inhibitory_Neuron
PAT_23WF_B1_sc19	Inhibitory_Neuron
PAT_23WF_B1_sc24	Inhibitory_Neuron
PAT_23WF_B1_sc9	Inhibitory_Neuron
PAT_23WF_B2_sc53	Inhibitory_Neuron
PAT_23WF_B2_sc54	Inhibitory_Neuron
PAT_23WF_B2_sc56	Inhibitory_Neuron
PAT_23WF_B2_sc58	Inhibitory_Neuron
PAT_23WF_B2_sc59	Inhibitory_Neuron
PAT_23WF_B2_sc66	Inhibitory_Neuron
PAT_23WF_B2_sc71	Inhibitory_Neuron
PAT_23WF_B2_sc72	Inhibitory_Neuron
PAT_23WF_B4_sc55	Inhibitory_Neuron
PAT_23WF_B4_sc63	Inhibitory_Neuron
PAT_23WF_B4_sc67	Inhibitory_Neuron
PC_23WF_B3_sc63	Inhibitory_Neuron
PC_23WF_B3_sc74	Inhibitory_Neuron
PC_23WF_B4_sc15	Inhibitory_Neuron
PO_23WF_B1_sc1	Inhibitory_Neuron
PO_23WF_B1_sc10	Inhibitory_Neuron
PO_23WF_B1_sc12	Inhibitory_Neuron
PO_23WF_B1_sc13	Inhibitory_Neuron
PO_23WF_B1_sc14	Inhibitory_Neuron
PO_23WF_B1_sc15	Inhibitory_Neuron
PO_23WF_B1_sc17	Inhibitory_Neuron
PO_23WF_B1_sc20	Inhibitory_Neuron
PO_23WF_B1_sc25	Inhibitory_Neuron
PO_23WF_B1_sc3	Inhibitory_Neuron
PO_23WF_B1_sc5	Inhibitory_Neuron
PO_23WF_B1_sc6	Inhibitory_Neuron
PO_23WF_B1_sc7	Inhibitory_Neuron
PO_23WF_B1_sc9	Inhibitory_Neuron
PO_23WF_B2_sc56	Inhibitory_Neuron
PO_23WF_B2_sc57	Inhibitory_Neuron
PO_23WF_B2_sc58	Inhibitory_Neuron
PO_23WF_B2_sc59	Inhibitory_Neuron
PO_23WF_B2_sc63	Inhibitory_Neuron
PO_23WF_B2_sc66	Inhibitory_Neuron
PO_23WF_B2_sc67	Inhibitory_Neuron
PO_23WF_B2_sc69	Inhibitory_Neuron
PO_23WF_B2_sc71	Inhibitory_Neuron
PO_23WF_B2_sc73	Inhibitory_Neuron
PO_23WF_B3_sc11	Inhibitory_Neuron
PO_23WF_B3_sc12	Inhibitory_Neuron
PO_23WF_B3_sc13	Inhibitory_Neuron
PO_23WF_B3_sc14	Inhibitory_Neuron
PO_23WF_B3_sc15	Inhibitory_Neuron
PO_23WF_B3_sc19	Inhibitory_Neuron
PO_23WF_B3_sc2	Inhibitory_Neuron
PO_23WF_B3_sc22	Inhibitory_Neuron
PO_23WF_B4_sc1	Inhibitory_Neuron
PO_23WF_B4_sc3	Inhibitory_Neuron
PO_23WF_B4_sc9	Inhibitory_Neuron
PRC_23WF_B1_sc77	Inhibitory_Neuron
PRC_23WF_B1_sc79	Inhibitory_Neuron
PRC_23WF_B1_sc80	Inhibitory_Neuron
PRC_23WF_B1_sc85	Inhibitory_Neuron
PRC_23WF_B1_sc86	Inhibitory_Neuron
PRC_23WF_B2_sc88	Inhibitory_Neuron
PRC_23WF_B4_sc72	Inhibitory_Neuron
PRC_23WF_B4_sc78	Inhibitory_Neuron
PRC_23WF_B4_sc81	Inhibitory_Neuron
PRC_23WF_B4_sc86	Inhibitory_Neuron
PRC_23WF_B5_sc84	Inhibitory_Neuron
PRC_23WF_B6_sc63	Inhibitory_Neuron
PRC_23WF_B6_sc71	Inhibitory_Neuron
PRC_23WF_B6_sc73	Inhibitory_Neuron
PRC_23WF_B7_sc84	Inhibitory_Neuron
PRECU_23WM_B1_sc13	Inhibitory_Neuron
PRECU_23WM_B1_sc14	Inhibitory_Neuron
PRECU_23WM_B1_sc20	Inhibitory_Neuron
PRECU_23WM_B1_sc21	Inhibitory_Neuron
RMF_23WF_B1_sc29	Inhibitory_Neuron
RMF_23WF_B1_sc32	Inhibitory_Neuron
RMF_23WF_B1_sc33	Inhibitory_Neuron
RMF_23WF_B1_sc37	Inhibitory_Neuron
RMF_23WF_B1_sc41	Inhibitory_Neuron
RMF_23WF_B1_sc42	Inhibitory_Neuron
RMF_23WF_B1_sc47	Inhibitory_Neuron
RMF_23WF_B1_sc48	Inhibitory_Neuron
RMF_23WF_B1_sc50	Inhibitory_Neuron
RMF_23WF_B2_sc26	Inhibitory_Neuron
RMF_23WF_B2_sc29	Inhibitory_Neuron
RMF_23WF_B2_sc30	Inhibitory_Neuron
RMF_23WF_B2_sc31	Inhibitory_Neuron
RMF_23WF_B2_sc39	Inhibitory_Neuron
RMF_23WF_B3_sc53	Inhibitory_Neuron
RMF_23WF_B3_sc59	Inhibitory_Neuron
RMF_23WF_B3_sc65	Inhibitory_Neuron
RMF_23WF_B3_sc76	Inhibitory_Neuron
RMF_23WF_B3_sc77	Inhibitory_Neuron
RMF_23WF_B4_sc61	Inhibitory_Neuron
RMF_23WF_B4_sc65	Inhibitory_Neuron
RMF_23WF_B4_sc69	Inhibitory_Neuron
RMF_23WF_B5_sc31	Inhibitory_Neuron
RMF_23WF_B5_sc39	Inhibitory_Neuron
RMF_23WF_B5_sc48	Inhibitory_Neuron
RMF_23WF_B5_sc49	Inhibitory_Neuron
RMF_23WF_B5_sc50	Inhibitory_Neuron
SF_23WF_B1_sc27	Inhibitory_Neuron
SF_23WF_B1_sc28	Inhibitory_Neuron
SF_23WF_B1_sc29	Inhibitory_Neuron
SF_23WF_B1_sc37	Inhibitory_Neuron
SF_23WF_B1_sc40	Inhibitory_Neuron
SF_23WF_B1_sc44	Inhibitory_Neuron
SF_23WF_B1_sc47	Inhibitory_Neuron
SF_23WF_B1_sc48	Inhibitory_Neuron
SF_23WF_B1_sc49	Inhibitory_Neuron
SF_23WF_B2_sc26	Inhibitory_Neuron
SF_23WF_B2_sc28	Inhibitory_Neuron
SF_23WF_B2_sc30	Inhibitory_Neuron
SF_23WF_B2_sc36	Inhibitory_Neuron
SF_23WF_B2_sc37	Inhibitory_Neuron
SF_23WF_B2_sc39	Inhibitory_Neuron
SF_23WF_B2_sc40	Inhibitory_Neuron
SF_23WF_B2_sc42	Inhibitory_Neuron
SF_23WF_B2_sc44	Inhibitory_Neuron
SF_23WF_B2_sc45	Inhibitory_Neuron
SF_23WF_B2_sc46	Inhibitory_Neuron
SF_23WF_B2_sc49	Inhibitory_Neuron
SF_23WF_B2_sc50	Inhibitory_Neuron
SF_23WF_B3_sc52	Inhibitory_Neuron
SF_23WF_B3_sc60	Inhibitory_Neuron
SF_23WF_B3_sc71	Inhibitory_Neuron
SF_23WF_B3_sc74	Inhibitory_Neuron
SF_23WF_B4_sc72	Inhibitory_Neuron
SF_23WF_B4_sc88	Inhibitory_Neuron
SF_23WF_B4_sc89	Inhibitory_Neuron
SF_23WF_B5_sc17	Inhibitory_Neuron
SF_23WF_B5_sc20	Inhibitory_Neuron
SM_23WF_B1_sc11	Inhibitory_Neuron
SM_23WF_B1_sc14	Inhibitory_Neuron
SM_23WF_B1_sc16	Inhibitory_Neuron
SM_23WF_B1_sc18	Inhibitory_Neuron
SM_23WF_B1_sc19	Inhibitory_Neuron
SM_23WF_B1_sc2	Inhibitory_Neuron
SM_23WF_B1_sc20	Inhibitory_Neuron
SM_23WF_B1_sc24	Inhibitory_Neuron
SM_23WF_B1_sc5	Inhibitory_Neuron
SM_23WF_B1_sc7	Inhibitory_Neuron
SM_23WF_B1_sc9	Inhibitory_Neuron
SM_23WF_B2_sc52	Inhibitory_Neuron
SM_23WF_B2_sc54	Inhibitory_Neuron
SM_23WF_B2_sc56	Inhibitory_Neuron
SM_23WF_B2_sc57	Inhibitory_Neuron
SM_23WF_B2_sc60	Inhibitory_Neuron
SM_23WF_B4_sc1	Inhibitory_Neuron
SM_23WF_B4_sc3	Inhibitory_Neuron
SP_23WF_B2_sc83	Inhibitory_Neuron
SP_23WF_B2_sc85	Inhibitory_Neuron
SP_23WF_B2_sc86	Inhibitory_Neuron
SP_23WF_B2_sc90	Inhibitory_Neuron
SP_23WF_B3_sc55	Inhibitory_Neuron
SP_23WF_B3_sc56	Inhibitory_Neuron
SP_23WF_B3_sc58	Inhibitory_Neuron
SP_23WF_B3_sc59	Inhibitory_Neuron
SP_23WF_B3_sc60	Inhibitory_Neuron
SP_23WF_B3_sc65	Inhibitory_Neuron
SP_23WF_B3_sc66	Inhibitory_Neuron
SP_23WF_B3_sc68	Inhibitory_Neuron
SP_23WF_B3_sc70	Inhibitory_Neuron
SP_23WF_B4_sc78	Inhibitory_Neuron
SP_23WF_B4_sc79	Inhibitory_Neuron
SP_23WF_B4_sc84	Inhibitory_Neuron
ST_23WF_B1_sc33	Inhibitory_Neuron
ST_23WF_B1_sc44	Inhibitory_Neuron
ST_23WF_B1_sc45	Inhibitory_Neuron
ST_23WF_B1_sc47	Inhibitory_Neuron
ST_23WF_B2_sc83	Inhibitory_Neuron
ST_23WF_B2_sc86	Inhibitory_Neuron
ST_23WF_B2_sc89	Inhibitory_Neuron
ST_23WF_B21_sc27	Inhibitory_Neuron
ST_23WF_B21_sc29	Inhibitory_Neuron
ST_23WF_B21_sc30	Inhibitory_Neuron
ST_23WF_B21_sc36	Inhibitory_Neuron
ST_23WF_B21_sc37	Inhibitory_Neuron
ST_23WF_B21_sc40	Inhibitory_Neuron
ST_23WF_B21_sc41	Inhibitory_Neuron
ST_23WF_B21_sc43	Inhibitory_Neuron
ST_23WF_B21_sc47	Inhibitory_Neuron
ST_23WF_B21_sc48	Inhibitory_Neuron
ST_23WF_B21_sc49	Inhibitory_Neuron
ST_23WF_B32_sc77	Inhibitory_Neuron
ST_23WF_B32_sc78	Inhibitory_Neuron
ST_23WF_B41_sc61	Inhibitory_Neuron
ST_23WF_B41_sc62	Inhibitory_Neuron
ST_23WF_B41_sc65	Inhibitory_Neuron
ST_23WF_B41_sc68	Inhibitory_Neuron
ST_23WF_B41_sc69	Inhibitory_Neuron
ST_23WF_B41_sc72	Inhibitory_Neuron
ST_23WF_B51_sc46	Inhibitory_Neuron
ST_23WF_B51_sc54	Inhibitory_Neuron
ST_23WF_B51_sc55	Inhibitory_Neuron
ST_23WF_B51_sc56	Inhibitory_Neuron
ST_23WF_B51_sc59	Inhibitory_Neuron
ST_23WF_B51_sc65	Inhibitory_Neuron
ST_23WF_B61_sc13	Inhibitory_Neuron
ST_23WF_B61_sc16	Inhibitory_Neuron
ST_23WF_B61_sc20	Inhibitory_Neuron
ST_23WF_B61_sc24	Inhibitory_Neuron
ST_23WF_B61_sc7	Inhibitory_Neuron
ST_23WF_B62_sc28	Inhibitory_Neuron
ST_23WF_B62_sc31	Inhibitory_Neuron
ST_23WF_B62_sc35	Inhibitory_Neuron
ST_23WF_B62_sc36	Inhibitory_Neuron
ST_23WF_B62_sc39	Inhibitory_Neuron
ST_23WF_B62_sc48	Inhibitory_Neuron
ST_23WF_B62_sc49	Inhibitory_Neuron
BST_22WF_B1_sc94	Inhibitory_Neuron
IT_22WF_B1_sc87	Inhibitory_Neuron
PO_22WF_B1_sc79	Inhibitory_Neuron
BST_22WF_B1_sc61	Inhibitory_Neuron
BST_22WF_B1_sc58	Inhibitory_Neuron
IT_22WF_B1_sc61	Inhibitory_Neuron
BST_22WF_B1_sc10	Inhibitory_Neuron
BST_22WF_B1_sc83	Inhibitory_Neuron
FFA_22WF_B2_sc40	Inhibitory_Neuron
IT_22WF_B1_sc90	Inhibitory_Neuron
FL_22WF_B1_sc32	Inhibitory_Neuron
BST_22WF_B1_sc69	Inhibitory_Neuron
IT_22WF_B1_sc58	Inhibitory_Neuron
BST_22WF_B1_sc70	Inhibitory_Neuron
BST_22WF_B1_sc78	Inhibitory_Neuron
FFA_22WF_B2_sc55	Inhibitory_Neuron
IT_22WF_B1_sc1	Inhibitory_Neuron
IT_22WF_B1_sc25	Inhibitory_Neuron
IT_22WF_B1_sc68	Inhibitory_Neuron
FFA_22WF_B2_sc50	Inhibitory_Neuron
BST_22WF_B1_sc50	Inhibitory_Neuron
MT_22WF_B1_sc47	Inhibitory_Neuron
MT_22WF_B1_sc81	Inhibitory_Neuron
SM_22WF_B1_sc25	Inhibitory_Neuron
IP_22WF_B1_sc80	Inhibitory_Neuron
MT_22WF_B1_sc25	Inhibitory_Neuron
BST_22WF_B1_sc89	Inhibitory_Neuron
FFA_22WF_B2_sc62	Inhibitory_Neuron
IT_22WF_B1_sc10	Inhibitory_Neuron
IT_22WF_B1_sc93	Inhibitory_Neuron
IT_22WF_B1_sc75	Inhibitory_Neuron
SM_22WF_B1_sc67	Inhibitory_Neuron
SM_22WF_B1_sc88	Inhibitory_Neuron
FL_22WF_B1_sc44	Inhibitory_Neuron
BST_22WF_B1_sc51	Inhibitory_Neuron
FFA_22WF_B2_sc94	Inhibitory_Neuron
PC_22WF_B1_sc43	Inhibitory_Neuron
IT_22WF_B1_sc16	Inhibitory_Neuron
PO_22WF_B1_sc82	Inhibitory_Neuron
ST_22WF_B1_sc7	Inhibitory_Neuron
IT_22WF_B1_sc51	Inhibitory_Neuron
BST_22WF_B1_sc42	Inhibitory_Neuron
FFA_22WF_B1_sc22	Inhibitory_Neuron
IT_22WF_B1_sc66	Inhibitory_Neuron
PRC_22WF_B1_sc88	Inhibitory_Neuron
FL_22WF_B1_sc53	Inhibitory_Neuron
FFA_22WF_B1_sc41	Inhibitory_Neuron
FFA_22WF_B2_sc70	Inhibitory_Neuron
IT_22WF_B1_sc91	Inhibitory_Neuron
IT_22WF_B1_sc65	Inhibitory_Neuron
FFA_22WF_B2_sc69	Inhibitory_Neuron
IT_22WF_B1_sc88	Inhibitory_Neuron
IT_22WF_B1_sc26	Inhibitory_Neuron
PAT_22WF_B1_sc13	Inhibitory_Neuron
IT_22WF_B1_sc49	Inhibitory_Neuron
BST_22WF_B1_sc15	Inhibitory_Neuron
FL_22WF_B1_sc17	Inhibitory_Neuron
IT_22WF_B1_sc89	Inhibitory_Neuron
SM_22WF_B1_sc84	Inhibitory_Neuron
FL_22WF_B1_sc54	Inhibitory_Neuron
FFA_22WF_B2_sc7	Inhibitory_Neuron
FFA_22WF_B2_sc81	Inhibitory_Neuron
RMF_22WF_B1_sc50	Inhibitory_Neuron
FFA_22WF_B1_sc18	Inhibitory_Neuron
BST_22WF_B1_sc13	Inhibitory_Neuron
LO_22WF_B1_sc92	Inhibitory_Neuron
SM_22WF_B1_sc90	Inhibitory_Neuron
ST_22WF_B1_sc21	Inhibitory_Neuron
FFA_22WF_B2_sc25	Inhibitory_Neuron
FFA_22WF_B1_sc80	Inhibitory_Neuron
MT_22WF_B1_sc84	Inhibitory_Neuron
FFA_22WF_B1_sc75	Inhibitory_Neuron
ST_22WF_B1_sc62	Inhibitory_Neuron
FFA_22WF_B2_sc48	Inhibitory_Neuron
IT_22WF_B1_sc32	Inhibitory_Neuron
IT_22WF_B1_sc59	Inhibitory_Neuron
IT_22WF_B1_sc73	Inhibitory_Neuron
PO_22WF_B1_sc25	Inhibitory_Neuron
FFA_22WF_B1_sc4	Inhibitory_Neuron
MT_22WF_B1_sc96	Inhibitory_Neuron
FFA_22WF_B1_sc69	Inhibitory_Neuron
CMF_22WF_B1_sc15	Inhibitory_Neuron
IT_22WF_B1_sc46	Inhibitory_Neuron
LO_22WF_B1_sc59	Inhibitory_Neuron
BST_22WF_B1_sc46	Inhibitory_Neuron
IT_22WF_B1_sc80	Inhibitory_Neuron
LO_22WF_B1_sc18	Inhibitory_Neuron
IT_22WF_B1_sc15	Inhibitory_Neuron
BST_22WF_B1_sc26	Inhibitory_Neuron
FFA_22WF_B1_sc72	Inhibitory_Neuron
IP_22WF_B1_sc58	Inhibitory_Neuron
IT_22WF_B1_sc78	Inhibitory_Neuron
IT_22WF_B1_sc17	Inhibitory_Neuron
RMF_22WF_B1_sc43	Inhibitory_Neuron
MT_22WF_B1_sc70	Inhibitory_Neuron
PAT_22WF_B1_sc18	Inhibitory_Neuron
BST_22WF_B1_sc56	Inhibitory_Neuron
RMF_22WF_B1_sc78	Inhibitory_Neuron
FFA_22WF_B1_sc70	Inhibitory_Neuron
IP_22WF_B1_sc11	Inhibitory_Neuron
LO_22WF_B1_sc90	Inhibitory_Neuron
SM_22WF_B1_sc50	Inhibitory_Neuron
FFA_22WF_B1_sc50	Inhibitory_Neuron
FFA_22WF_B2_sc28	Inhibitory_Neuron
FFA_22WF_B2_sc56	Inhibitory_Neuron
FFA_22WF_B1_sc87	Inhibitory_Neuron
MT_22WF_B1_sc90	Inhibitory_Neuron
IT_22WF_B1_sc31	Inhibitory_Neuron
FFA_22WF_B2_sc57	Inhibitory_Neuron
BST_22WF_B1_sc55	Inhibitory_Neuron
IP_22WF_B1_sc51	Inhibitory_Neuron
BST_22WF_B1_sc44	Inhibitory_Neuron
BST_22WF_B1_sc64	Inhibitory_Neuron
FFA_22WF_B2_sc41	Inhibitory_Neuron
FFA_22WF_B2_sc51	Inhibitory_Neuron
FFA_22WF_B2_sc74	Inhibitory_Neuron
FFA_22WF_B2_sc33	Inhibitory_Neuron
SM_22WF_B1_sc81	Inhibitory_Neuron
MT_22WF_B1_sc83	Inhibitory_Neuron
IT_22WF_B1_sc29	Inhibitory_Neuron
FFA_22WF_B2_sc86	Inhibitory_Neuron
BST_22WF_B1_sc80	Inhibitory_Neuron
FFA_22WF_B2_sc43	Inhibitory_Neuron
FFA_22WF_B2_sc80	Inhibitory_Neuron
BST_22WF_B1_sc24	Inhibitory_Neuron
IP_22WF_B1_sc55	Inhibitory_Neuron
FFA_22WF_B2_sc21	Inhibitory_Neuron
PAT_22WF_B1_sc93	Inhibitory_Neuron
IT_22WF_B1_sc86	Inhibitory_Neuron
LO_22WF_B1_sc22	Inhibitory_Neuron
SM_22WF_B1_sc18	Inhibitory_Neuron
FL_22WF_B1_sc5	Inhibitory_Neuron
LO_22WF_B1_sc30	Inhibitory_Neuron
FFA_22WF_B1_sc54	Inhibitory_Neuron
LO_22WF_B1_sc91	Inhibitory_Neuron
BST_22WF_B1_sc17	Inhibitory_Neuron
FFA_22WF_B2_sc2	Inhibitory_Neuron
FFA_22WF_B2_sc92	Inhibitory_Neuron
IT_22WF_B1_sc2	Inhibitory_Neuron
BST_22WF_B1_sc28	Inhibitory_Neuron
LO_22WF_B1_sc51	Inhibitory_Neuron
FFA_22WF_B1_sc78	Inhibitory_Neuron
FFA_22WF_B2_sc61	Inhibitory_Neuron
FFA_22WF_B2_sc30	Inhibitory_Neuron
FFA_22WF_B1_sc83	Inhibitory_Neuron
FFA_22WF_B2_sc72	Inhibitory_Neuron
IP_22WF_B1_sc25	Inhibitory_Neuron
MT_22WF_B1_sc88	Inhibitory_Neuron
FFA_22WF_B1_sc66	Inhibitory_Neuron
FFA_22WF_B1_sc95	Inhibitory_Neuron
IT_22WF_B1_sc18	Inhibitory_Neuron
BST_22WF_B1_sc37	Inhibitory_Neuron
SM_22WF_B1_sc19	Inhibitory_Neuron
CMF_22WF_B1_sc12	Inhibitory_Neuron
IT_22WF_B1_sc38	Inhibitory_Neuron
IT_22WF_B1_sc83	Inhibitory_Neuron
PO_22WF_B1_sc37	Inhibitory_Neuron
ST_22WF_B1_sc47	Inhibitory_Neuron
RMF_22WF_B1_sc89	Inhibitory_Neuron
FFA_22WF_B2_sc18	Inhibitory_Neuron
ST_22WF_B1_sc33	Inhibitory_Neuron
RMF_22WF_B1_sc54	Inhibitory_Neuron
BST_22WF_B1_sc65	Inhibitory_Neuron
ST_22WF_B1_sc31	Inhibitory_Neuron
IT_22WF_B1_sc27	Inhibitory_Neuron
FFA_22WF_B1_sc2	Inhibitory_Neuron
SM_22WF_B1_sc14	Inhibitory_Neuron
FFA_22WF_B1_sc25	Inhibitory_Neuron
IT_22WF_B1_sc11	Inhibitory_Neuron
FFA_22WF_B1_sc9	Inhibitory_Neuron
IP_22WF_B1_sc62	Inhibitory_Neuron
FFA_22WF_B2_sc79	Inhibitory_Neuron
SM_22WF_B1_sc32	Inhibitory_Neuron
ST_22WF_B1_sc63	Inhibitory_Neuron
IT_22WF_B1_sc33	Inhibitory_Neuron
FFA_22WF_B2_sc12	Inhibitory_Neuron
IT_22WF_B1_sc67	Inhibitory_Neuron
RMF_22WF_B1_sc21	Inhibitory_Neuron
FFA_22WF_B2_sc78	Inhibitory_Neuron
SM_22WF_B1_sc40	Inhibitory_Neuron
FFA_22WF_B2_sc91	Inhibitory_Neuron
BST_22WF_B1_sc53	Inhibitory_Neuron
BST_22WF_B1_sc22	Inhibitory_Neuron
FFA_22WF_B2_sc84	Inhibitory_Neuron
BST_22WF_B1_sc38	Inhibitory_Neuron
FFA_22WF_B2_sc60	Inhibitory_Neuron
IP_22WF_B1_sc4	Inhibitory_Neuron
LO_22WF_B1_sc32	Inhibitory_Neuron
MT_22WF_B1_sc4	Inhibitory_Neuron
PRC_22WF_B1_sc15	Inhibitory_Neuron
FFA_22WF_B1_sc43	Inhibitory_Neuron
RMF_22WF_B1_sc10	Inhibitory_Neuron
LO_22WF_B1_sc71	Inhibitory_Neuron
FFA_22WF_B1_sc84	Inhibitory_Neuron
FFA_22WF_B1_sc24	Inhibitory_Neuron
IP_22WF_B1_sc60	Inhibitory_Neuron
MT_22WF_B1_sc89	Inhibitory_Neuron
IP_22WF_B1_sc65	Inhibitory_Neuron
FFA_22WF_B2_sc54	Inhibitory_Neuron
SM_22WF_B1_sc71	Inhibitory_Neuron
ST_22WF_B1_sc10	Inhibitory_Neuron
PAT_22WF_B1_sc44	Inhibitory_Neuron
FFA_22WF_B2_sc6	Inhibitory_Neuron
FFA_22WF_B1_sc37	Inhibitory_Neuron
FFA_22WF_B1_sc92	Inhibitory_Neuron
FFA_22WF_B2_sc53	Inhibitory_Neuron
ST_22WF_B1_sc56	Inhibitory_Neuron
FFA_22WF_B2_sc88	Inhibitory_Neuron
IT_22WF_B1_sc64	Inhibitory_Neuron
BST_22WF_B1_sc2	Inhibitory_Neuron
LO_22WF_B1_sc12	Inhibitory_Neuron
CMF_22WF_B1_sc17	Inhibitory_Neuron
MT_22WF_B1_sc41	Inhibitory_Neuron
LO_22WF_B1_sc36	Inhibitory_Neuron
PRC_22WF_B1_sc8	Inhibitory_Neuron
FFA_22WF_B1_sc21	Inhibitory_Neuron
FFA_22WF_B2_sc93	Inhibitory_Neuron
IT_22WF_B1_sc47	Inhibitory_Neuron
FFA_22WF_B2_sc46	Inhibitory_Neuron
FFA_22WF_B1_sc10	Inhibitory_Neuron
FFA_22WF_B1_sc32	Inhibitory_Neuron
FFA_22WF_B2_sc59	Inhibitory_Neuron
FFA_22WF_B1_sc90	Inhibitory_Neuron
RMF_22WF_B1_sc74	Inhibitory_Neuron
IT_22WF_B1_sc76	Inhibitory_Neuron
SM_22WF_B1_sc8	Inhibitory_Neuron
IT_22WF_B1_sc43	Inhibitory_Neuron
FFA_22WF_B2_sc24	Inhibitory_Neuron
IT_22WF_B1_sc62	Inhibitory_Neuron
FFA_22WF_B2_sc82	Inhibitory_Neuron
LO_22WF_B1_sc47	Inhibitory_Neuron
SM_22WF_B1_sc44	Inhibitory_Neuron
FFA_22WF_B2_sc39	Inhibitory_Neuron
MT_22WF_B1_sc82	Inhibitory_Neuron
IT_22WF_B1_sc79	Inhibitory_Neuron
FFA_22WF_B2_sc87	Inhibitory_Neuron
RMF_22WF_B1_sc7	Inhibitory_Neuron
FFA_22WF_B2_sc22	Inhibitory_Neuron
MT_22WF_B1_sc3	Inhibitory_Neuron
FFA_22WF_B2_sc37	Inhibitory_Neuron
MT_22WF_B1_sc15	Inhibitory_Neuron
SM_22WF_B1_sc16	Inhibitory_Neuron
FFA_22WF_B1_sc68	Inhibitory_Neuron
FFA_22WF_B1_sc38	Inhibitory_Neuron
FFA_22WF_B1_sc91	Inhibitory_Neuron
FFA_22WF_B1_sc47	Inhibitory_Neuron
FL_22WF_B1_sc6	Inhibitory_Neuron
MT_22WF_B1_sc54	Inhibitory_Neuron
FFA_22WF_B2_sc44	Inhibitory_Neuron
MT_22WF_B1_sc93	Inhibitory_Neuron
ST_22WF_B1_sc44	Inhibitory_Neuron
MT_22WF_B1_sc87	Inhibitory_Neuron
MT_22WF_B1_sc64	Inhibitory_Neuron
FFA_22WF_B1_sc58	Inhibitory_Neuron
ST_22WF_B1_sc36	Inhibitory_Neuron
IT_22WF_B1_sc50	Inhibitory_Neuron
FFA_22WF_B2_sc45	Inhibitory_Neuron
FFA_22WF_B2_sc52	Inhibitory_Neuron
MT_22WF_B1_sc56	Inhibitory_Neuron
MT_22WF_B1_sc19	Inhibitory_Neuron
MT_22WF_B1_sc28	Inhibitory_Neuron
MT_22WF_B1_sc57	Inhibitory_Neuron
FFA_22WF_B1_sc13	Inhibitory_Neuron
ST_22WF_B1_sc53	Inhibitory_Neuron
PRC_22WF_B1_sc12	Inhibitory_Neuron
MT_22WF_B1_sc38	Inhibitory_Neuron
FL_22WF_B1_sc19	Inhibitory_Neuron
FFA_22WF_B1_sc56	Inhibitory_Neuron
FFA_22WF_B2_sc77	Inhibitory_Neuron
MT_22WF_B1_sc58	Inhibitory_Neuron
IT_22WF_B1_sc77	Inhibitory_Neuron
FFA_22WF_B1_sc55	Inhibitory_Neuron
IP_22WF_B1_sc59	Inhibitory_Neuron
FFA_22WF_B1_sc52	Inhibitory_Neuron
BST_22WF_B1_sc14	Inhibitory_Neuron
FFA_22WF_B1_sc11	Inhibitory_Neuron
IT_22WF_B1_sc45	Inhibitory_Neuron
BST_22WF_B1_sc36	Inhibitory_Neuron
LO_22WF_B1_sc14	Inhibitory_Neuron
IP_22WF_B1_sc40	Inhibitory_Neuron
MT_22WF_B1_sc20	Inhibitory_Neuron
MT_22WF_B1_sc13	Inhibitory_Neuron
FFA_22WF_B2_sc89	Inhibitory_Neuron
IT_22WF_B1_sc13	Inhibitory_Neuron
FFA_22WF_B1_sc64	Inhibitory_Neuron
PO_22WF_B1_sc7	Inhibitory_Neuron
FFA_22WF_B1_sc26	Inhibitory_Neuron
MT_22WF_B1_sc33	Inhibitory_Neuron
FFA_22WF_B1_sc49	Inhibitory_Neuron
FFA_22WF_B2_sc90	Inhibitory_Neuron
RMF_22WF_B1_sc11	Inhibitory_Neuron
IT_22WF_B1_sc6	Inhibitory_Neuron
MT_22WF_B1_sc53	Inhibitory_Neuron
IT_22WF_B1_sc44	Inhibitory_Neuron
MT_22WF_B1_sc35	Inhibitory_Neuron
LO_22WF_B1_sc42	Inhibitory_Neuron
PO_22WF_B1_sc71	Inhibitory_Neuron
FFA_22WF_B2_sc47	Inhibitory_Neuron
FFA_22WF_B1_sc35	Inhibitory_Neuron
FL_22WF_B1_sc13	Inhibitory_Neuron
LO_22WF_B1_sc44	Inhibitory_Neuron
IT_22WF_B1_sc28	Inhibitory_Neuron
FFA_22WF_B1_sc53	Inhibitory_Neuron
MT_22WF_B1_sc40	Inhibitory_Neuron
FFA_22WF_B2_sc83	Inhibitory_Neuron
IT_22WF_B1_sc37	Inhibitory_Neuron
FFA_22WF_B2_sc11	Inhibitory_Neuron
IT_22WF_B1_sc57	Inhibitory_Neuron
IT_22WF_B1_sc7	Inhibitory_Neuron
FFA_22WF_B2_sc16	Inhibitory_Neuron
IT_22WF_B1_sc82	Inhibitory_Neuron
PO_22WF_B1_sc73	Inhibitory_Neuron
ST_22WF_B1_sc39	Inhibitory_Neuron
MT_22WF_B1_sc55	Inhibitory_Neuron
MT_22WF_B1_sc37	Inhibitory_Neuron
LO_22WF_B1_sc15	Inhibitory_Neuron
MT_22WF_B1_sc52	Inhibitory_Neuron
MT_22WF_B1_sc39	Inhibitory_Neuron
MT_22WF_B1_sc67	Inhibitory_Neuron
MT_22WF_B1_sc36	Inhibitory_Neuron
IT_22WF_B1_sc36	Inhibitory_Neuron
LO_22WF_B1_sc25	Inhibitory_Neuron
RMF_22WF_B1_sc87	Inhibitory_Neuron
CMF_23WF_B1_sc67	Inhibitory_Neuron
CMF_23WF_B1_sc71	Inhibitory_Neuron
CMF_23WF_B2_sc19	Inhibitory_Neuron
CMF_23WF_B6_sc68	Inhibitory_Neuron
FFA_23WM_B1_sc39	Inhibitory_Neuron
IG_23WF_B2_sc37	Inhibitory_Neuron
IG_23WF_B2_sc47	Inhibitory_Neuron
IG_23WF_B3_sc81	Inhibitory_Neuron
IG_23WF_B3_sc86	Inhibitory_Neuron
IP_23WF_B1_sc47	Inhibitory_Neuron
IP_23WF_B2_sc40	Inhibitory_Neuron
IP_23WF_B2_sc44	Inhibitory_Neuron
IP_23WF_B4_sc40	Inhibitory_Neuron
IP_23WF_B4_sc45	Inhibitory_Neuron
IP_23WF_B4_sc46	Inhibitory_Neuron
IP_23WF_B4_sc47	Inhibitory_Neuron
IP_23WF_B4_sc49	Inhibitory_Neuron
IT_23WF_B1_sc67	Inhibitory_Neuron
IT_23WF_B1_sc76	Inhibitory_Neuron
IT_23WF_B1_sc90	Inhibitory_Neuron
IT_23WF_B3_sc82	Inhibitory_Neuron
IT_23WF_B4_sc60	Inhibitory_Neuron
IT_23WF_B51_sc31	Inhibitory_Neuron
IT_23WF_B7_sc89	Inhibitory_Neuron
IT_23WF_B8_sc17	Inhibitory_Neuron
IT_23WF_B8_sc40	Inhibitory_Neuron
IT_23WF_B8_sc41	Inhibitory_Neuron
IT_23WF_B8_sc43	Inhibitory_Neuron
IT_23WF_B8_sc44	Inhibitory_Neuron
IT_23WF_B8_sc47	Inhibitory_Neuron
FFA_23WF_B1_sc17	Inhibitory_Neuron
FFA_23WF_B2_sc1	Inhibitory_Neuron
FFA_23WF_B2_sc2	Inhibitory_Neuron
FFA_23WF_B2_sc4	Inhibitory_Neuron
FFA_23WF_B2_sc5	Inhibitory_Neuron
LO_23WF_B1_sc10	Inhibitory_Neuron
LO_23WF_B1_sc12	Inhibitory_Neuron
LO_23WF_B1_sc18	Inhibitory_Neuron
LO_23WF_B1_sc24	Inhibitory_Neuron
LO_23WF_B3_sc85	Inhibitory_Neuron
LO_23WF_B4_sc58	Inhibitory_Neuron
LO_23WF_B4_sc63	Inhibitory_Neuron
LO_23WF_B4_sc70	Inhibitory_Neuron
LO_23WF_B5_sc78	Inhibitory_Neuron
LO_23WF_B6_sc4	Inhibitory_Neuron
LO_23WF_B8_sc63	Inhibitory_Neuron
LO_23WF_B8_sc67	Inhibitory_Neuron
LO_23WF_B9_sc10	Inhibitory_Neuron
LO_23WF_B9_sc11	Inhibitory_Neuron
LO_23WF_B9_sc12	Inhibitory_Neuron
LO_23WF_B9_sc13	Inhibitory_Neuron
LO_23WF_B9_sc14	Inhibitory_Neuron
LO_23WF_B9_sc24	Inhibitory_Neuron
MT_23WF_B1_sc46	Inhibitory_Neuron
MT_23WF_B1_sc53	Inhibitory_Neuron
MT_23WF_B1_sc60	Inhibitory_Neuron
MT_23WF_B1_sc61	Inhibitory_Neuron
MT_23WF_B7_sc12	Inhibitory_Neuron
MT_23WF_B8_sc67	Inhibitory_Neuron
MT_23WF_B8_sc83	Inhibitory_Neuron
MT_23WF_B8_sc84	Inhibitory_Neuron
MT_23WF_B9_sc26	Inhibitory_Neuron
MT_23WF_B9_sc27	Inhibitory_Neuron
MT_23WF_B9_sc28	Inhibitory_Neuron
MT_23WF_B9_sc29	Inhibitory_Neuron
MT_23WF_B9_sc35	Inhibitory_Neuron
MT_23WF_B9_sc38	Inhibitory_Neuron
MT_23WF_B9_sc50	Inhibitory_Neuron
PAO_23WF_B1_sc15	Inhibitory_Neuron
PAO_23WF_B2_sc6	Inhibitory_Neuron
PAO_23WF_B3_sc41	Inhibitory_Neuron
PAO_23WF_B4_sc4	Inhibitory_Neuron
PAT_23WF_B1_sc22	Inhibitory_Neuron
PAT_23WF_B1_sc25	Inhibitory_Neuron
PAT_23WF_B1_sc8	Inhibitory_Neuron
PAT_23WF_B2_sc62	Inhibitory_Neuron
PC_23WF_B2_sc89	Inhibitory_Neuron
PC_23WF_B3_sc62	Inhibitory_Neuron
PC_23WF_B3_sc70	Inhibitory_Neuron
PO_23WF_B3_sc25	Inhibitory_Neuron
PO_23WF_B4_sc17	Inhibitory_Neuron
PO_23WF_B4_sc20	Inhibitory_Neuron
PO_23WF_B4_sc8	Inhibitory_Neuron
PRC_23WF_B1_sc83	Inhibitory_Neuron
PRC_23WF_B5_sc81	Inhibitory_Neuron
PRC_23WF_B5_sc86	Inhibitory_Neuron
RMF_23WF_B1_sc36	Inhibitory_Neuron
RMF_23WF_B2_sc32	Inhibitory_Neuron
RMF_23WF_B2_sc36	Inhibitory_Neuron
RMF_23WF_B2_sc37	Inhibitory_Neuron
RMF_23WF_B3_sc54	Inhibitory_Neuron
RMF_23WF_B3_sc63	Inhibitory_Neuron
RMF_23WF_B3_sc64	Inhibitory_Neuron
RMF_23WF_B3_sc66	Inhibitory_Neuron
RMF_23WF_B3_sc75	Inhibitory_Neuron
RMF_23WF_B3_sc78	Inhibitory_Neuron
RMF_23WF_B3_sc79	Inhibitory_Neuron
RMF_23WF_B5_sc45	Inhibitory_Neuron
SF_23WF_B2_sc43	Inhibitory_Neuron
SF_23WF_B3_sc57	Inhibitory_Neuron
SF_23WF_B3_sc61	Inhibitory_Neuron
SF_23WF_B3_sc66	Inhibitory_Neuron
SF_23WF_B3_sc72	Inhibitory_Neuron
SF_23WF_B5_sc13	Inhibitory_Neuron
SF_23WF_B8_sc87	Inhibitory_Neuron
SM_23WF_B1_sc17	Inhibitory_Neuron
SM_23WF_B3_sc30	Inhibitory_Neuron
SP_23WF_B2_sc84	Inhibitory_Neuron
SP_23WF_B2_sc88	Inhibitory_Neuron
SP_23WF_B4_sc85	Inhibitory_Neuron
ST_23WF_B1_sc35	Inhibitory_Neuron
ST_23WF_B1_sc36	Inhibitory_Neuron
ST_23WF_B1_sc38	Inhibitory_Neuron
ST_23WF_B1_sc42	Inhibitory_Neuron
ST_23WF_B1_sc49	Inhibitory_Neuron
ST_23WF_B2_sc80	Inhibitory_Neuron
ST_23WF_B21_sc32	Inhibitory_Neuron
ST_23WF_B21_sc35	Inhibitory_Neuron
ST_23WF_B21_sc44	Inhibitory_Neuron
ST_23WF_B32_sc80	Inhibitory_Neuron
ST_23WF_B61_sc11	Inhibitory_Neuron
ST_23WF_B62_sc33	Inhibitory_Neuron
ST_23WF_B62_sc38	Inhibitory_Neuron
ST_23WF_B62_sc43	Inhibitory_Neuron
BST_22WF_B1_sc86	Inhibitory_Neuron
CMF_22WF_B1_sc84	Inhibitory_Neuron
BST_22WF_B1_sc57	Inhibitory_Neuron
PAO_22WF_B1_sc51	Inhibitory_Neuron
IG_22WF_B1_sc59	Inhibitory_Neuron
BST_22WF_B1_sc66	Inhibitory_Neuron
IT_22WF_B1_sc41	Inhibitory_Neuron
SM_22WF_B1_sc47	Inhibitory_Neuron
BST_22WF_B1_sc48	Inhibitory_Neuron
CMF_22WF_B1_sc25	Inhibitory_Neuron
SM_22WF_B1_sc69	Inhibitory_Neuron
BST_22WF_B1_sc62	Inhibitory_Neuron
PAT_22WF_B1_sc91	Inhibitory_Neuron
PC_22WF_B1_sc83	Inhibitory_Neuron
IT_22WF_B1_sc35	Inhibitory_Neuron
PRC_22WF_B1_sc31	Inhibitory_Neuron
BST_22WF_B2_sc17	Inhibitory_Neuron
FFA_22WF_B1_sc81	Inhibitory_Neuron
PC_22WF_B1_sc16	Inhibitory_Neuron
FFA_22WF_B2_sc9	Inhibitory_Neuron
BST_22WF_B1_sc52	Inhibitory_Neuron
RMF_22WF_B1_sc40	Inhibitory_Neuron
SM_22WF_B1_sc20	Inhibitory_Neuron
MT_22WF_B1_sc29	Inhibitory_Neuron
FL_22WF_B1_sc1	Inhibitory_Neuron
SF_22WF_B1_sc48	Inhibitory_Neuron
BST_22WF_B2_sc6	Inhibitory_Neuron
MT_22WF_B1_sc49	Inhibitory_Neuron
FL_22WF_B1_sc29	Inhibitory_Neuron
ST_22WF_B1_sc67	Inhibitory_Neuron
MT_22WF_B1_sc76	Inhibitory_Neuron
PO_22WF_B1_sc5	Inhibitory_Neuron
MT_22WF_B1_sc48	Inhibitory_Neuron
BST_22WF_B2_sc68	Inhibitory_Neuron
PO_22WF_B1_sc20	Inhibitory_Neuron
BST_22WF_B1_sc33	Inhibitory_Neuron
IP_22WF_B1_sc52	Inhibitory_Neuron
LO_22WF_B1_sc79	Inhibitory_Neuron
RMF_22WF_B1_sc58	Inhibitory_Neuron
CMF_23WF_B2_sc18	Inhibitory_Neuron
MT_23WF_B9_sc45	Inhibitory_Neuron
ST_23WF_B2_sc75	Inhibitory_Neuron
ST_23WF_B2_sc81	Inhibitory_Neuron
BST_22WF_B1_sc3	Inhibitory_Neuron
FL_22WF_B1_sc45	Inhibitory_Neuron
IT_23WF_B8_sc24	Inhibitory_Neuron
LO_23WF_B3_sc80	Inhibitory_Neuron
PC_23WF_B3_sc71	Inhibitory_Neuron
PRC_23WF_B7_sc76	Inhibitory_Neuron
P_22WF_B1_sc20	Inhibitory_Neuron
P_22WF_B1_sc33	Inhibitory_Neuron
BST_22WF_B1_sc20	Inhibitory_Neuron
FL_22WF_B1_sc37	Inhibitory_Neuron
IP_23WF_B1_sc36	Inhibitory_Neuron
PAO_23WF_B1_sc8	Inhibitory_Neuron
PC_23WF_B3_sc73	Inhibitory_Neuron
IP_23WF_B1_sc29	Inhibitory_Neuron
IP_23WF_B1_sc50	Inhibitory_Neuron
IP_23WF_B2_sc49	Inhibitory_Neuron
LO_23WF_B2_sc44	Inhibitory_Neuron
LO_23WF_B2_sc50	Inhibitory_Neuron
LO_23WF_B2_sc51	Inhibitory_Neuron
LO_23WF_B2_sc58	Inhibitory_Neuron
LO_23WF_B2_sc59	Inhibitory_Neuron
LO_23WF_B2_sc60	Inhibitory_Neuron
LO_23WF_B9_sc15	Inhibitory_Neuron
MT_23WF_B2_sc10	Inhibitory_Neuron
MT_23WF_B2_sc12	Inhibitory_Neuron
MT_23WF_B2_sc13	Inhibitory_Neuron
MT_23WF_B2_sc15	Inhibitory_Neuron
MT_23WF_B2_sc16	Inhibitory_Neuron
MT_23WF_B2_sc17	Inhibitory_Neuron
MT_23WF_B2_sc18	Inhibitory_Neuron
MT_23WF_B2_sc19	Inhibitory_Neuron
MT_23WF_B2_sc2	Inhibitory_Neuron
MT_23WF_B2_sc20	Inhibitory_Neuron
MT_23WF_B2_sc21	Inhibitory_Neuron
MT_23WF_B2_sc22	Inhibitory_Neuron
MT_23WF_B2_sc24	Inhibitory_Neuron
MT_23WF_B2_sc25	Inhibitory_Neuron
MT_23WF_B2_sc3	Inhibitory_Neuron
MT_23WF_B2_sc4	Inhibitory_Neuron
MT_23WF_B2_sc5	Inhibitory_Neuron
MT_23WF_B2_sc6	Inhibitory_Neuron
MT_23WF_B2_sc7	Inhibitory_Neuron
MT_23WF_B2_sc8	Inhibitory_Neuron
MT_23WF_B2_sc9	Inhibitory_Neuron
MT_23WF_B6_sc26	Inhibitory_Neuron
MT_23WF_B6_sc29	Inhibitory_Neuron
MT_23WF_B6_sc30	Inhibitory_Neuron
MT_23WF_B6_sc33	Inhibitory_Neuron
MT_23WF_B6_sc38	Inhibitory_Neuron
MT_23WF_B6_sc40	Inhibitory_Neuron
MT_23WF_B6_sc42	Inhibitory_Neuron
PAO_23WF_B2_sc25	Inhibitory_Neuron
PAO_23WF_B2_sc4	Inhibitory_Neuron
PAO_23WF_B2_sc5	Inhibitory_Neuron
PRC_23WF_B4_sc75	Inhibitory_Neuron
ST_23WF_B41_sc64	Inhibitory_Neuron
ST_23WF_B42_sc68	Inhibitory_Neuron
ST_23WF_B42_sc72	Inhibitory_Neuron
ST_23WF_B42_sc74	Inhibitory_Neuron
ST_23WF_B42_sc76	Inhibitory_Neuron
ST_23WF_B42_sc78	Inhibitory_Neuron
ST_23WF_B42_sc80	Inhibitory_Neuron
ST_23WF_B42_sc85	Inhibitory_Neuron
ST_23WF_B42_sc86	Inhibitory_Neuron
ST_23WF_B42_sc87	Inhibitory_Neuron
ST_23WF_B42_sc89	Inhibitory_Neuron
ST_23WF_B42_sc90	Inhibitory_Neuron
CMF_23WF_B4_sc50	Excitatory_Neuron
FFA_23WM_B1_sc27	Excitatory_Neuron
FFA_23WM_B1_sc31	Excitatory_Neuron
FFA_23WM_B1_sc41	Excitatory_Neuron
FFA_23WM_B1_sc47	Excitatory_Neuron
FFA_23WM_B1_sc50	Excitatory_Neuron
FL_23WM_B1_sc80	Excitatory_Neuron
FL_23WM_B1_sc81	Excitatory_Neuron
IG_23WM_B1_sc51	Excitatory_Neuron
IG_23WM_B1_sc52	Excitatory_Neuron
IP_23WF_B4_sc41	Excitatory_Neuron
IT_23WF_B2_sc54	Excitatory_Neuron
IT_23WF_B8_sc51	Excitatory_Neuron
FFA_23WF_B1_sc12	Excitatory_Neuron
FFA_23WF_B2_sc19	Excitatory_Neuron
LO_23WF_B4_sc64	Excitatory_Neuron
LO_23WF_B4_sc71	Excitatory_Neuron
LO_23WF_B9_sc20	Excitatory_Neuron
MT_23WF_B9_sc37	Excitatory_Neuron
MT_23WF_B9_sc48	Excitatory_Neuron
PAO_23WF_B1_sc12	Excitatory_Neuron
PAO_23WF_B1_sc20	Excitatory_Neuron
PAO_23WF_B1_sc21	Excitatory_Neuron
PAO_23WF_B1_sc25	Excitatory_Neuron
PAO_23WF_B4_sc15	Excitatory_Neuron
PC_23WF_B4_sc12	Excitatory_Neuron
PC_23WF_B4_sc14	Excitatory_Neuron
PC_23WF_B4_sc9	Excitatory_Neuron
PC_23WF_B6_sc89	Excitatory_Neuron
PO_23WF_B1_sc16	Excitatory_Neuron
PO_23WF_B2_sc52	Excitatory_Neuron
PRC_23WF_B6_sc68	Excitatory_Neuron
PRECU_23WM_B1_sc18	Excitatory_Neuron
PRECU_23WM_B1_sc2	Excitatory_Neuron
RMF_23WF_B5_sc35	Excitatory_Neuron
SM_23WF_B1_sc15	Excitatory_Neuron
SP_23WF_B4_sc83	Excitatory_Neuron
ST_23WF_B61_sc25	Excitatory_Neuron
BST_22WF_B1_sc74	Excitatory_Neuron
IT_22WF_B1_sc52	Excitatory_Neuron
LO_22WF_B1_sc53	Excitatory_Neuron
FFA_22WF_B1_sc20	Excitatory_Neuron
LO_22WF_B1_sc40	Excitatory_Neuron
RMF_22WF_B1_sc52	Excitatory_Neuron
RMF_22WF_B1_sc35	Excitatory_Neuron
LO_22WF_B1_sc56	Excitatory_Neuron
MT_22WF_B1_sc51	Excitatory_Neuron
LO_22WF_B1_sc8	Excitatory_Neuron
BST_22WF_B1_sc68	Excitatory_Neuron
SM_22WF_B1_sc85	Excitatory_Neuron
RMF_22WF_B1_sc67	Excitatory_Neuron
LO_22WF_B1_sc82	Excitatory_Neuron
ST_22WF_B1_sc48	Excitatory_Neuron
ST_22WF_B1_sc59	Excitatory_Neuron
ST_22WF_B1_sc68	Excitatory_Neuron
ST_22WF_B1_sc69	Excitatory_Neuron
MT_22WF_B1_sc46	Excitatory_Neuron
SM_22WF_B1_sc70	Excitatory_Neuron
SM_22WF_B1_sc31	Excitatory_Neuron
PAT_22WF_B1_sc54	Excitatory_Neuron
RMF_22WF_B1_sc38	Excitatory_Neuron
CMF_23WF_B1_sc56	Excitatory_Neuron
CMF_23WF_B1_sc62	Excitatory_Neuron
CMF_23WF_B1_sc65	Excitatory_Neuron
CMF_23WF_B1_sc66	Excitatory_Neuron
CMF_23WF_B1_sc69	Excitatory_Neuron
CMF_23WF_B1_sc74	Excitatory_Neuron
CMF_23WF_B2_sc16	Excitatory_Neuron
FFA_23WM_B1_sc28	Excitatory_Neuron
FFA_23WM_B1_sc29	Excitatory_Neuron
FFA_23WM_B1_sc33	Excitatory_Neuron
FFA_23WM_B1_sc36	Excitatory_Neuron
FFA_23WM_B1_sc37	Excitatory_Neuron
FFA_23WM_B1_sc38	Excitatory_Neuron
FFA_23WM_B1_sc42	Excitatory_Neuron
FFA_23WM_B1_sc44	Excitatory_Neuron
FFA_23WM_B1_sc48	Excitatory_Neuron
FFA_23WM_B1_sc49	Excitatory_Neuron
FL_23WM_B1_sc82	Excitatory_Neuron
FL_23WM_B1_sc83	Excitatory_Neuron
FL_23WM_B1_sc88	Excitatory_Neuron
FL_23WM_B1_sc90	Excitatory_Neuron
IP_23WF_B1_sc27	Excitatory_Neuron
IP_23WF_B1_sc43	Excitatory_Neuron
IP_23WF_B2_sc38	Excitatory_Neuron
IP_23WF_B2_sc47	Excitatory_Neuron
IP_23WF_B2_sc48	Excitatory_Neuron
IP_23WF_B3_sc28	Excitatory_Neuron
IP_23WF_B3_sc32	Excitatory_Neuron
IP_23WF_B3_sc48	Excitatory_Neuron
IP_23WF_B4_sc32	Excitatory_Neuron
IT_23WF_B1_sc72	Excitatory_Neuron
IT_23WF_B1_sc74	Excitatory_Neuron
IT_23WF_B1_sc79	Excitatory_Neuron
IT_23WF_B2_sc60	Excitatory_Neuron
IT_23WF_B2_sc62	Excitatory_Neuron
IT_23WF_B2_sc63	Excitatory_Neuron
IT_23WF_B51_sc25	Excitatory_Neuron
IT_23WF_B51_sc35	Excitatory_Neuron
IT_23WF_B51_sc41	Excitatory_Neuron
IT_23WF_B8_sc18	Excitatory_Neuron
IT_23WF_B8_sc21	Excitatory_Neuron
IT_23WF_B8_sc22	Excitatory_Neuron
IT_23WF_B8_sc39	Excitatory_Neuron
IT_23WF_B8_sc45	Excitatory_Neuron
IT_23WF_B8_sc46	Excitatory_Neuron
IT_23WF_B8_sc48	Excitatory_Neuron
IT_23WF_B8_sc52	Excitatory_Neuron
IT_23WF_B8_sc53	Excitatory_Neuron
IT_23WF_B8_sc55	Excitatory_Neuron
IT_23WF_B8_sc57	Excitatory_Neuron
FFA_23WF_B1_sc1	Excitatory_Neuron
FFA_23WF_B1_sc11	Excitatory_Neuron
FFA_23WF_B1_sc15	Excitatory_Neuron
FFA_23WF_B1_sc16	Excitatory_Neuron
FFA_23WF_B1_sc19	Excitatory_Neuron
FFA_23WF_B1_sc20	Excitatory_Neuron
FFA_23WF_B1_sc21	Excitatory_Neuron
FFA_23WF_B1_sc22	Excitatory_Neuron
FFA_23WF_B1_sc3	Excitatory_Neuron
FFA_23WF_B1_sc4	Excitatory_Neuron
FFA_23WF_B1_sc6	Excitatory_Neuron
FFA_23WF_B1_sc8	Excitatory_Neuron
FFA_23WF_B2_sc15	Excitatory_Neuron
FFA_23WF_B2_sc22	Excitatory_Neuron
FFA_23WF_B2_sc24	Excitatory_Neuron
FFA_23WF_B2_sc8	Excitatory_Neuron
LO_23WF_B1_sc19	Excitatory_Neuron
LO_23WF_B1_sc20	Excitatory_Neuron
LO_23WF_B1_sc25	Excitatory_Neuron
LO_23WF_B1_sc4	Excitatory_Neuron
LO_23WF_B1_sc6	Excitatory_Neuron
LO_23WF_B1_sc8	Excitatory_Neuron
LO_23WF_B2_sc57	Excitatory_Neuron
LO_23WF_B3_sc76	Excitatory_Neuron
LO_23WF_B3_sc81	Excitatory_Neuron
LO_23WF_B4_sc54	Excitatory_Neuron
LO_23WF_B4_sc55	Excitatory_Neuron
LO_23WF_B4_sc60	Excitatory_Neuron
LO_23WF_B4_sc61	Excitatory_Neuron
LO_23WF_B4_sc62	Excitatory_Neuron
LO_23WF_B4_sc66	Excitatory_Neuron
LO_23WF_B4_sc72	Excitatory_Neuron
LO_23WF_B6_sc12	Excitatory_Neuron
LO_23WF_B6_sc13	Excitatory_Neuron
LO_23WF_B6_sc14	Excitatory_Neuron
LO_23WF_B6_sc16	Excitatory_Neuron
LO_23WF_B6_sc17	Excitatory_Neuron
LO_23WF_B6_sc18	Excitatory_Neuron
LO_23WF_B6_sc24	Excitatory_Neuron
LO_23WF_B6_sc6	Excitatory_Neuron
LO_23WF_B6_sc7	Excitatory_Neuron
LO_23WF_B6_sc8	Excitatory_Neuron
LO_23WF_B8_sc62	Excitatory_Neuron
LO_23WF_B8_sc64	Excitatory_Neuron
LO_23WF_B8_sc65	Excitatory_Neuron
LO_23WF_B8_sc66	Excitatory_Neuron
LO_23WF_B8_sc68	Excitatory_Neuron
LO_23WF_B8_sc69	Excitatory_Neuron
LO_23WF_B8_sc70	Excitatory_Neuron
LO_23WF_B8_sc71	Excitatory_Neuron
LO_23WF_B8_sc72	Excitatory_Neuron
LO_23WF_B9_sc16	Excitatory_Neuron
LO_23WF_B9_sc17	Excitatory_Neuron
LO_23WF_B9_sc21	Excitatory_Neuron
LO_23WF_B9_sc22	Excitatory_Neuron
LO_23WF_B9_sc25	Excitatory_Neuron
LO_23WF_B9_sc9	Excitatory_Neuron
MT_23WF_B1_sc65	Excitatory_Neuron
MT_23WF_B4_sc79	Excitatory_Neuron
MT_23WF_B4_sc80	Excitatory_Neuron
MT_23WF_B7_sc16	Excitatory_Neuron
MT_23WF_B7_sc26	Excitatory_Neuron
MT_23WF_B7_sc5	Excitatory_Neuron
MT_23WF_B8_sc77	Excitatory_Neuron
MT_23WF_B8_sc78	Excitatory_Neuron
MT_23WF_B9_sc33	Excitatory_Neuron
MT_23WF_B9_sc36	Excitatory_Neuron
MT_23WF_B9_sc39	Excitatory_Neuron
MT_23WF_B9_sc44	Excitatory_Neuron
MT_23WF_B9_sc46	Excitatory_Neuron
MT_23WF_B9_sc47	Excitatory_Neuron
PAO_23WF_B2_sc10	Excitatory_Neuron
PAO_23WF_B2_sc11	Excitatory_Neuron
PAO_23WF_B2_sc20	Excitatory_Neuron
PAO_23WF_B2_sc21	Excitatory_Neuron
PAO_23WF_B2_sc3	Excitatory_Neuron
PAO_23WF_B2_sc9	Excitatory_Neuron
PAO_23WF_B3_sc33	Excitatory_Neuron
PAO_23WF_B3_sc44	Excitatory_Neuron
PAO_23WF_B3_sc47	Excitatory_Neuron
PAO_23WF_B4_sc11	Excitatory_Neuron
PAO_23WF_B4_sc19	Excitatory_Neuron
PAO_23WF_B4_sc7	Excitatory_Neuron
PAT_23WF_B1_sc20	Excitatory_Neuron
PAT_23WF_B2_sc51	Excitatory_Neuron
PAT_23WF_B2_sc52	Excitatory_Neuron
PAT_23WF_B2_sc55	Excitatory_Neuron
PAT_23WF_B2_sc57	Excitatory_Neuron
PAT_23WF_B2_sc67	Excitatory_Neuron
PAT_23WF_B2_sc73	Excitatory_Neuron
PAT_23WF_B4_sc61	Excitatory_Neuron
PC_23WF_B2_sc90	Excitatory_Neuron
PC_23WF_B3_sc57	Excitatory_Neuron
PC_23WF_B3_sc60	Excitatory_Neuron
PC_23WF_B3_sc67	Excitatory_Neuron
PO_23WF_B1_sc18	Excitatory_Neuron
PO_23WF_B1_sc19	Excitatory_Neuron
PO_23WF_B1_sc2	Excitatory_Neuron
PO_23WF_B1_sc22	Excitatory_Neuron
PO_23WF_B1_sc24	Excitatory_Neuron
PO_23WF_B1_sc4	Excitatory_Neuron
PO_23WF_B2_sc55	Excitatory_Neuron
PO_23WF_B2_sc61	Excitatory_Neuron
PO_23WF_B2_sc64	Excitatory_Neuron
PO_23WF_B2_sc70	Excitatory_Neuron
PO_23WF_B2_sc74	Excitatory_Neuron
PO_23WF_B3_sc1	Excitatory_Neuron
PO_23WF_B3_sc16	Excitatory_Neuron
PO_23WF_B3_sc17	Excitatory_Neuron
PO_23WF_B3_sc18	Excitatory_Neuron
PO_23WF_B3_sc20	Excitatory_Neuron
PO_23WF_B3_sc21	Excitatory_Neuron
PO_23WF_B3_sc24	Excitatory_Neuron
PO_23WF_B3_sc3	Excitatory_Neuron
PO_23WF_B3_sc4	Excitatory_Neuron
PO_23WF_B3_sc5	Excitatory_Neuron
PO_23WF_B3_sc6	Excitatory_Neuron
PO_23WF_B3_sc7	Excitatory_Neuron
PO_23WF_B3_sc8	Excitatory_Neuron
PO_23WF_B4_sc10	Excitatory_Neuron
PO_23WF_B4_sc11	Excitatory_Neuron
PO_23WF_B4_sc12	Excitatory_Neuron
PO_23WF_B4_sc13	Excitatory_Neuron
PO_23WF_B4_sc14	Excitatory_Neuron
PO_23WF_B4_sc16	Excitatory_Neuron
PO_23WF_B4_sc2	Excitatory_Neuron
PO_23WF_B4_sc21	Excitatory_Neuron
PO_23WF_B4_sc22	Excitatory_Neuron
PO_23WF_B4_sc25	Excitatory_Neuron
PO_23WF_B4_sc7	Excitatory_Neuron
PRC_23WF_B1_sc82	Excitatory_Neuron
PRC_23WF_B2_sc77	Excitatory_Neuron
PRC_23WF_B2_sc81	Excitatory_Neuron
PRC_23WF_B2_sc83	Excitatory_Neuron
PRC_23WF_B2_sc85	Excitatory_Neuron
PRC_23WF_B2_sc87	Excitatory_Neuron
PRC_23WF_B2_sc90	Excitatory_Neuron
PRC_23WF_B3_sc42	Excitatory_Neuron
PRC_23WF_B4_sc90	Excitatory_Neuron
PRC_23WF_B5_sc83	Excitatory_Neuron
PRC_23WF_B5_sc89	Excitatory_Neuron
PRC_23WF_B7_sc87	Excitatory_Neuron
PRC_23WF_B7_sc89	Excitatory_Neuron
PRECU_23WM_B1_sc10	Excitatory_Neuron
PRECU_23WM_B1_sc19	Excitatory_Neuron
PRECU_23WM_B1_sc22	Excitatory_Neuron
PRECU_23WM_B1_sc25	Excitatory_Neuron
PRECU_23WM_B1_sc7	Excitatory_Neuron
RMF_23WF_B1_sc28	Excitatory_Neuron
RMF_23WF_B1_sc35	Excitatory_Neuron
RMF_23WF_B1_sc39	Excitatory_Neuron
RMF_23WF_B1_sc40	Excitatory_Neuron
RMF_23WF_B1_sc43	Excitatory_Neuron
RMF_23WF_B1_sc45	Excitatory_Neuron
RMF_23WF_B2_sc33	Excitatory_Neuron
RMF_23WF_B3_sc52	Excitatory_Neuron
RMF_23WF_B3_sc61	Excitatory_Neuron
RMF_23WF_B5_sc28	Excitatory_Neuron
RMF_23WF_B5_sc36	Excitatory_Neuron
RMF_23WF_B5_sc37	Excitatory_Neuron
RMF_23WF_B5_sc43	Excitatory_Neuron
RMF_23WF_B5_sc44	Excitatory_Neuron
RMF_23WF_B5_sc47	Excitatory_Neuron
SF_23WF_B1_sc36	Excitatory_Neuron
SF_23WF_B1_sc42	Excitatory_Neuron
SF_23WF_B2_sc27	Excitatory_Neuron
SF_23WF_B2_sc29	Excitatory_Neuron
SF_23WF_B2_sc35	Excitatory_Neuron
SF_23WF_B2_sc41	Excitatory_Neuron
SF_23WF_B5_sc3	Excitatory_Neuron
SM_23WF_B1_sc3	Excitatory_Neuron
SM_23WF_B1_sc6	Excitatory_Neuron
SM_23WF_B2_sc55	Excitatory_Neuron
SM_23WF_B2_sc59	Excitatory_Neuron
SP_23WF_B2_sc76	Excitatory_Neuron
SP_23WF_B4_sc86	Excitatory_Neuron
ST_23WF_B2_sc88	Excitatory_Neuron
ST_23WF_B51_sc48	Excitatory_Neuron
ST_23WF_B61_sc1	Excitatory_Neuron
ST_23WF_B61_sc10	Excitatory_Neuron
ST_23WF_B61_sc18	Excitatory_Neuron
ST_23WF_B61_sc6	Excitatory_Neuron
FL_22WF_B1_sc3	Excitatory_Neuron
LO_22WF_B1_sc83	Excitatory_Neuron
FFA_22WF_B2_sc3	Excitatory_Neuron
LO_22WF_B1_sc72	Excitatory_Neuron
BST_22WF_B1_sc91	Excitatory_Neuron
FFA_22WF_B2_sc95	Excitatory_Neuron
FL_22WF_B1_sc55	Excitatory_Neuron
BST_22WF_B1_sc71	Excitatory_Neuron
LO_22WF_B1_sc86	Excitatory_Neuron
SM_22WF_B1_sc91	Excitatory_Neuron
LO_22WF_B1_sc54	Excitatory_Neuron
FL_22WF_B1_sc26	Excitatory_Neuron
FFA_22WF_B2_sc67	Excitatory_Neuron
IT_22WF_B1_sc70	Excitatory_Neuron
LO_22WF_B1_sc69	Excitatory_Neuron
IP_22WF_B1_sc22	Excitatory_Neuron
IP_22WF_B1_sc50	Excitatory_Neuron
RMF_22WF_B1_sc25	Excitatory_Neuron
FFA_22WF_B1_sc65	Excitatory_Neuron
FFA_22WF_B1_sc33	Excitatory_Neuron
PRC_22WF_B1_sc16	Excitatory_Neuron
FFA_22WF_B1_sc96	Excitatory_Neuron
FFA_22WF_B2_sc5	Excitatory_Neuron
FFA_22WF_B2_sc66	Excitatory_Neuron
LO_22WF_B1_sc84	Excitatory_Neuron
SM_22WF_B1_sc66	Excitatory_Neuron
FFA_22WF_B2_sc10	Excitatory_Neuron
LO_22WF_B1_sc65	Excitatory_Neuron
FFA_22WF_B1_sc14	Excitatory_Neuron
FL_22WF_B1_sc9	Excitatory_Neuron
FFA_22WF_B2_sc71	Excitatory_Neuron
FFA_22WF_B1_sc77	Excitatory_Neuron
FFA_22WF_B2_sc15	Excitatory_Neuron
SM_22WF_B1_sc12	Excitatory_Neuron
FFA_22WF_B2_sc17	Excitatory_Neuron
FFA_22WF_B2_sc75	Excitatory_Neuron
LO_22WF_B1_sc78	Excitatory_Neuron
LO_22WF_B1_sc48	Excitatory_Neuron
LO_22WF_B1_sc37	Excitatory_Neuron
LO_22WF_B1_sc13	Excitatory_Neuron
FL_22WF_B1_sc24	Excitatory_Neuron
FFA_22WF_B1_sc67	Excitatory_Neuron
MT_22WF_B1_sc74	Excitatory_Neuron
RMF_22WF_B1_sc60	Excitatory_Neuron
SM_22WF_B1_sc17	Excitatory_Neuron
FFA_22WF_B1_sc39	Excitatory_Neuron
IP_22WF_B1_sc16	Excitatory_Neuron
IP_22WF_B1_sc88	Excitatory_Neuron
PRC_22WF_B1_sc14	Excitatory_Neuron
PC_23WF_B3_sc53	Excitatory_Neuron
FFA_23WF_B2_sc6	Excitatory_Neuron
LO_23WF_B2_sc52	Excitatory_Neuron
LO_23WF_B2_sc65	Excitatory_Neuron
LO_23WF_B3_sc89	Excitatory_Neuron
LO_23WF_B6_sc19	Excitatory_Neuron
MT_23WF_B6_sc49	Excitatory_Neuron
P_23WF_B2_sc66	Excitatory_Neuron
P_23WF_B3_sc1	Excitatory_Neuron
P_23WF_B3_sc5	Excitatory_Neuron
PAO_23WF_B4_sc8	Excitatory_Neuron
PC_23WF_B3_sc72	Excitatory_Neuron
SF_23WF_B5_sc12	Excitatory_Neuron
BST_22WF_B1_sc18	Excitatory_Neuron
P_22WF_B1_sc49	Excitatory_Neuron
P_22WF_B1_sc36	Excitatory_Neuron
IG_23WF_B2_sc41	Excitatory_Neuron
IT_23WF_B4_sc57	Excitatory_Neuron
MT_23WF_B5_sc41	Excitatory_Neuron
PAT_23WF_B4_sc51	Excitatory_Neuron
PO_23WF_B1_sc21	Excitatory_Neuron
RMF_23WF_B5_sc33	Excitatory_Neuron
RMF_23WF_B5_sc46	Excitatory_Neuron
ST_23WF_B21_sc46	Excitatory_Neuron
FL_22WF_B1_sc2	Excitatory_Neuron
PO_22WF_B1_sc93	Excitatory_Neuron
IP_23WF_B1_sc26	Excitatory_Neuron
LO_23WF_B2_sc43	Excitatory_Neuron
LO_23WF_B2_sc45	Excitatory_Neuron
LO_23WF_B2_sc47	Excitatory_Neuron
LO_23WF_B2_sc48	Excitatory_Neuron
LO_23WF_B2_sc49	Excitatory_Neuron
LO_23WF_B2_sc54	Excitatory_Neuron
LO_23WF_B2_sc55	Excitatory_Neuron
LO_23WF_B2_sc56	Excitatory_Neuron
LO_23WF_B2_sc61	Excitatory_Neuron
LO_23WF_B2_sc62	Excitatory_Neuron
LO_23WF_B2_sc63	Excitatory_Neuron
LO_23WF_B2_sc64	Excitatory_Neuron
M_23WF_B1_sc54	Excitatory_Neuron
M_23WF_B3_sc9	Excitatory_Neuron
MT_23WF_B2_sc1	Excitatory_Neuron
MT_23WF_B6_sc37	Excitatory_Neuron
MT_23WF_B6_sc41	Excitatory_Neuron
ST_23WF_B42_sc69	Excitatory_Neuron
ST_23WF_B42_sc75	Excitatory_Neuron
ST_23WF_B42_sc81	Excitatory_Neuron
ST_23WF_B42_sc82	Excitatory_Neuron
ST_23WF_B42_sc88	Excitatory_Neuron
CMF_23WF_B4_sc33	Excitatory_Neuron
CMF_23WF_B4_sc42	Excitatory_Neuron
IT_23WF_B3_sc75	Excitatory_Neuron
IT_23WF_B4_sc58	Excitatory_Neuron
LO_23WF_B5_sc88	Excitatory_Neuron
PAT_23WF_B1_sc3	Excitatory_Neuron
PC_23WF_B3_sc58	Excitatory_Neuron
PRC_23WF_B1_sc87	Excitatory_Neuron
PRC_23WF_B8_sc51	Excitatory_Neuron
RMF_23WF_B4_sc71	Excitatory_Neuron
SF_23WF_B6_sc66	Excitatory_Neuron
SF_23WF_B6_sc73	Excitatory_Neuron
SF_23WF_B8_sc86	Excitatory_Neuron
SM_23WF_B2_sc53	Excitatory_Neuron
SM_23WF_B4_sc21	Excitatory_Neuron
SP_23WF_B4_sc88	Excitatory_Neuron
IT_22WF_B1_sc56	Excitatory_Neuron
FFA_22WF_B2_sc96	Excitatory_Neuron
IT_22WF_B1_sc81	Excitatory_Neuron
IT_22WF_B1_sc94	Excitatory_Neuron
IT_22WF_B1_sc5	Excitatory_Neuron
PC_22WF_B1_sc18	Excitatory_Neuron
FFA_22WF_B1_sc79	Excitatory_Neuron
SM_22WF_B1_sc80	Excitatory_Neuron
FL_22WF_B1_sc51	Excitatory_Neuron
PC_22WF_B1_sc42	Excitatory_Neuron
FL_22WF_B1_sc21	Excitatory_Neuron
ST_22WF_B1_sc49	Excitatory_Neuron
PRC_22WF_B1_sc78	Excitatory_Neuron
BST_22WF_B1_sc43	Excitatory_Neuron
ST_22WF_B1_sc58	Excitatory_Neuron
PRC_22WF_B1_sc21	Excitatory_Neuron
SF_22WF_B1_sc25	Excitatory_Neuron
MT_22WF_B1_sc22	Excitatory_Neuron
PC_22WF_B1_sc15	Excitatory_Neuron
CMF_22WF_B1_sc67	Excitatory_Neuron
MT_22WF_B1_sc71	Excitatory_Neuron
FL_22WF_B1_sc14	Excitatory_Neuron
ST_22WF_B1_sc60	Excitatory_Neuron
MT_22WF_B1_sc2	Excitatory_Neuron
ST_22WF_B1_sc43	Excitatory_Neuron
MT_22WF_B1_sc91	Excitatory_Neuron
ST_22WF_B1_sc30	Excitatory_Neuron
ST_22WF_B1_sc65	Excitatory_Neuron
PO_22WF_B1_sc88	Excitatory_Neuron
MT_22WF_B1_sc68	Excitatory_Neuron
SM_22WF_B1_sc9	Excitatory_Neuron
ST_22WF_B1_sc15	Excitatory_Neuron
SM_22WF_B1_sc13	Excitatory_Neuron
ST_22WF_B1_sc46	Excitatory_Neuron
ST_22WF_B1_sc20	Excitatory_Neuron
PRC_22WF_B1_sc11	Excitatory_Neuron
IP_22WF_B1_sc86	Excitatory_Neuron
FFA_22WF_B2_sc38	Excitatory_Neuron
CMF_23WF_B1_sc52	Excitatory_Neuron
CMF_23WF_B1_sc57	Excitatory_Neuron
CMF_23WF_B2_sc20	Excitatory_Neuron
CMF_23WF_B2_sc8	Excitatory_Neuron
CMF_23WF_B3_sc37	Excitatory_Neuron
CMF_23WF_B3_sc38	Excitatory_Neuron
CMF_23WF_B3_sc45	Excitatory_Neuron
CMF_23WF_B4_sc30	Excitatory_Neuron
CMF_23WF_B4_sc31	Excitatory_Neuron
CMF_23WF_B5_sc52	Excitatory_Neuron
CMF_23WF_B6_sc67	Excitatory_Neuron
FL_23WM_B1_sc76	Excitatory_Neuron
IG_23WF_B1_sc15	Excitatory_Neuron
IG_23WF_B1_sc18	Excitatory_Neuron
IG_23WF_B1_sc21	Excitatory_Neuron
IG_23WF_B1_sc24	Excitatory_Neuron
IG_23WM_B1_sc57	Excitatory_Neuron
IG_23WM_B1_sc72	Excitatory_Neuron
IG_23WF_B2_sc28	Excitatory_Neuron
IG_23WF_B2_sc33	Excitatory_Neuron
IG_23WF_B2_sc42	Excitatory_Neuron
IG_23WF_B2_sc43	Excitatory_Neuron
IG_23WF_B2_sc44	Excitatory_Neuron
IG_23WF_B2_sc45	Excitatory_Neuron
IG_23WF_B2_sc46	Excitatory_Neuron
IG_23WF_B3_sc80	Excitatory_Neuron
IG_23WF_B3_sc82	Excitatory_Neuron
IG_23WF_B3_sc85	Excitatory_Neuron
IP_23WF_B1_sc31	Excitatory_Neuron
IP_23WF_B1_sc37	Excitatory_Neuron
IP_23WF_B1_sc41	Excitatory_Neuron
IP_23WF_B1_sc42	Excitatory_Neuron
IP_23WF_B1_sc45	Excitatory_Neuron
IP_23WF_B1_sc48	Excitatory_Neuron
IP_23WF_B2_sc29	Excitatory_Neuron
IP_23WF_B2_sc31	Excitatory_Neuron
IP_23WF_B3_sc26	Excitatory_Neuron
IP_23WF_B4_sc44	Excitatory_Neuron
IP_23WF_B4_sc48	Excitatory_Neuron
IT_23WF_B1_sc69	Excitatory_Neuron
IT_23WF_B1_sc82	Excitatory_Neuron
IT_23WF_B1_sc84	Excitatory_Neuron
IT_23WF_B3_sc76	Excitatory_Neuron
IT_23WF_B4_sc52	Excitatory_Neuron
IT_23WF_B4_sc56	Excitatory_Neuron
IT_23WF_B4_sc61	Excitatory_Neuron
IT_23WF_B4_sc62	Excitatory_Neuron
IT_23WF_B4_sc63	Excitatory_Neuron
IT_23WF_B4_sc65	Excitatory_Neuron
IT_23WF_B4_sc68	Excitatory_Neuron
IT_23WF_B6_sc33	Excitatory_Neuron
IT_23WF_B6_sc35	Excitatory_Neuron
IT_23WF_B6_sc38	Excitatory_Neuron
IT_23WF_B6_sc44	Excitatory_Neuron
IT_23WF_B6_sc45	Excitatory_Neuron
IT_23WF_B7_sc76	Excitatory_Neuron
IT_23WF_B7_sc79	Excitatory_Neuron
IT_23WF_B7_sc83	Excitatory_Neuron
IT_23WF_B7_sc88	Excitatory_Neuron
IT_23WF_B8_sc25	Excitatory_Neuron
IT_23WF_B8_sc49	Excitatory_Neuron
IT_23WF_B8_sc58	Excitatory_Neuron
FFA_23WF_B2_sc21	Excitatory_Neuron
LO_23WF_B1_sc14	Excitatory_Neuron
LO_23WF_B1_sc15	Excitatory_Neuron
LO_23WF_B3_sc77	Excitatory_Neuron
LO_23WF_B3_sc78	Excitatory_Neuron
LO_23WF_B5_sc76	Excitatory_Neuron
LO_23WF_B5_sc79	Excitatory_Neuron
LO_23WF_B5_sc80	Excitatory_Neuron
LO_23WF_B5_sc81	Excitatory_Neuron
LO_23WF_B5_sc82	Excitatory_Neuron
LO_23WF_B5_sc83	Excitatory_Neuron
LO_23WF_B5_sc84	Excitatory_Neuron
LO_23WF_B5_sc85	Excitatory_Neuron
LO_23WF_B5_sc90	Excitatory_Neuron
LO_23WF_B6_sc22	Excitatory_Neuron
LO_23WF_B8_sc73	Excitatory_Neuron
LO_23WF_B9_sc4	Excitatory_Neuron
MT_23WF_B1_sc43	Excitatory_Neuron
MT_23WF_B5_sc26	Excitatory_Neuron
MT_23WF_B5_sc27	Excitatory_Neuron
MT_23WF_B5_sc28	Excitatory_Neuron
MT_23WF_B5_sc31	Excitatory_Neuron
MT_23WF_B5_sc32	Excitatory_Neuron
MT_23WF_B5_sc37	Excitatory_Neuron
MT_23WF_B5_sc46	Excitatory_Neuron
MT_23WF_B5_sc49	Excitatory_Neuron
MT_23WF_B6_sc36	Excitatory_Neuron
MT_23WF_B6_sc50	Excitatory_Neuron
MT_23WF_B7_sc27	Excitatory_Neuron
MT_23WF_B7_sc3	Excitatory_Neuron
MT_23WF_B7_sc32	Excitatory_Neuron
MT_23WF_B8_sc71	Excitatory_Neuron
MT_23WF_B8_sc80	Excitatory_Neuron
MT_23WF_B8_sc81	Excitatory_Neuron
MT_23WF_B8_sc85	Excitatory_Neuron
MT_23WF_B8_sc87	Excitatory_Neuron
MT_23WF_B8_sc88	Excitatory_Neuron
MT_23WF_B8_sc89	Excitatory_Neuron
MT_23WF_B8_sc90	Excitatory_Neuron
PAO_23WF_B1_sc16	Excitatory_Neuron
PAO_23WF_B1_sc3	Excitatory_Neuron
PAO_23WF_B1_sc4	Excitatory_Neuron
PAO_23WF_B1_sc5	Excitatory_Neuron
PAO_23WF_B1_sc6	Excitatory_Neuron
PAO_23WF_B1_sc7	Excitatory_Neuron
PAO_23WF_B1_sc9	Excitatory_Neuron
PAO_23WF_B2_sc7	Excitatory_Neuron
PAT_23WF_B1_sc1	Excitatory_Neuron
PAT_23WF_B1_sc13	Excitatory_Neuron
PAT_23WF_B1_sc17	Excitatory_Neuron
PAT_23WF_B1_sc18	Excitatory_Neuron
PAT_23WF_B1_sc2	Excitatory_Neuron
PAT_23WF_B1_sc4	Excitatory_Neuron
PAT_23WF_B1_sc5	Excitatory_Neuron
PAT_23WF_B2_sc64	Excitatory_Neuron
PAT_23WF_B2_sc65	Excitatory_Neuron
PAT_23WF_B2_sc68	Excitatory_Neuron
PAT_23WF_B2_sc70	Excitatory_Neuron
PAT_23WF_B2_sc74	Excitatory_Neuron
PAT_23WF_B3_sc78	Excitatory_Neuron
PAT_23WF_B3_sc85	Excitatory_Neuron
PAT_23WF_B3_sc89	Excitatory_Neuron
PAT_23WF_B4_sc59	Excitatory_Neuron
PAT_23WF_B4_sc60	Excitatory_Neuron
PAT_23WF_B4_sc62	Excitatory_Neuron
PAT_23WF_B4_sc71	Excitatory_Neuron
PC_23WF_B1_sc4	Excitatory_Neuron
PC_23WF_B2_sc78	Excitatory_Neuron
PC_23WF_B2_sc79	Excitatory_Neuron
PC_23WF_B2_sc82	Excitatory_Neuron
PC_23WF_B2_sc86	Excitatory_Neuron
PC_23WF_B3_sc54	Excitatory_Neuron
PC_23WF_B3_sc55	Excitatory_Neuron
PC_23WF_B3_sc56	Excitatory_Neuron
PC_23WF_B3_sc61	Excitatory_Neuron
PC_23WF_B3_sc65	Excitatory_Neuron
PC_23WF_B3_sc68	Excitatory_Neuron
PC_23WF_B4_sc20	Excitatory_Neuron
PC_23WF_B6_sc80	Excitatory_Neuron
PC_23WF_B6_sc84	Excitatory_Neuron
PC_23WF_B6_sc87	Excitatory_Neuron
PC_23WF_B6_sc90	Excitatory_Neuron
PO_23WF_B2_sc51	Excitatory_Neuron
PO_23WF_B4_sc18	Excitatory_Neuron
PO_23WF_B4_sc19	Excitatory_Neuron
PRC_23WF_B1_sc84	Excitatory_Neuron
PRC_23WF_B1_sc89	Excitatory_Neuron
PRC_23WF_B2_sc76	Excitatory_Neuron
PRC_23WF_B3_sc41	Excitatory_Neuron
PRC_23WF_B4_sc79	Excitatory_Neuron
PRC_23WF_B6_sc57	Excitatory_Neuron
PRC_23WF_B6_sc60	Excitatory_Neuron
PRC_23WF_B6_sc74	Excitatory_Neuron
PRC_23WF_B7_sc75	Excitatory_Neuron
PRC_23WF_B7_sc77	Excitatory_Neuron
PRC_23WF_B7_sc79	Excitatory_Neuron
RMF_23WF_B1_sc26	Excitatory_Neuron
RMF_23WF_B1_sc38	Excitatory_Neuron
RMF_23WF_B1_sc44	Excitatory_Neuron
RMF_23WF_B2_sc40	Excitatory_Neuron
RMF_23WF_B3_sc62	Excitatory_Neuron
RMF_23WF_B3_sc80	Excitatory_Neuron
RMF_23WF_B4_sc58	Excitatory_Neuron
RMF_23WF_B4_sc60	Excitatory_Neuron
RMF_23WF_B4_sc66	Excitatory_Neuron
RMF_23WF_B5_sc32	Excitatory_Neuron
SF_23WF_B1_sc26	Excitatory_Neuron
SF_23WF_B1_sc31	Excitatory_Neuron
SF_23WF_B1_sc38	Excitatory_Neuron
SF_23WF_B1_sc39	Excitatory_Neuron
SF_23WF_B1_sc43	Excitatory_Neuron
SF_23WF_B2_sc33	Excitatory_Neuron
SF_23WF_B3_sc73	Excitatory_Neuron
SF_23WF_B4_sc68	Excitatory_Neuron
SF_23WF_B5_sc22	Excitatory_Neuron
SF_23WF_B5_sc5	Excitatory_Neuron
SF_23WF_B5_sc9	Excitatory_Neuron
SF_23WF_B6_sc52	Excitatory_Neuron
SF_23WF_B6_sc53	Excitatory_Neuron
SF_23WF_B6_sc57	Excitatory_Neuron
SF_23WF_B6_sc60	Excitatory_Neuron
SF_23WF_B6_sc72	Excitatory_Neuron
SF_23WF_B7_sc75	Excitatory_Neuron
SM_23WF_B1_sc10	Excitatory_Neuron
SM_23WF_B1_sc13	Excitatory_Neuron
SM_23WF_B1_sc25	Excitatory_Neuron
SM_23WF_B1_sc8	Excitatory_Neuron
SM_23WF_B2_sc51	Excitatory_Neuron
SM_23WF_B2_sc63	Excitatory_Neuron
SM_23WF_B2_sc66	Excitatory_Neuron
SM_23WF_B2_sc68	Excitatory_Neuron
SM_23WF_B2_sc69	Excitatory_Neuron
SM_23WF_B2_sc74	Excitatory_Neuron
SM_23WF_B3_sc31	Excitatory_Neuron
SM_23WF_B3_sc48	Excitatory_Neuron
SM_23WF_B3_sc49	Excitatory_Neuron
SM_23WF_B4_sc15	Excitatory_Neuron
SM_23WF_B4_sc16	Excitatory_Neuron
SM_23WF_B4_sc18	Excitatory_Neuron
SM_23WF_B4_sc20	Excitatory_Neuron
SM_23WF_B4_sc22	Excitatory_Neuron
SM_23WF_B4_sc24	Excitatory_Neuron
SM_23WF_B4_sc6	Excitatory_Neuron
SP_23WF_B2_sc77	Excitatory_Neuron
SP_23WF_B2_sc79	Excitatory_Neuron
SP_23WF_B3_sc73	Excitatory_Neuron
SP_23WF_B4_sc75	Excitatory_Neuron
SP_23WF_B4_sc77	Excitatory_Neuron
SP_23WF_B4_sc82	Excitatory_Neuron
SP_23WF_B4_sc87	Excitatory_Neuron
ST_23WF_B1_sc32	Excitatory_Neuron
ST_23WF_B1_sc41	Excitatory_Neuron
ST_23WF_B31_sc1	Excitatory_Neuron
ST_23WF_B31_sc15	Excitatory_Neuron
ST_23WF_B32_sc83	Excitatory_Neuron
ST_23WF_B32_sc89	Excitatory_Neuron
ST_23WF_B41_sc59	Excitatory_Neuron
ST_23WF_B51_sc57	Excitatory_Neuron
ST_23WF_B51_sc66	Excitatory_Neuron
ST_23WF_B61_sc22	Excitatory_Neuron
ST_23WF_B61_sc4	Excitatory_Neuron
ST_23WF_B62_sc26	Excitatory_Neuron
ST_23WF_B62_sc32	Excitatory_Neuron
ST_23WF_B62_sc40	Excitatory_Neuron
ST_23WF_B62_sc50	Excitatory_Neuron
PC_22WF_B1_sc11	Excitatory_Neuron
LO_22WF_B1_sc4	Excitatory_Neuron
CMF_22WF_B1_sc48	Excitatory_Neuron
SM_22WF_B1_sc86	Excitatory_Neuron
CMF_22WF_B1_sc58	Excitatory_Neuron
SM_22WF_B1_sc30	Excitatory_Neuron
BST_22WF_B1_sc87	Excitatory_Neuron
FFA_22WF_B2_sc68	Excitatory_Neuron
PC_22WF_B1_sc86	Excitatory_Neuron
FFA_22WF_B1_sc63	Excitatory_Neuron
PC_22WF_B1_sc85	Excitatory_Neuron
FL_22WF_B1_sc25	Excitatory_Neuron
PAT_22WF_B1_sc81	Excitatory_Neuron
BST_22WF_B1_sc30	Excitatory_Neuron
ST_22WF_B1_sc77	Excitatory_Neuron
PC_22WF_B1_sc62	Excitatory_Neuron
MT_22WF_B1_sc75	Excitatory_Neuron
ST_22WF_B1_sc84	Excitatory_Neuron
FFA_22WF_B2_sc19	Excitatory_Neuron
SM_22WF_B1_sc1	Excitatory_Neuron
FFA_22WF_B1_sc89	Excitatory_Neuron
MT_22WF_B1_sc63	Excitatory_Neuron
ST_22WF_B1_sc4	Excitatory_Neuron
MT_22WF_B1_sc30	Excitatory_Neuron
PC_22WF_B1_sc9	Excitatory_Neuron
FL_22WF_B1_sc83	Excitatory_Neuron
ST_22WF_B1_sc57	Excitatory_Neuron
MT_22WF_B1_sc61	Excitatory_Neuron
FL_22WF_B1_sc52	Excitatory_Neuron
RMF_22WF_B1_sc41	Excitatory_Neuron
FFA_22WF_B2_sc42	Excitatory_Neuron
ST_22WF_B1_sc86	Excitatory_Neuron
SM_22WF_B1_sc39	Excitatory_Neuron
FL_22WF_B1_sc70	Excitatory_Neuron
ST_22WF_B1_sc6	Excitatory_Neuron
PAT_22WF_B1_sc50	Excitatory_Neuron
FL_22WF_B1_sc92	Excitatory_Neuron
PC_22WF_B1_sc8	Excitatory_Neuron
FL_22WF_B1_sc47	Excitatory_Neuron
PC_22WF_B1_sc31	Excitatory_Neuron
CMF_22WF_B1_sc80	Excitatory_Neuron
PC_22WF_B1_sc32	Excitatory_Neuron
BST_22WF_B1_sc82	Excitatory_Neuron
CMF_22WF_B1_sc44	Excitatory_Neuron
SM_22WF_B1_sc76	Excitatory_Neuron
ST_22WF_B1_sc94	Excitatory_Neuron
BST_22WF_B2_sc75	Excitatory_Neuron
LO_22WF_B1_sc61	Excitatory_Neuron
FFA_22WF_B2_sc27	Excitatory_Neuron
ST_22WF_B1_sc89	Excitatory_Neuron
BST_22WF_B2_sc31	Excitatory_Neuron
FL_22WF_B2_sc72	Excitatory_Neuron
FL_22WF_B1_sc35	Excitatory_Neuron
SM_22WF_B1_sc94	Excitatory_Neuron
CMF_22WF_B1_sc47	Excitatory_Neuron
PC_22WF_B1_sc24	Excitatory_Neuron
FL_22WF_B1_sc50	Excitatory_Neuron
FL_22WF_B1_sc18	Excitatory_Neuron
ST_22WF_B1_sc96	Excitatory_Neuron
ST_22WF_B1_sc71	Excitatory_Neuron
PC_22WF_B1_sc71	Excitatory_Neuron
MT_22WF_B1_sc77	Excitatory_Neuron
IT_22WF_B1_sc85	Excitatory_Neuron
ST_22WF_B1_sc2	Excitatory_Neuron
SM_22WF_B1_sc56	Excitatory_Neuron
IT_22WF_B1_sc39	Excitatory_Neuron
ST_22WF_B1_sc64	Excitatory_Neuron
LO_22WF_B1_sc58	Excitatory_Neuron
FL_22WF_B1_sc75	Excitatory_Neuron
CMF_22WF_B1_sc88	Excitatory_Neuron
FFA_22WF_B2_sc31	Excitatory_Neuron
FL_22WF_B1_sc64	Excitatory_Neuron
SM_22WF_B1_sc78	Excitatory_Neuron
ST_22WF_B1_sc29	Excitatory_Neuron
IT_22WF_B1_sc55	Excitatory_Neuron
SM_22WF_B1_sc64	Excitatory_Neuron
PRC_22WF_B1_sc20	Excitatory_Neuron
FL_22WF_B2_sc71	Excitatory_Neuron
PC_22WF_B1_sc46	Excitatory_Neuron
PC_22WF_B1_sc34	Excitatory_Neuron
PC_22WF_B1_sc30	Excitatory_Neuron
MT_22WF_B1_sc92	Excitatory_Neuron
SM_22WF_B1_sc77	Excitatory_Neuron
MT_22WF_B1_sc86	Excitatory_Neuron
PC_22WF_B1_sc38	Excitatory_Neuron
CMF_22WF_B1_sc95	Excitatory_Neuron
FL_22WF_B2_sc28	Excitatory_Neuron
FL_22WF_B1_sc85	Excitatory_Neuron
ST_22WF_B1_sc14	Excitatory_Neuron
BST_22WF_B1_sc90	Excitatory_Neuron
PC_22WF_B1_sc47	Excitatory_Neuron
BST_22WF_B2_sc74	Excitatory_Neuron
PC_22WF_B1_sc37	Excitatory_Neuron
FL_22WF_B1_sc61	Excitatory_Neuron
MT_22WF_B1_sc24	Excitatory_Neuron
MT_22WF_B1_sc73	Excitatory_Neuron
IT_22WF_B1_sc24	Excitatory_Neuron
PRC_22WF_B1_sc4	Excitatory_Neuron
PRC_22WF_B1_sc17	Excitatory_Neuron
PC_22WF_B1_sc72	Excitatory_Neuron
PO_22WF_B1_sc8	Excitatory_Neuron
PC_22WF_B1_sc1	Excitatory_Neuron
BST_22WF_B2_sc12	Excitatory_Neuron
FL_22WF_B1_sc36	Excitatory_Neuron
SM_22WF_B1_sc41	Excitatory_Neuron
PC_22WF_B1_sc45	Excitatory_Neuron
SF_22WF_B1_sc16	Excitatory_Neuron
FL_22WF_B1_sc7	Excitatory_Neuron
FL_22WF_B1_sc73	Excitatory_Neuron
CMF_22WF_B1_sc40	Excitatory_Neuron
ST_22WF_B1_sc82	Excitatory_Neuron
SM_22WF_B1_sc60	Excitatory_Neuron
FL_22WF_B2_sc21	Excitatory_Neuron
SF_22WF_B1_sc78	Excitatory_Neuron
MT_22WF_B1_sc94	Excitatory_Neuron
PC_22WF_B1_sc33	Excitatory_Neuron
MT_22WF_B1_sc60	Excitatory_Neuron
IP_22WF_B1_sc20	Excitatory_Neuron
BST_22WF_B2_sc89	Excitatory_Neuron
SM_22WF_B1_sc26	Excitatory_Neuron
LO_22WF_B1_sc60	Excitatory_Neuron
ST_22WF_B1_sc90	Excitatory_Neuron
ST_22WF_B1_sc26	Excitatory_Neuron
SM_22WF_B1_sc59	Excitatory_Neuron
PC_22WF_B1_sc2	Excitatory_Neuron
PC_22WF_B1_sc67	Excitatory_Neuron
MT_22WF_B1_sc45	Excitatory_Neuron
RMF_22WF_B1_sc31	Excitatory_Neuron
ST_22WF_B1_sc8	Excitatory_Neuron
MT_22WF_B1_sc85	Excitatory_Neuron
CMF_22WF_B1_sc72	Excitatory_Neuron
ST_22WF_B1_sc45	Excitatory_Neuron
ST_22WF_B1_sc25	Excitatory_Neuron
RMF_22WF_B1_sc27	Excitatory_Neuron
BST_22WF_B2_sc8	Excitatory_Neuron
FL_22WF_B1_sc82	Excitatory_Neuron
PC_22WF_B1_sc6	Excitatory_Neuron
FFA_22WF_B1_sc48	Excitatory_Neuron
SF_22WF_B1_sc50	Excitatory_Neuron
IT_22WF_B1_sc95	Excitatory_Neuron
FL_22WF_B1_sc11	Excitatory_Neuron
MT_22WF_B1_sc32	Excitatory_Neuron
MT_22WF_B1_sc26	Excitatory_Neuron
MT_22WF_B1_sc21	Excitatory_Neuron
ST_22WF_B1_sc76	Excitatory_Neuron
FFA_22WF_B2_sc26	Excitatory_Neuron
SM_22WF_B1_sc38	Excitatory_Neuron
PC_22WF_B1_sc17	Excitatory_Neuron
FL_22WF_B1_sc33	Excitatory_Neuron
PC_22WF_B1_sc12	Excitatory_Neuron
PC_22WF_B1_sc27	Excitatory_Neuron
SF_22WF_B1_sc30	Excitatory_Neuron
SM_22WF_B1_sc42	Excitatory_Neuron
ST_22WF_B1_sc42	Excitatory_Neuron
SM_22WF_B1_sc89	Excitatory_Neuron
BST_22WF_B1_sc84	Excitatory_Neuron
PC_22WF_B1_sc26	Excitatory_Neuron
FL_22WF_B1_sc46	Excitatory_Neuron
MT_22WF_B1_sc17	Excitatory_Neuron
PC_22WF_B1_sc36	Excitatory_Neuron
IP_22WF_B1_sc38	Excitatory_Neuron
PO_22WF_B1_sc46	Excitatory_Neuron
PAT_22WF_B1_sc55	Excitatory_Neuron
FFA_22WF_B1_sc88	Excitatory_Neuron
SF_22WF_B1_sc24	Excitatory_Neuron
SF_22WF_B1_sc51	Excitatory_Neuron
MT_22WF_B1_sc44	Excitatory_Neuron
BST_22WF_B2_sc72	Excitatory_Neuron
SF_22WF_B1_sc27	Excitatory_Neuron
PC_22WF_B1_sc5	Excitatory_Neuron
ST_22WF_B1_sc72	Excitatory_Neuron
SF_22WF_B1_sc82	Excitatory_Neuron
IT_22WF_B1_sc21	Excitatory_Neuron
SM_22WF_B1_sc54	Excitatory_Neuron
ST_22WF_B1_sc66	Excitatory_Neuron
MT_22WF_B1_sc18	Excitatory_Neuron
ST_22WF_B1_sc18	Excitatory_Neuron
IP_22WF_B1_sc14	Excitatory_Neuron
PAT_22WF_B1_sc43	Excitatory_Neuron
ST_22WF_B1_sc75	Excitatory_Neuron
IT_22WF_B1_sc53	Excitatory_Neuron
ST_22WF_B1_sc27	Excitatory_Neuron
FL_22WF_B1_sc20	Excitatory_Neuron
SM_22WF_B1_sc65	Excitatory_Neuron
PC_22WF_B1_sc3	Excitatory_Neuron
BST_22WF_B2_sc73	Excitatory_Neuron
BST_22WF_B2_sc18	Excitatory_Neuron
RMF_22WF_B1_sc93	Excitatory_Neuron
RMF_22WF_B1_sc30	Excitatory_Neuron
BST_22WF_B2_sc66	Excitatory_Neuron
ST_22WF_B1_sc73	Excitatory_Neuron
PC_22WF_B1_sc20	Excitatory_Neuron
ST_22WF_B1_sc28	Excitatory_Neuron
CMF_23WF_B1_sc51	Excitatory_Neuron
CMF_23WF_B1_sc55	Excitatory_Neuron
CMF_23WF_B1_sc58	Excitatory_Neuron
CMF_23WF_B1_sc61	Excitatory_Neuron
CMF_23WF_B2_sc1	Excitatory_Neuron
CMF_23WF_B2_sc10	Excitatory_Neuron
CMF_23WF_B2_sc12	Excitatory_Neuron
CMF_23WF_B2_sc13	Excitatory_Neuron
CMF_23WF_B2_sc15	Excitatory_Neuron
CMF_23WF_B2_sc21	Excitatory_Neuron
CMF_23WF_B2_sc22	Excitatory_Neuron
CMF_23WF_B2_sc24	Excitatory_Neuron
CMF_23WF_B2_sc25	Excitatory_Neuron
CMF_23WF_B2_sc5	Excitatory_Neuron
CMF_23WF_B2_sc6	Excitatory_Neuron
CMF_23WF_B2_sc7	Excitatory_Neuron
CMF_23WF_B3_sc26	Excitatory_Neuron
CMF_23WF_B3_sc27	Excitatory_Neuron
CMF_23WF_B3_sc31	Excitatory_Neuron
CMF_23WF_B3_sc32	Excitatory_Neuron
CMF_23WF_B3_sc35	Excitatory_Neuron
CMF_23WF_B3_sc46	Excitatory_Neuron
CMF_23WF_B3_sc47	Excitatory_Neuron
CMF_23WF_B3_sc48	Excitatory_Neuron
CMF_23WF_B3_sc50	Excitatory_Neuron
CMF_23WF_B4_sc47	Excitatory_Neuron
CMF_23WF_B6_sc57	Excitatory_Neuron
CMF_23WF_B6_sc58	Excitatory_Neuron
CMF_23WF_B6_sc60	Excitatory_Neuron
CMF_23WF_B6_sc61	Excitatory_Neuron
CMF_23WF_B6_sc62	Excitatory_Neuron
CMF_23WF_B6_sc63	Excitatory_Neuron
CMF_23WF_B6_sc64	Excitatory_Neuron
CMF_23WF_B6_sc65	Excitatory_Neuron
CMF_23WF_B6_sc66	Excitatory_Neuron
CMF_23WF_B6_sc70	Excitatory_Neuron
CMF_23WF_B6_sc71	Excitatory_Neuron
CMF_23WF_B6_sc72	Excitatory_Neuron
CMF_23WF_B6_sc73	Excitatory_Neuron
CMF_23WF_B6_sc74	Excitatory_Neuron
IG_23WF_B1_sc1	Excitatory_Neuron
IG_23WF_B1_sc11	Excitatory_Neuron
IG_23WF_B1_sc12	Excitatory_Neuron
IG_23WF_B1_sc13	Excitatory_Neuron
IG_23WF_B1_sc14	Excitatory_Neuron
IG_23WF_B1_sc16	Excitatory_Neuron
IG_23WF_B1_sc2	Excitatory_Neuron
IG_23WF_B1_sc25	Excitatory_Neuron
IG_23WF_B1_sc3	Excitatory_Neuron
IG_23WF_B1_sc4	Excitatory_Neuron
IG_23WF_B1_sc5	Excitatory_Neuron
IG_23WF_B1_sc7	Excitatory_Neuron
IG_23WF_B1_sc8	Excitatory_Neuron
IG_23WF_B1_sc9	Excitatory_Neuron
IG_23WF_B2_sc27	Excitatory_Neuron
IG_23WF_B2_sc39	Excitatory_Neuron
IG_23WF_B3_sc84	Excitatory_Neuron
IG_23WF_B4_sc61	Excitatory_Neuron
IG_23WF_B4_sc63	Excitatory_Neuron
IG_23WF_B4_sc68	Excitatory_Neuron
IP_23WF_B1_sc39	Excitatory_Neuron
IP_23WF_B2_sc26	Excitatory_Neuron
IP_23WF_B2_sc27	Excitatory_Neuron
IP_23WF_B2_sc32	Excitatory_Neuron
IP_23WF_B2_sc35	Excitatory_Neuron
IP_23WF_B2_sc43	Excitatory_Neuron
IT_23WF_B2_sc66	Excitatory_Neuron
IT_23WF_B4_sc54	Excitatory_Neuron
IT_23WF_B4_sc59	Excitatory_Neuron
IT_23WF_B4_sc64	Excitatory_Neuron
IT_23WF_B4_sc69	Excitatory_Neuron
IT_23WF_B51_sc28	Excitatory_Neuron
IT_23WF_B6_sc41	Excitatory_Neuron
IT_23WF_B7_sc75	Excitatory_Neuron
IT_23WF_B7_sc77	Excitatory_Neuron
IT_23WF_B7_sc80	Excitatory_Neuron
IT_23WF_B7_sc82	Excitatory_Neuron
IT_23WF_B7_sc86	Excitatory_Neuron
LO_23WF_B1_sc2	Excitatory_Neuron
LO_23WF_B1_sc9	Excitatory_Neuron
LO_23WF_B3_sc75	Excitatory_Neuron
LO_23WF_B5_sc77	Excitatory_Neuron
LO_23WF_B5_sc86	Excitatory_Neuron
LO_23WF_B5_sc87	Excitatory_Neuron
LO_23WF_B5_sc89	Excitatory_Neuron
LO_23WF_B6_sc1	Excitatory_Neuron
LO_23WF_B6_sc3	Excitatory_Neuron
LO_23WF_B7_sc76	Excitatory_Neuron
LO_23WF_B7_sc78	Excitatory_Neuron
LO_23WF_B7_sc80	Excitatory_Neuron
LO_23WF_B7_sc86	Excitatory_Neuron
LO_23WF_B7_sc87	Excitatory_Neuron
LO_23WF_B8_sc61	Excitatory_Neuron
LO_23WF_B9_sc1	Excitatory_Neuron
LO_23WF_B9_sc18	Excitatory_Neuron
LO_23WF_B9_sc19	Excitatory_Neuron
LO_23WF_B9_sc2	Excitatory_Neuron
LO_23WF_B9_sc3	Excitatory_Neuron
LO_23WF_B9_sc6	Excitatory_Neuron
MT_23WF_B1_sc55	Excitatory_Neuron
MT_23WF_B3_sc85	Excitatory_Neuron
MT_23WF_B4_sc78	Excitatory_Neuron
MT_23WF_B5_sc30	Excitatory_Neuron
MT_23WF_B5_sc40	Excitatory_Neuron
MT_23WF_B5_sc42	Excitatory_Neuron
MT_23WF_B5_sc44	Excitatory_Neuron
MT_23WF_B5_sc45	Excitatory_Neuron
MT_23WF_B7_sc14	Excitatory_Neuron
MT_23WF_B7_sc15	Excitatory_Neuron
MT_23WF_B7_sc29	Excitatory_Neuron
MT_23WF_B7_sc30	Excitatory_Neuron
MT_23WF_B7_sc33	Excitatory_Neuron
MT_23WF_B7_sc6	Excitatory_Neuron
MT_23WF_B8_sc73	Excitatory_Neuron
P_23WF_B2_sc52	Excitatory_Neuron
P_23WF_B2_sc69	Excitatory_Neuron
PAO_23WF_B2_sc8	Excitatory_Neuron
PAT_23WF_B2_sc61	Excitatory_Neuron
PAT_23WF_B2_sc63	Excitatory_Neuron
PAT_23WF_B3_sc75	Excitatory_Neuron
PAT_23WF_B3_sc76	Excitatory_Neuron
PAT_23WF_B3_sc79	Excitatory_Neuron
PAT_23WF_B3_sc80	Excitatory_Neuron
PAT_23WF_B3_sc81	Excitatory_Neuron
PAT_23WF_B3_sc83	Excitatory_Neuron
PAT_23WF_B3_sc84	Excitatory_Neuron
PAT_23WF_B3_sc88	Excitatory_Neuron
PAT_23WF_B3_sc90	Excitatory_Neuron
PAT_23WF_B4_sc53	Excitatory_Neuron
[truncated: 2,045 more rows]

## Sheet: Final_Clusters
Cell	Cluster_id	Cluster	Group
PRC_23WF_B1_sc83	In1_93	In_1	Inhibitory
FFA_22WF_B1_sc21	In1_79	In_1	Inhibitory
ST_23WF_B1_sc33	In1_50	In_1	Inhibitory
SP_23WF_B2_sc88	In1_95	In_1	Inhibitory
FFA_22WF_B2_sc91	In1_75	In_1	Inhibitory
PC_23WF_B3_sc70	In1_92	In_1	Inhibitory
LO_23WF_B1_sc12	In1_87	In_1	Inhibitory
ST_23WF_B21_sc32	In1_96	In_1	Inhibitory
PRC_22WF_B1_sc15	In1_77	In_1	Inhibitory
ST_23WF_B1_sc47	In1_51	In_1	Inhibitory
PAO_23WF_B2_sc16	In1_26	In_1	Inhibitory
PO_22WF_B1_sc79	In1_56	In_1	Inhibitory
FFA_23WM_B1_sc32	In1_2	In_1	Inhibitory
ST_23WF_B21_sc40	In1_53	In_1	Inhibitory
ST_23WF_B21_sc36	In1_52	In_1	Inhibitory
CMF_23WF_B6_sc68	In1_84	In_1	Inhibitory
PAO_23WF_B1_sc17	In1_25	In_1	Inhibitory
SF_23WF_B3_sc74	In1_41	In_1	Inhibitory
SF_23WF_B2_sc49	In1_39	In_1	Inhibitory
IT_22WF_B1_sc90	In1_57	In_1	Inhibitory
RMF_23WF_B3_sc65	In1_35	In_1	Inhibitory
CMF_23WF_B1_sc68	In1_1	In_1	Inhibitory
IG_23WF_B3_sc78	In1_3	In_1	Inhibitory
IP_23WF_B1_sc28	In1_4	In_1	Inhibitory
IP_23WF_B2_sc42	In1_5	In_1	Inhibitory
IP_23WF_B3_sc27	In1_6	In_1	Inhibitory
IP_23WF_B3_sc31	In1_7	In_1	Inhibitory
IP_23WF_B3_sc41	In1_8	In_1	Inhibitory
IP_23WF_B3_sc47	In1_9	In_1	Inhibitory
IP_23WF_B4_sc30	In1_10	In_1	Inhibitory
IT_23WF_B51_sc19	In1_11	In_1	Inhibitory
IT_23WF_B51_sc27	In1_12	In_1	Inhibitory
IT_23WF_B51_sc29	In1_13	In_1	Inhibitory
IT_23WF_B51_sc30	In1_14	In_1	Inhibitory
IT_23WF_B7_sc78	In1_15	In_1	Inhibitory
FFA_23WF_B1_sc7	In1_16	In_1	Inhibitory
FFA_23WF_B2_sc7	In1_17	In_1	Inhibitory
LO_23WF_B4_sc56	In1_18	In_1	Inhibitory
LO_23WF_B4_sc69	In1_19	In_1	Inhibitory
LO_23WF_B6_sc11	In1_20	In_1	Inhibitory
LO_23WF_B6_sc20	In1_21	In_1	Inhibitory
LO_23WF_B8_sc59	In1_22	In_1	Inhibitory
MT_23WF_B1_sc44	In1_23	In_1	Inhibitory
MT_23WF_B6_sc39	In1_24	In_1	Inhibitory
PAO_23WF_B2_sc2	In1_27	In_1	Inhibitory
PAO_23WF_B2_sc24	In1_28	In_1	Inhibitory
PO_23WF_B2_sc63	In1_29	In_1	Inhibitory
PO_23WF_B2_sc71	In1_30	In_1	Inhibitory
PRC_23WF_B4_sc81	In1_31	In_1	Inhibitory
PRECU_23WM_B1_sc21	In1_32	In_1	Inhibitory
RMF_23WF_B1_sc37	In1_33	In_1	Inhibitory
RMF_23WF_B2_sc30	In1_34	In_1	Inhibitory
SF_23WF_B1_sc40	In1_36	In_1	Inhibitory
SF_23WF_B1_sc47	In1_37	In_1	Inhibitory
SF_23WF_B2_sc26	In1_38	In_1	Inhibitory
SF_23WF_B3_sc52	In1_40	In_1	Inhibitory
SF_23WF_B4_sc88	In1_42	In_1	Inhibitory
SM_23WF_B1_sc19	In1_43	In_1	Inhibitory
SM_23WF_B1_sc24	In1_44	In_1	Inhibitory
SM_23WF_B2_sc54	In1_45	In_1	Inhibitory
SP_23WF_B2_sc83	In1_46	In_1	Inhibitory
SP_23WF_B2_sc86	In1_47	In_1	Inhibitory
SP_23WF_B3_sc56	In1_48	In_1	Inhibitory
SP_23WF_B3_sc65	In1_49	In_1	Inhibitory
ST_23WF_B61_sc7	In1_54	In_1	Inhibitory
ST_23WF_B62_sc48	In1_55	In_1	Inhibitory
FFA_22WF_B2_sc55	In1_58	In_1	Inhibitory
IP_22WF_B1_sc80	In1_59	In_1	Inhibitory
BST_22WF_B1_sc89	In1_60	In_1	Inhibitory
IT_22WF_B1_sc51	In1_61	In_1	Inhibitory
BST_22WF_B1_sc15	In1_62	In_1	Inhibitory
CMF_22WF_B1_sc15	In1_63	In_1	Inhibitory
IT_22WF_B1_sc80	In1_64	In_1	Inhibitory
BST_22WF_B1_sc26	In1_65	In_1	Inhibitory
IT_22WF_B1_sc17	In1_66	In_1	Inhibitory
SM_22WF_B1_sc50	In1_67	In_1	Inhibitory
IT_22WF_B1_sc86	In1_68	In_1	Inhibitory
LO_22WF_B1_sc30	In1_69	In_1	Inhibitory
FFA_22WF_B1_sc54	In1_70	In_1	Inhibitory
IP_22WF_B1_sc25	In1_71	In_1	Inhibitory
RMF_22WF_B1_sc89	In1_72	In_1	Inhibitory
FFA_22WF_B2_sc18	In1_73	In_1	Inhibitory
BST_22WF_B1_sc65	In1_74	In_1	Inhibitory
BST_22WF_B1_sc38	In1_76	In_1	Inhibitory
CMF_22WF_B1_sc17	In1_78	In_1	Inhibitory
SM_22WF_B1_sc8	In1_80	In_1	Inhibitory
LO_22WF_B1_sc47	In1_81	In_1	Inhibitory
SM_22WF_B1_sc44	In1_82	In_1	Inhibitory
LO_22WF_B1_sc42	In1_83	In_1	Inhibitory
IT_23WF_B8_sc40	In1_85	In_1	Inhibitory
IT_23WF_B8_sc47	In1_86	In_1	Inhibitory
LO_23WF_B5_sc78	In1_88	In_1	Inhibitory
PAT_23WF_B1_sc22	In1_89	In_1	Inhibitory
PAT_23WF_B1_sc8	In1_90	In_1	Inhibitory
PAT_23WF_B2_sc62	In1_91	In_1	Inhibitory
SF_23WF_B2_sc43	In1_94	In_1	Inhibitory
ST_23WF_B61_sc11	In1_97	In_1	Inhibitory
CMF_22WF_B1_sc84	In1_98	In_1	Inhibitory
SM_22WF_B1_sc69	In1_99	In_1	Inhibitory
BST_22WF_B2_sc6	In1_100	In_1	Inhibitory
IP_23WF_B1_sc29	In1_101	In_1	Inhibitory
MT_23WF_B2_sc22	In1_102	In_1	Inhibitory
MT_23WF_B2_sc4	In1_103	In_1	Inhibitory
MT_23WF_B6_sc40	In1_104	In_1	Inhibitory
PAO_23WF_B2_sc4	In1_105	In_1	Inhibitory
BST_22WF_B1_sc94	In2_52	In_2	Inhibitory
LO_23WF_B3_sc80	In2_115	In_2	Inhibitory
CMF_22WF_B1_sc12	In2_79	In_2	Inhibitory
LO_23WF_B3_sc86	In2_12	In_2	Inhibitory
ST_22WF_B1_sc62	In2_66	In_2	Inhibitory
ST_23WF_B2_sc75	In2_114	In_2	Inhibitory
IT_22WF_B1_sc87	In2_53	In_2	Inhibitory
PAO_23WF_B1_sc8	In2_116	In_2	Inhibitory
SM_23WF_B2_sc52	In2_44	In_2	Inhibitory
ST_23WF_B21_sc49	In2_49	In_2	Inhibitory
PAT_23WF_B1_sc25	In2_100	In_2	Inhibitory
PAO_23WF_B4_sc6	In2_27	In_2	Inhibitory
IT_23WF_B3_sc79	In2_9	In_2	Inhibitory
CMF_23WF_B6_sc69	In2_1	In_2	Inhibitory
ST_23WF_B62_sc43	In2_108	In_2	Inhibitory
RMF_23WF_B1_sc29	In2_35	In_2	Inhibitory
MT_23WF_B6_sc43	In2_19	In_2	Inhibitory
PAO_23WF_B1_sc22	In2_23	In_2	Inhibitory
IP_23WF_B1_sc47	In2_93	In_2	Inhibitory
RMF_23WF_B3_sc79	In2_102	In_2	Inhibitory
SF_23WF_B3_sc72	In2_105	In_2	Inhibitory
RMF_23WF_B2_sc31	In2_38	In_2	Inhibitory
FFA_22WF_B1_sc69	In2_69	In_2	Inhibitory
IG_23WF_B3_sc79	In2_2	In_2	Inhibitory
IG_23WF_B3_sc87	In2_3	In_2	Inhibitory
IP_23WF_B2_sc37	In2_4	In_2	Inhibitory
IP_23WF_B2_sc46	In2_5	In_2	Inhibitory
IP_23WF_B3_sc49	In2_6	In_2	Inhibitory
IP_23WF_B4_sc35	In2_7	In_2	Inhibitory
IT_23WF_B1_sc78	In2_8	In_2	Inhibitory
IT_23WF_B4_sc72	In2_10	In_2	Inhibitory
IT_23WF_B51_sc21	In2_11	In_2	Inhibitory
LO_23WF_B4_sc52	In2_13	In_2	Inhibitory
LO_23WF_B4_sc53	In2_14	In_2	Inhibitory
LO_23WF_B4_sc67	In2_15	In_2	Inhibitory
LO_23WF_B6_sc25	In2_16	In_2	Inhibitory
LO_23WF_B8_sc60	In2_17	In_2	Inhibitory
MT_23WF_B5_sc36	In2_18	In_2	Inhibitory
MT_23WF_B6_sc45	In2_20	In_2	Inhibitory
MT_23WF_B8_sc68	In2_21	In_2	Inhibitory
PAO_23WF_B1_sc11	In2_22	In_2	Inhibitory
PAO_23WF_B2_sc14	In2_24	In_2	Inhibitory
PAO_23WF_B3_sc30	In2_25	In_2	Inhibitory
PAO_23WF_B4_sc18	In2_26	In_2	Inhibitory
PAT_23WF_B2_sc53	In2_28	In_2	Inhibitory
PAT_23WF_B2_sc58	In2_29	In_2	Inhibitory
PAT_23WF_B2_sc72	In2_30	In_2	Inhibitory
PO_23WF_B1_sc20	In2_31	In_2	Inhibitory
PO_23WF_B2_sc73	In2_32	In_2	Inhibitory
PRC_23WF_B5_sc84	In2_33	In_2	Inhibitory
PRECU_23WM_B1_sc14	In2_34	In_2	Inhibitory
RMF_23WF_B1_sc32	In2_36	In_2	Inhibitory
RMF_23WF_B1_sc47	In2_37	In_2	Inhibitory
SF_23WF_B1_sc48	In2_39	In_2	Inhibitory
SF_23WF_B2_sc30	In2_40	In_2	Inhibitory
SF_23WF_B2_sc36	In2_41	In_2	Inhibitory
SF_23WF_B4_sc89	In2_42	In_2	Inhibitory
SF_23WF_B5_sc17	In2_43	In_2	Inhibitory
SP_23WF_B3_sc59	In2_45	In_2	Inhibitory
SP_23WF_B3_sc60	In2_46	In_2	Inhibitory
SP_23WF_B3_sc66	In2_47	In_2	Inhibitory
SP_23WF_B4_sc79	In2_48	In_2	Inhibitory
ST_23WF_B41_sc61	In2_50	In_2	Inhibitory
ST_23WF_B51_sc56	In2_51	In_2	Inhibitory
BST_22WF_B1_sc10	In2_54	In_2	Inhibitory
BST_22WF_B1_sc78	In2_55	In_2	Inhibitory
IT_22WF_B1_sc68	In2_56	In_2	Inhibitory
FFA_22WF_B2_sc50	In2_57	In_2	Inhibitory
FFA_22WF_B2_sc62	In2_58	In_2	Inhibitory
PC_22WF_B1_sc43	In2_59	In_2	Inhibitory
PO_22WF_B1_sc82	In2_60	In_2	Inhibitory
IT_22WF_B1_sc65	In2_61	In_2	Inhibitory
FFA_22WF_B2_sc69	In2_62	In_2	Inhibitory
IT_22WF_B1_sc89	In2_63	In_2	Inhibitory
SM_22WF_B1_sc84	In2_64	In_2	Inhibitory
BST_22WF_B1_sc13	In2_65	In_2	Inhibitory
FFA_22WF_B2_sc48	In2_67	In_2	Inhibitory
MT_22WF_B1_sc96	In2_68	In_2	Inhibitory
MT_22WF_B1_sc70	In2_70	In_2	Inhibitory
PAT_22WF_B1_sc18	In2_71	In_2	Inhibitory
FFA_22WF_B1_sc87	In2_72	In_2	Inhibitory
BST_22WF_B1_sc24	In2_73	In_2	Inhibitory
IP_22WF_B1_sc55	In2_74	In_2	Inhibitory
SM_22WF_B1_sc18	In2_75	In_2	Inhibitory
FL_22WF_B1_sc5	In2_76	In_2	Inhibitory
FFA_22WF_B2_sc30	In2_77	In_2	Inhibitory
FFA_22WF_B1_sc83	In2_78	In_2	Inhibitory
ST_22WF_B1_sc31	In2_80	In_2	Inhibitory
SM_22WF_B1_sc40	In2_81	In_2	Inhibitory
FFA_22WF_B2_sc84	In2_82	In_2	Inhibitory
SM_22WF_B1_sc71	In2_83	In_2	Inhibitory
LO_22WF_B1_sc36	In2_84	In_2	Inhibitory
RMF_22WF_B1_sc74	In2_85	In_2	Inhibitory
IT_22WF_B1_sc43	In2_86	In_2	Inhibitory
RMF_22WF_B1_sc7	In2_87	In_2	Inhibitory
FFA_22WF_B2_sc22	In2_88	In_2	Inhibitory
FFA_22WF_B1_sc13	In2_89	In_2	Inhibitory
FFA_22WF_B1_sc52	In2_90	In_2	Inhibitory
RMF_22WF_B1_sc11	In2_91	In_2	Inhibitory
MT_22WF_B1_sc36	In2_92	In_2	Inhibitory
IT_23WF_B51_sc31	In2_94	In_2	Inhibitory
FFA_23WF_B2_sc1	In2_95	In_2	Inhibitory
FFA_23WF_B2_sc5	In2_96	In_2	Inhibitory
LO_23WF_B9_sc14	In2_97	In_2	Inhibitory
MT_23WF_B8_sc83	In2_98	In_2	Inhibitory
MT_23WF_B9_sc50	In2_99	In_2	Inhibitory
RMF_23WF_B3_sc63	In2_101	In_2	Inhibitory
RMF_23WF_B5_sc45	In2_103	In_2	Inhibitory
SF_23WF_B3_sc66	In2_104	In_2	Inhibitory
SF_23WF_B8_sc87	In2_106	In_2	Inhibitory
SP_23WF_B4_sc85	In2_107	In_2	Inhibitory
BST_22WF_B1_sc57	In2_109	In_2	Inhibitory
SM_22WF_B1_sc47	In2_110	In_2	Inhibitory
PRC_22WF_B1_sc31	In2_111	In_2	Inhibitory
FFA_22WF_B1_sc81	In2_112	In_2	Inhibitory
RMF_22WF_B1_sc40	In2_113	In_2	Inhibitory
IP_23WF_B1_sc50	In2_117	In_2	Inhibitory
MT_23WF_B2_sc10	In2_118	In_2	Inhibitory
MT_23WF_B2_sc17	In2_119	In_2	Inhibitory
MT_23WF_B2_sc18	In2_120	In_2	Inhibitory
PRC_23WF_B4_sc75	In2_121	In_2	Inhibitory
IT_22WF_B1_sc47	In3_27	In_3	Inhibitory
CMF_23WF_B2_sc18	In3_35	In_3	Inhibitory
ST_23WF_B2_sc86	In3_17	In_3	Inhibitory
RMF_23WF_B2_sc26	In3_14	In_3	Inhibitory
RMF_23WF_B2_sc37	In3_34	In_3	Inhibitory
IP_23WF_B4_sc49	In3_28	In_3	Inhibitory
CMF_23WF_B4_sc39	In3_1	In_3	Inhibitory
IP_23WF_B2_sc50	In3_2	In_3	Inhibitory
IT_23WF_B1_sc80	In3_3	In_3	Inhibitory
IT_23WF_B51_sc17	In3_4	In_3	Inhibitory
IT_23WF_B6_sc36	In3_5	In_3	Inhibitory
IT_23WF_B8_sc36	In3_6	In_3	Inhibitory
IT_23WF_B8_sc37	In3_7	In_3	Inhibitory
FFA_23WF_B1_sc10	In3_8	In_3	Inhibitory
FFA_23WF_B2_sc13	In3_9	In_3	Inhibitory
MT_23WF_B1_sc58	In3_10	In_3	Inhibitory
MT_23WF_B1_sc59	In3_11	In_3	Inhibitory
PAO_23WF_B3_sc31	In3_12	In_3	Inhibitory
PAO_23WF_B3_sc40	In3_13	In_3	Inhibitory
RMF_23WF_B5_sc39	In3_15	In_3	Inhibitory
SF_23WF_B2_sc50	In3_16	In_3	Inhibitory
ST_23WF_B51_sc55	In3_18	In_3	Inhibitory
BST_22WF_B1_sc61	In3_19	In_3	Inhibitory
FL_22WF_B1_sc53	In3_20	In_3	Inhibitory
FFA_22WF_B2_sc41	In3_21	In_3	Inhibitory
IT_22WF_B1_sc29	In3_22	In_3	Inhibitory
LO_22WF_B1_sc91	In3_23	In_3	Inhibitory
FFA_22WF_B1_sc78	In3_24	In_3	Inhibitory
FFA_22WF_B2_sc79	In3_25	In_3	Inhibitory
LO_22WF_B1_sc12	In3_26	In_3	Inhibitory
LO_23WF_B4_sc63	In3_29	In_3	Inhibitory
LO_23WF_B9_sc24	In3_30	In_3	Inhibitory
MT_23WF_B7_sc12	In3_31	In_3	Inhibitory
PRC_23WF_B5_sc81	In3_32	In_3	Inhibitory
RMF_23WF_B2_sc36	In3_33	In_3	Inhibitory
BST_22WF_B1_sc3	In3_36	In_3	Inhibitory
LO_23WF_B2_sc44	In3_37	In_3	Inhibitory
ST_23WF_B42_sc68	In3_38	In_3	Inhibitory
PRC_23WF_B1_sc85	In4_83	In_4	Inhibitory
RMF_23WF_B3_sc53	In4_91	In_4	Inhibitory
LO_23WF_B3_sc88	In4_43	In_4	Inhibitory
RMF_23WF_B3_sc78	In4_194	In_4	Inhibitory
SM_23WF_B3_sc30	In4_197	In_4	Inhibitory
ST_23WF_B1_sc42	In4_200	In_4	Inhibitory
ST_22WF_B1_sc7	In4_136	In_4	Inhibitory
RMF_23WF_B3_sc76	In4_93	In_4	Inhibitory
SM_22WF_B1_sc25	In4_131	In_4	Inhibitory
ST_23WF_B2_sc89	In4_117	In_4	Inhibitory
IT_23WF_B2_sc53	In4_23	In_4	Inhibitory
IP_23WF_B4_sc26	In4_18	In_4	Inhibitory
SM_23WF_B2_sc60	In4_109	In_4	Inhibitory
ST_23WF_B21_sc30	In4_119	In_4	Inhibitory
PC_23WF_B3_sc63	In4_69	In_4	Inhibitory
LO_23WF_B1_sc11	In4_40	In_4	Inhibitory
ST_23WF_B1_sc49	In4_201	In_4	Inhibitory
RMF_23WF_B3_sc77	In4_94	In_4	Inhibitory
ST_23WF_B1_sc36	In4_199	In_4	Inhibitory
IT_23WF_B3_sc77	In4_25	In_4	Inhibitory
IT_23WF_B3_sc86	In4_26	In_4	Inhibitory
LO_23WF_B1_sc13	In4_41	In_4	Inhibitory
LO_23WF_B1_sc7	In4_42	In_4	Inhibitory
BST_22WF_B1_sc62	In4_206	In_4	Inhibitory
FFA_23WF_B2_sc14	In4_38	In_4	Inhibitory
IP_23WF_B2_sc49	In4_216	In_4	Inhibitory
PRC_23WF_B7_sc84	In4_88	In_4	Inhibitory
ST_23WF_B21_sc48	In4_121	In_4	Inhibitory
FFA_23WM_B1_sc43	In4_3	In_4	Inhibitory
IP_23WF_B1_sc33	In4_11	In_4	Inhibitory
MT_23WF_B4_sc77	In4_52	In_4	Inhibitory
IT_22WF_B1_sc75	In4_132	In_4	Inhibitory
RMF_23WF_B3_sc59	In4_92	In_4	Inhibitory
FFA_23WM_B1_sc45	In4_4	In_4	Inhibitory
IT_23WF_B1_sc67	In4_177	In_4	Inhibitory
PC_23WF_B2_sc89	In4_190	In_4	Inhibitory
ST_23WF_B21_sc27	In4_118	In_4	Inhibitory
PAO_23WF_B1_sc19	In4_57	In_4	Inhibitory
FL_23WM_B1_sc87	In4_6	In_4	Inhibitory
CMF_23WF_B1_sc67	In4_169	In_4	Inhibitory
PAO_23WF_B3_sc41	In4_188	In_4	Inhibitory
CMF_23WF_B4_sc41	In4_1	In_4	Inhibitory
CMF_23WF_B5_sc58	In4_2	In_4	Inhibitory
FL_23WM_B1_sc84	In4_5	In_4	Inhibitory
IG_23WF_B1_sc17	In4_7	In_4	Inhibitory
IG_23WM_B1_sc63	In4_8	In_4	Inhibitory
IG_23WF_B3_sc77	In4_9	In_4	Inhibitory
IP_23WF_B1_sc30	In4_10	In_4	Inhibitory
IP_23WF_B1_sc49	In4_12	In_4	Inhibitory
IP_23WF_B2_sc39	In4_13	In_4	Inhibitory
IP_23WF_B2_sc45	In4_14	In_4	Inhibitory
IP_23WF_B3_sc35	In4_15	In_4	Inhibitory
IP_23WF_B3_sc38	In4_16	In_4	Inhibitory
IP_23WF_B3_sc43	In4_17	In_4	Inhibitory
IP_23WF_B4_sc27	In4_19	In_4	Inhibitory
IP_23WF_B4_sc38	In4_20	In_4	Inhibitory
IT_23WF_B1_sc70	In4_21	In_4	Inhibitory
IT_23WF_B1_sc77	In4_22	In_4	Inhibitory
IT_23WF_B2_sc65	In4_24	In_4	Inhibitory
IT_23WF_B51_sc18	In4_27	In_4	Inhibitory
IT_23WF_B51_sc32	In4_28	In_4	Inhibitory
IT_23WF_B51_sc33	In4_29	In_4	Inhibitory
IT_23WF_B51_sc37	In4_30	In_4	Inhibitory
IT_23WF_B6_sc47	In4_31	In_4	Inhibitory
IT_23WF_B6_sc48	In4_32	In_4	Inhibitory
IT_23WF_B8_sc50	In4_33	In_4	Inhibitory
FFA_23WF_B1_sc14	In4_34	In_4	Inhibitory
FFA_23WF_B1_sc18	In4_35	In_4	Inhibitory
FFA_23WF_B1_sc2	In4_36	In_4	Inhibitory
FFA_23WF_B2_sc12	In4_37	In_4	Inhibitory
FFA_23WF_B2_sc16	In4_39	In_4	Inhibitory
LO_23WF_B4_sc51	In4_44	In_4	Inhibitory
LO_23WF_B4_sc57	In4_45	In_4	Inhibitory
LO_23WF_B4_sc59	In4_46	In_4	Inhibitory
LO_23WF_B4_sc65	In4_47	In_4	Inhibitory
LO_23WF_B4_sc73	In4_48	In_4	Inhibitory
LO_23WF_B6_sc9	In4_49	In_4	Inhibitory
MT_23WF_B1_sc45	In4_50	In_4	Inhibitory
MT_23WF_B1_sc64	In4_51	In_4	Inhibitory
MT_23WF_B8_sc79	In4_53	In_4	Inhibitory
MT_23WF_B8_sc86	In4_54	In_4	Inhibitory
MT_23WF_B9_sc40	In4_55	In_4	Inhibitory
PAO_23WF_B1_sc14	In4_56	In_4	Inhibitory
PAO_23WF_B2_sc19	In4_58	In_4	Inhibitory
PAO_23WF_B3_sc28	In4_59	In_4	Inhibitory
PAO_23WF_B3_sc37	In4_60	In_4	Inhibitory
PAO_23WF_B4_sc1	In4_61	In_4	Inhibitory
PAT_23WF_B1_sc11	In4_62	In_4	Inhibitory
PAT_23WF_B1_sc9	In4_63	In_4	Inhibitory
PAT_23WF_B2_sc56	In4_64	In_4	Inhibitory
PAT_23WF_B2_sc59	In4_65	In_4	Inhibitory
PAT_23WF_B2_sc66	In4_66	In_4	Inhibitory
PAT_23WF_B4_sc55	In4_67	In_4	Inhibitory
PAT_23WF_B4_sc63	In4_68	In_4	Inhibitory
PC_23WF_B3_sc74	In4_70	In_4	Inhibitory
PO_23WF_B1_sc15	In4_71	In_4	Inhibitory
PO_23WF_B1_sc25	In4_72	In_4	Inhibitory
PO_23WF_B1_sc6	In4_73	In_4	Inhibitory
PO_23WF_B1_sc7	In4_74	In_4	Inhibitory
PO_23WF_B2_sc56	In4_75	In_4	Inhibitory
PO_23WF_B2_sc57	In4_76	In_4	Inhibitory
PO_23WF_B2_sc58	In4_77	In_4	Inhibitory
PO_23WF_B2_sc59	In4_78	In_4	Inhibitory
PO_23WF_B2_sc66	In4_79	In_4	Inhibitory
PO_23WF_B3_sc14	In4_80	In_4	Inhibitory
PO_23WF_B3_sc2	In4_81	In_4	Inhibitory
PO_23WF_B4_sc3	In4_82	In_4	Inhibitory
PRC_23WF_B2_sc88	In4_84	In_4	Inhibitory
PRC_23WF_B4_sc72	In4_85	In_4	Inhibitory
PRC_23WF_B4_sc78	In4_86	In_4	Inhibitory
PRC_23WF_B4_sc86	In4_87	In_4	Inhibitory
RMF_23WF_B1_sc41	In4_89	In_4	Inhibitory
RMF_23WF_B1_sc50	In4_90	In_4	Inhibitory
RMF_23WF_B4_sc61	In4_95	In_4	Inhibitory
RMF_23WF_B4_sc65	In4_96	In_4	Inhibitory
RMF_23WF_B5_sc49	In4_97	In_4	Inhibitory
SF_23WF_B1_sc27	In4_98	In_4	Inhibitory
SF_23WF_B1_sc28	In4_99	In_4	Inhibitory
SF_23WF_B1_sc44	In4_100	In_4	Inhibitory
SF_23WF_B2_sc28	In4_101	In_4	Inhibitory
SF_23WF_B2_sc46	In4_102	In_4	Inhibitory
SF_23WF_B3_sc71	In4_103	In_4	Inhibitory
SF_23WF_B5_sc20	In4_104	In_4	Inhibitory
SM_23WF_B1_sc16	In4_105	In_4	Inhibitory
SM_23WF_B1_sc18	In4_106	In_4	Inhibitory
SM_23WF_B1_sc5	In4_107	In_4	Inhibitory
SM_23WF_B1_sc7	In4_108	In_4	Inhibitory
SP_23WF_B2_sc85	In4_110	In_4	Inhibitory
SP_23WF_B2_sc90	In4_111	In_4	Inhibitory
SP_23WF_B3_sc55	In4_112	In_4	Inhibitory
SP_23WF_B3_sc68	In4_113	In_4	Inhibitory
SP_23WF_B3_sc70	In4_114	In_4	Inhibitory
SP_23WF_B4_sc78	In4_115	In_4	Inhibitory
SP_23WF_B4_sc84	In4_116	In_4	Inhibitory
ST_23WF_B21_sc37	In4_120	In_4	Inhibitory
ST_23WF_B51_sc54	In4_122	In_4	Inhibitory
ST_23WF_B51_sc59	In4_123	In_4	Inhibitory
ST_23WF_B51_sc65	In4_124	In_4	Inhibitory
ST_23WF_B61_sc13	In4_125	In_4	Inhibitory
ST_23WF_B61_sc16	In4_126	In_4	Inhibitory
ST_23WF_B61_sc20	In4_127	In_4	Inhibitory
ST_23WF_B61_sc24	In4_128	In_4	Inhibitory
FFA_22WF_B2_sc40	In4_129	In_4	Inhibitory
IT_22WF_B1_sc58	In4_130	In_4	Inhibitory
SM_22WF_B1_sc88	In4_133	In_4	Inhibitory
FL_22WF_B1_sc44	In4_134	In_4	Inhibitory
BST_22WF_B1_sc51	In4_135	In_4	Inhibitory
FFA_22WF_B1_sc41	In4_137	In_4	Inhibitory
IT_22WF_B1_sc88	In4_138	In_4	Inhibitory
FFA_22WF_B2_sc81	In4_139	In_4	Inhibitory
LO_22WF_B1_sc92	In4_140	In_4	Inhibitory
FFA_22WF_B1_sc4	In4_141	In_4	Inhibitory
IT_22WF_B1_sc78	In4_142	In_4	Inhibitory
IT_22WF_B1_sc31	In4_143	In_4	Inhibitory
SM_22WF_B1_sc81	In4_144	In_4	Inhibitory
FFA_22WF_B1_sc66	In4_145	In_4	Inhibitory
SM_22WF_B1_sc19	In4_146	In_4	Inhibitory
ST_22WF_B1_sc33	In4_147	In_4	Inhibitory
SM_22WF_B1_sc32	In4_148	In_4	Inhibitory
FFA_22WF_B2_sc12	In4_149	In_4	Inhibitory
IT_22WF_B1_sc67	In4_150	In_4	Inhibitory
RMF_22WF_B1_sc21	In4_151	In_4	Inhibitory
MT_22WF_B1_sc4	In4_152	In_4	Inhibitory
FFA_22WF_B1_sc37	In4_153	In_4	Inhibitory
FFA_22WF_B1_sc92	In4_154	In_4	Inhibitory
PRC_22WF_B1_sc8	In4_155	In_4	Inhibitory
FFA_22WF_B1_sc90	In4_156	In_4	Inhibitory
FFA_22WF_B2_sc24	In4_157	In_4	Inhibitory
FFA_22WF_B2_sc39	In4_158	In_4	Inhibitory
MT_22WF_B1_sc82	In4_159	In_4	Inhibitory
MT_22WF_B1_sc15	In4_160	In_4	Inhibitory
FL_22WF_B1_sc6	In4_161	In_4	Inhibitory
MT_22WF_B1_sc28	In4_162	In_4	Inhibitory
MT_22WF_B1_sc57	In4_163	In_4	Inhibitory
FFA_22WF_B2_sc77	In4_164	In_4	Inhibitory
IT_22WF_B1_sc45	In4_165	In_4	Inhibitory
FFA_22WF_B1_sc26	In4_166	In_4	Inhibitory
FFA_22WF_B2_sc47	In4_167	In_4	Inhibitory
IT_22WF_B1_sc37	In4_168	In_4	Inhibitory
IG_23WF_B2_sc37	In4_170	In_4	Inhibitory
IG_23WF_B3_sc81	In4_171	In_4	Inhibitory
IG_23WF_B3_sc86	In4_172	In_4	Inhibitory
IP_23WF_B2_sc40	In4_173	In_4	Inhibitory
IP_23WF_B2_sc44	In4_174	In_4	Inhibitory
IP_23WF_B4_sc45	In4_175	In_4	Inhibitory
IP_23WF_B4_sc47	In4_176	In_4	Inhibitory
IT_23WF_B1_sc76	In4_178	In_4	Inhibitory
IT_23WF_B1_sc90	In4_179	In_4	Inhibitory
IT_23WF_B7_sc89	In4_180	In_4	Inhibitory
LO_23WF_B4_sc58	In4_181	In_4	Inhibitory
LO_23WF_B8_sc63	In4_182	In_4	Inhibitory
LO_23WF_B9_sc10	In4_183	In_4	Inhibitory
LO_23WF_B9_sc11	In4_184	In_4	Inhibitory
MT_23WF_B8_sc67	In4_185	In_4	Inhibitory
MT_23WF_B8_sc84	In4_186	In_4	Inhibitory
PAO_23WF_B1_sc15	In4_187	In_4	Inhibitory
PAO_23WF_B4_sc4	In4_189	In_4	Inhibitory
PC_23WF_B3_sc62	In4_191	In_4	Inhibitory
PRC_23WF_B5_sc86	In4_192	In_4	Inhibitory
RMF_23WF_B1_sc36	In4_193	In_4	Inhibitory
SF_23WF_B3_sc57	In4_195	In_4	Inhibitory
SF_23WF_B3_sc61	In4_196	In_4	Inhibitory
SP_23WF_B2_sc84	In4_198	In_4	Inhibitory
ST_23WF_B32_sc80	In4_202	In_4	Inhibitory
ST_23WF_B62_sc33	In4_203	In_4	Inhibitory
BST_22WF_B1_sc86	In4_204	In_4	Inhibitory
PAO_22WF_B1_sc51	In4_205	In_4	Inhibitory
PC_22WF_B1_sc83	In4_207	In_4	Inhibitory
PC_22WF_B1_sc16	In4_208	In_4	Inhibitory
SM_22WF_B1_sc20	In4_209	In_4	Inhibitory
ST_22WF_B1_sc67	In4_210	In_4	Inhibitory
PO_22WF_B1_sc5	In4_211	In_4	Inhibitory
MT_23WF_B9_sc45	In4_212	In_4	Inhibitory
FL_22WF_B1_sc45	In4_213	In_4	Inhibitory
PC_23WF_B3_sc71	In4_214	In_4	Inhibitory
IP_23WF_B1_sc36	In4_215	In_4	Inhibitory
LO_23WF_B2_sc51	In4_217	In_4	Inhibitory
LO_23WF_B2_sc58	In4_218	In_4	Inhibitory
LO_23WF_B2_sc60	In4_219	In_4	Inhibitory
MT_23WF_B2_sc12	In4_220	In_4	Inhibitory
MT_23WF_B2_sc16	In4_221	In_4	Inhibitory
MT_23WF_B2_sc8	In4_222	In_4	Inhibitory
MT_23WF_B6_sc29	In4_223	In_4	Inhibitory
MT_23WF_B6_sc42	In4_224	In_4	Inhibitory
ST_23WF_B42_sc72	In4_225	In_4	Inhibitory
ST_23WF_B42_sc78	In4_226	In_4	Inhibitory
ST_23WF_B42_sc85	In4_227	In_4	Inhibitory
ST_23WF_B42_sc86	In4_228	In_4	Inhibitory
ST_23WF_B42_sc89	In4_229	In_4	Inhibitory
ST_23WF_B41_sc68	In5_39	In_5	Inhibitory
ST_23WF_B41_sc69	In5_40	In_5	Inhibitory
LO_23WF_B3_sc85	In5_91	In_5	Inhibitory
ST_22WF_B1_sc39	In5_86	In_5	Inhibitory
MT_22WF_B1_sc47	In5_43	In_5	Inhibitory
PAO_23WF_B2_sc6	In5_92	In_5	Inhibitory
PRC_23WF_B1_sc86	In5_28	In_5	Inhibitory
ST_23WF_B1_sc35	In5_94	In_5	Inhibitory
ST_23WF_B1_sc44	In5_34	In_5	Inhibitory
ST_23WF_B21_sc44	In5_96	In_5	Inhibitory
ST_23WF_B32_sc77	In5_37	In_5	Inhibitory
ST_23WF_B2_sc80	In5_95	In_5	Inhibitory
IT_23WF_B3_sc85	In5_5	In_5	Inhibitory
PAT_23WF_B4_sc67	In5_23	In_5	Inhibitory
ST_23WF_B32_sc78	In5_38	In_5	Inhibitory
MT_23WF_B5_sc35	In5_13	In_5	Inhibitory
LO_23WF_B1_sc24	In5_90	In_5	Inhibitory
LO_23WF_B1_sc18	In5_89	In_5	Inhibitory
SM_22WF_B1_sc16	In5_72	In_5	Inhibitory
ST_23WF_B21_sc43	In5_35	In_5	Inhibitory
FFA_22WF_B2_sc70	In5_46	In_5	Inhibitory
IT_23WF_B3_sc82	In5_88	In_5	Inhibitory
ST_23WF_B21_sc47	In5_36	In_5	Inhibitory
FL_23WM_B1_sc85	In5_2	In_5	Inhibitory
PAO_23WF_B3_sc36	In5_17	In_5	Inhibitory
CMF_23WF_B4_sc40	In5_1	In_5	Inhibitory
IT_23WF_B1_sc88	In5_3	In_5	Inhibitory
IT_23WF_B1_sc89	In5_4	In_5	Inhibitory
IT_23WF_B3_sc88	In5_6	In_5	Inhibitory
IT_23WF_B51_sc40	In5_7	In_5	Inhibitory
IT_23WF_B6_sc32	In5_8	In_5	Inhibitory
IT_23WF_B6_sc46	In5_9	In_5	Inhibitory
IT_23WF_B6_sc49	In5_10	In_5	Inhibitory
IT_23WF_B8_sc19	In5_11	In_5	Inhibitory
FFA_23WF_B1_sc5	In5_12	In_5	Inhibitory
PAO_23WF_B1_sc13	In5_14	In_5	Inhibitory
PAO_23WF_B2_sc15	In5_15	In_5	Inhibitory
PAO_23WF_B2_sc22	In5_16	In_5	Inhibitory
PAO_23WF_B3_sc38	In5_18	In_5	Inhibitory
PAO_23WF_B3_sc42	In5_19	In_5	Inhibitory
PAO_23WF_B3_sc43	In5_20	In_5	Inhibitory
PAO_23WF_B3_sc48	In5_21	In_5	Inhibitory
PAT_23WF_B1_sc19	In5_22	In_5	Inhibitory
PO_23WF_B1_sc13	In5_24	In_5	Inhibitory
PO_23WF_B2_sc67	In5_25	In_5	Inhibitory
PO_23WF_B2_sc69	In5_26	In_5	Inhibitory
PRC_23WF_B1_sc77	In5_27	In_5	Inhibitory
PRECU_23WM_B1_sc13	In5_29	In_5	Inhibitory
SF_23WF_B1_sc37	In5_30	In_5	Inhibitory
SF_23WF_B2_sc40	In5_31	In_5	Inhibitory
SM_23WF_B1_sc9	In5_32	In_5	Inhibitory
SM_23WF_B2_sc57	In5_33	In_5	Inhibitory
ST_23WF_B62_sc39	In5_41	In_5	Inhibitory
ST_23WF_B62_sc49	In5_42	In_5	Inhibitory
MT_22WF_B1_sc81	In5_44	In_5	Inhibitory
MT_22WF_B1_sc25	In5_45	In_5	Inhibitory
IT_22WF_B1_sc91	In5_47	In_5	Inhibitory
IT_22WF_B1_sc49	In5_48	In_5	Inhibitory
FL_22WF_B1_sc17	In5_49	In_5	Inhibitory
FFA_22WF_B1_sc80	In5_50	In_5	Inhibitory
MT_22WF_B1_sc84	In5_51	In_5	Inhibitory
IT_22WF_B1_sc73	In5_52	In_5	Inhibitory
PO_22WF_B1_sc25	In5_53	In_5	Inhibitory
LO_22WF_B1_sc18	In5_54	In_5	Inhibitory
FFA_22WF_B2_sc28	In5_55	In_5	Inhibitory
FFA_22WF_B2_sc56	In5_56	In_5	Inhibitory
BST_22WF_B1_sc55	In5_57	In_5	Inhibitory
FFA_22WF_B2_sc51	In5_58	In_5	Inhibitory
FFA_22WF_B2_sc43	In5_59	In_5	Inhibitory
FFA_22WF_B2_sc2	In5_60	In_5	Inhibitory
BST_22WF_B1_sc28	In5_61	In_5	Inhibitory
FFA_22WF_B2_sc61	In5_62	In_5	Inhibitory
FFA_22WF_B2_sc72	In5_63	In_5	Inhibitory
ST_22WF_B1_sc63	In5_64	In_5	Inhibitory
FFA_22WF_B2_sc78	In5_65	In_5	Inhibitory
BST_22WF_B1_sc53	In5_66	In_5	Inhibitory
FFA_22WF_B2_sc60	In5_67	In_5	Inhibitory
FFA_22WF_B1_sc43	In5_68	In_5	Inhibitory
FFA_22WF_B1_sc24	In5_69	In_5	Inhibitory
FFA_22WF_B2_sc93	In5_70	In_5	Inhibitory
FFA_22WF_B2_sc87	In5_71	In_5	Inhibitory
MT_22WF_B1_sc93	In5_73	In_5	Inhibitory
ST_22WF_B1_sc44	In5_74	In_5	Inhibitory
FFA_22WF_B2_sc45	In5_75	In_5	Inhibitory
LO_22WF_B1_sc14	In5_76	In_5	Inhibitory
MT_22WF_B1_sc20	In5_77	In_5	Inhibitory
IT_22WF_B1_sc13	In5_78	In_5	Inhibitory
MT_22WF_B1_sc33	In5_79	In_5	Inhibitory
FFA_22WF_B2_sc90	In5_80	In_5	Inhibitory
IT_22WF_B1_sc6	In5_81	In_5	Inhibitory
FFA_22WF_B1_sc35	In5_82	In_5	Inhibitory
LO_22WF_B1_sc44	In5_83	In_5	Inhibitory
FFA_22WF_B1_sc53	In5_84	In_5	Inhibitory
FFA_22WF_B2_sc83	In5_85	In_5	Inhibitory
MT_22WF_B1_sc39	In5_87	In_5	Inhibitory
PO_23WF_B4_sc17	In5_93	In_5	Inhibitory
BST_22WF_B1_sc66	In5_97	In_5	Inhibitory
SF_22WF_B1_sc48	In5_98	In_5	Inhibitory
MT_23WF_B2_sc2	In5_99	In_5	Inhibitory
MT_23WF_B2_sc21	In5_100	In_5	Inhibitory
MT_23WF_B2_sc24	In5_101	In_5	Inhibitory
MT_23WF_B2_sc25	In5_102	In_5	Inhibitory
MT_23WF_B2_sc3	In5_103	In_5	Inhibitory
MT_23WF_B6_sc30	In5_104	In_5	Inhibitory
ST_23WF_B42_sc87	In5_105	In_5	Inhibitory
ST_23WF_B42_sc90	In5_106	In_5	Inhibitory
PAO_23WF_B1_sc24	In6_12	In_6	Inhibitory
IT_22WF_B1_sc26	In6_30	In_6	Inhibitory
ST_23WF_B41_sc62	In6_23	In_6	Inhibitory
CMF_23WF_B2_sc19	In6_55	In_6	Inhibitory
MT_22WF_B1_sc54	In6_50	In_6	Inhibitory
IP_22WF_B1_sc4	In6_44	In_6	Inhibitory
IT_23WF_B2_sc67	In6_3	In_6	Inhibitory
IT_23WF_B3_sc83	In6_4	In_6	Inhibitory
MT_23WF_B4_sc90	In6_10	In_6	Inhibitory
ST_23WF_B21_sc35	In6_63	In_6	Inhibitory
FFA_23WM_B1_sc35	In6_1	In_6	Inhibitory
FFA_22WF_B2_sc94	In6_28	In_6	Inhibitory
RMF_23WF_B3_sc75	In6_62	In_6	Inhibitory
IG_23WM_B1_sc55	In6_2	In_6	Inhibitory
MT_22WF_B1_sc13	In6_52	In_6	Inhibitory
PAO_23WF_B3_sc46	In6_13	In_6	Inhibitory
PO_23WF_B3_sc11	In6_18	In_6	Inhibitory
IT_23WF_B51_sc38	In6_5	In_6	Inhibitory
IT_23WF_B6_sc40	In6_6	In_6	Inhibitory
IT_23WF_B7_sc84	In6_7	In_6	Inhibitory
FFA_23WF_B2_sc9	In6_8	In_6	Inhibitory
MT_23WF_B1_sc62	In6_9	In_6	Inhibitory
MT_23WF_B9_sc32	In6_11	In_6	Inhibitory
PO_23WF_B1_sc10	In6_14	In_6	Inhibitory
PO_23WF_B1_sc3	In6_15	In_6	Inhibitory
PO_23WF_B1_sc5	In6_16	In_6	Inhibitory
PO_23WF_B1_sc9	In6_17	In_6	Inhibitory
PO_23WF_B3_sc22	In6_19	In_6	Inhibitory
PO_23WF_B4_sc1	In6_20	In_6	Inhibitory
PO_23WF_B4_sc9	In6_21	In_6	Inhibitory
ST_23WF_B1_sc45	In6_22	In_6	Inhibitory
ST_23WF_B62_sc35	In6_24	In_6	Inhibitory
ST_23WF_B62_sc36	In6_25	In_6	Inhibitory
IT_22WF_B1_sc61	In6_26	In_6	Inhibitory
BST_22WF_B1_sc83	In6_27	In_6	Inhibitory
PRC_22WF_B1_sc88	In6_29	In_6	Inhibitory
FFA_22WF_B2_sc7	In6_31	In_6	Inhibitory
LO_22WF_B1_sc59	In6_32	In_6	Inhibitory
BST_22WF_B1_sc46	In6_33	In_6	Inhibitory
BST_22WF_B1_sc64	In6_34	In_6	Inhibitory
FFA_22WF_B2_sc33	In6_35	In_6	Inhibitory
MT_22WF_B1_sc83	In6_36	In_6	Inhibitory
FFA_22WF_B2_sc86	In6_37	In_6	Inhibitory
PAT_22WF_B1_sc93	In6_38	In_6	Inhibitory
IT_22WF_B1_sc2	In6_39	In_6	Inhibitory
LO_22WF_B1_sc51	In6_40	In_6	Inhibitory
BST_22WF_B1_sc37	In6_41	In_6	Inhibitory
ST_22WF_B1_sc47	In6_42	In_6	Inhibitory
BST_22WF_B1_sc22	In6_43	In_6	Inhibitory
FFA_22WF_B2_sc88	In6_45	In_6	Inhibitory
BST_22WF_B1_sc2	In6_46	In_6	Inhibitory
FFA_22WF_B2_sc82	In6_47	In_6	Inhibitory
FFA_22WF_B2_sc37	In6_48	In_6	Inhibitory
FFA_22WF_B1_sc91	In6_49	In_6	Inhibitory
FFA_22WF_B1_sc55	In6_51	In_6	Inhibitory
IT_22WF_B1_sc44	In6_53	In_6	Inhibitory
PO_22WF_B1_sc71	In6_54	In_6	Inhibitory
IT_23WF_B8_sc41	In6_56	In_6	Inhibitory
FFA_23WF_B2_sc4	In6_57	In_6	Inhibitory
LO_23WF_B6_sc4	In6_58	In_6	Inhibitory
MT_23WF_B1_sc60	In6_59	In_6	Inhibitory
MT_23WF_B9_sc29	In6_60	In_6	Inhibitory
PO_23WF_B3_sc25	In6_61	In_6	Inhibitory
BST_22WF_B1_sc20	In6_64	In_6	Inhibitory
MT_23WF_B2_sc20	In6_65	In_6	Inhibitory
MT_23WF_B6_sc33	In6_66	In_6	Inhibitory
PAO_23WF_B2_sc5	In6_67	In_6	Inhibitory
PO_22WF_B1_sc73	In7_196	In_7	Inhibitory
LO_23WF_B3_sc83	In7_41	In_7	Inhibitory
IT_22WF_B1_sc28	In7_192	In_7	Inhibitory
ST_23WF_B41_sc72	In7_100	In_7	Inhibitory
IT_22WF_B1_sc50	In7_175	In_7	Inhibitory
CMF_23WF_B1_sc70	In7_1	In_7	Inhibitory
ST_23WF_B41_sc65	In7_99	In_7	Inhibitory
RMF_23WF_B3_sc66	In7_229	In_7	Inhibitory
MT_23WF_B4_sc81	In7_53	In_7	Inhibitory
PO_22WF_B1_sc7	In7_188	In_7	Inhibitory
RMF_23WF_B1_sc42	In7_78	In_7	Inhibitory
IT_22WF_B1_sc33	In7_149	In_7	Inhibitory
RMF_23WF_B4_sc69	In7_80	In_7	Inhibitory
FFA_22WF_B1_sc58	In7_173	In_7	Inhibitory
ST_23WF_B1_sc38	In7_232	In_7	Inhibitory
IG_23WM_B1_sc70	In7_10	In_7	Inhibitory
IG_23WM_B1_sc62	In7_9	In_7	Inhibitory
IT_23WF_B2_sc71	In7_23	In_7	Inhibitory
RMF_23WF_B5_sc48	In7_82	In_7	Inhibitory
ST_23WF_B2_sc83	In7_96	In_7	Inhibitory
LO_23WF_B1_sc10	In7_212	In_7	Inhibitory
IT_23WF_B1_sc86	In7_18	In_7	Inhibitory
IT_23WF_B2_sc59	In7_21	In_7	Inhibitory
FFA_22WF_B1_sc11	In7_185	In_7	Inhibitory
IT_23WF_B2_sc64	In7_22	In_7	Inhibitory
ST_23WF_B21_sc29	In7_97	In_7	Inhibitory
RMF_23WF_B3_sc54	In7_227	In_7	Inhibitory
IT_23WF_B3_sc84	In7_26	In_7	Inhibitory
FL_22WF_B1_sc37	In7_255	In_7	Inhibitory
MT_22WF_B1_sc64	In7_172	In_7	Inhibitory
RMF_23WF_B3_sc64	In7_228	In_7	Inhibitory
CMF_23WF_B1_sc71	In7_202	In_7	Inhibitory
FFA_23WM_B1_sc40	In7_8	In_7	Inhibitory
PRECU_23WM_B1_sc20	In7_76	In_7	Inhibitory
ST_23WF_B41_sc64	In7_268	In_7	Inhibitory
IT_23WF_B2_sc74	In7_24	In_7	Inhibitory
IT_23WF_B3_sc89	In7_28	In_7	Inhibitory
LO_23WF_B1_sc22	In7_40	In_7	Inhibitory
IT_23WF_B2_sc52	In7_20	In_7	Inhibitory
LO_23WF_B6_sc10	In7_42	In_7	Inhibitory
IT_22WF_B1_sc32	In7_122	In_7	Inhibitory
SF_23WF_B4_sc72	In7_90	In_7	Inhibitory
FFA_23WF_B2_sc3	In7_39	In_7	Inhibitory
ST_23WF_B2_sc81	In7_251	In_7	Inhibitory
SM_23WF_B4_sc1	In7_94	In_7	Inhibitory
LO_22WF_B1_sc90	In7_128	In_7	Inhibitory
MT_23WF_B1_sc61	In7_218	In_7	Inhibitory
IT_22WF_B1_sc10	In7_110	In_7	Inhibitory
FFA_23WM_B1_sc26	In7_6	In_7	Inhibitory
ST_23WF_B21_sc41	In7_98	In_7	Inhibitory
IP_23WF_B3_sc45	In7_15	In_7	Inhibitory
PO_23WF_B3_sc12	In7_71	In_7	Inhibitory
FFA_22WF_B2_sc16	In7_194	In_7	Inhibitory
FL_22WF_B1_sc29	In7_244	In_7	Inhibitory
IT_23WF_B8_sc17	In7_207	In_7	Inhibitory
MT_23WF_B9_sc26	In7_219	In_7	Inhibitory
CMF_23WF_B1_sc72	In7_2	In_7	Inhibitory
CMF_23WF_B3_sc36	In7_3	In_7	Inhibitory
CMF_23WF_B4_sc29	In7_4	In_7	Inhibitory
CMF_23WF_B4_sc49	In7_5	In_7	Inhibitory
FFA_23WM_B1_sc30	In7_7	In_7	Inhibitory
IG_23WF_B2_sc26	In7_11	In_7	Inhibitory
IG_23WF_B2_sc50	In7_12	In_7	Inhibitory
IP_23WF_B2_sc36	In7_13	In_7	Inhibitory
IP_23WF_B3_sc29	In7_14	In_7	Inhibitory
IP_23WF_B4_sc28	In7_16	In_7	Inhibitory
IP_23WF_B4_sc31	In7_17	In_7	Inhibitory
IT_23WF_B1_sc87	In7_19	In_7	Inhibitory
IT_23WF_B3_sc78	In7_25	In_7	Inhibitory
IT_23WF_B3_sc87	In7_27	In_7	Inhibitory
IT_23WF_B3_sc90	In7_29	In_7	Inhibitory
IT_23WF_B4_sc73	In7_30	In_7	Inhibitory
IT_23WF_B4_sc74	In7_31	In_7	Inhibitory
IT_23WF_B51_sc24	In7_32	In_7	Inhibitory
IT_23WF_B6_sc27	In7_33	In_7	Inhibitory
IT_23WF_B6_sc28	In7_34	In_7	Inhibitory
IT_23WF_B8_sc42	In7_35	In_7	Inhibitory
FFA_23WF_B1_sc13	In7_36	In_7	Inhibitory
FFA_23WF_B1_sc24	In7_37	In_7	Inhibitory
FFA_23WF_B2_sc18	In7_38	In_7	Inhibitory
LO_23WF_B8_sc74	In7_43	In_7	Inhibitory
LO_23WF_B9_sc5	In7_44	In_7	Inhibitory
M_23WF_B3_sc19	In7_45	In_7	Inhibitory
MT_23WF_B1_sc48	In7_46	In_7	Inhibitory
MT_23WF_B1_sc49	In7_47	In_7	Inhibitory
MT_23WF_B1_sc50	In7_48	In_7	Inhibitory
MT_23WF_B1_sc51	In7_49	In_7	Inhibitory
MT_23WF_B1_sc56	In7_50	In_7	Inhibitory
MT_23WF_B1_sc63	In7_51	In_7	Inhibitory
MT_23WF_B1_sc66	In7_52	In_7	Inhibitory
MT_23WF_B5_sc33	In7_54	In_7	Inhibitory
MT_23WF_B6_sc44	In7_55	In_7	Inhibitory
MT_23WF_B7_sc4	In7_56	In_7	Inhibitory
MT_23WF_B8_sc75	In7_57	In_7	Inhibitory
MT_23WF_B8_sc76	In7_58	In_7	Inhibitory
MT_23WF_B8_sc82	In7_59	In_7	Inhibitory
MT_23WF_B9_sc43	In7_60	In_7	Inhibitory
PAO_23WF_B1_sc10	In7_61	In_7	Inhibitory
PAO_23WF_B1_sc18	In7_62	In_7	Inhibitory
PAO_23WF_B3_sc27	In7_63	In_7	Inhibitory
PAT_23WF_B1_sc12	In7_64	In_7	Inhibitory
PAT_23WF_B1_sc14	In7_65	In_7	Inhibitory
PAT_23WF_B1_sc15	In7_66	In_7	Inhibitory
PAT_23WF_B2_sc54	In7_67	In_7	Inhibitory
PAT_23WF_B2_sc71	In7_68	In_7	Inhibitory
PC_23WF_B4_sc15	In7_69	In_7	Inhibitory
PO_23WF_B1_sc17	In7_70	In_7	Inhibitory
PO_23WF_B3_sc15	In7_72	In_7	Inhibitory
PO_23WF_B3_sc19	In7_73	In_7	Inhibitory
PRC_23WF_B6_sc63	In7_74	In_7	Inhibitory
PRC_23WF_B6_sc71	In7_75	In_7	Inhibitory
RMF_23WF_B1_sc33	In7_77	In_7	Inhibitory
RMF_23WF_B1_sc48	In7_79	In_7	Inhibitory
RMF_23WF_B5_sc31	In7_81	In_7	Inhibitory
RMF_23WF_B5_sc50	In7_83	In_7	Inhibitory
SF_23WF_B1_sc49	In7_84	In_7	Inhibitory
SF_23WF_B2_sc37	In7_85	In_7	Inhibitory
SF_23WF_B2_sc39	In7_86	In_7	Inhibitory
SF_23WF_B2_sc42	In7_87	In_7	Inhibitory
SF_23WF_B2_sc44	In7_88	In_7	Inhibitory
SF_23WF_B3_sc60	In7_89	In_7	Inhibitory
SM_23WF_B1_sc11	In7_91	In_7	Inhibitory
SM_23WF_B1_sc20	In7_92	In_7	Inhibitory
SM_23WF_B2_sc56	In7_93	In_7	Inhibitory
SP_23WF_B3_sc58	In7_95	In_7	Inhibitory
ST_23WF_B51_sc46	In7_101	In_7	Inhibitory
ST_23WF_B62_sc31	In7_102	In_7	Inhibitory
BST_22WF_B1_sc58	In7_103	In_7	Inhibitory
FL_22WF_B1_sc32	In7_104	In_7	Inhibitory
BST_22WF_B1_sc69	In7_105	In_7	Inhibitory
BST_22WF_B1_sc70	In7_106	In_7	Inhibitory
IT_22WF_B1_sc1	In7_107	In_7	Inhibitory
IT_22WF_B1_sc25	In7_108	In_7	Inhibitory
BST_22WF_B1_sc50	In7_109	In_7	Inhibitory
IT_22WF_B1_sc93	In7_111	In_7	Inhibitory
SM_22WF_B1_sc67	In7_112	In_7	Inhibitory
BST_22WF_B1_sc42	In7_113	In_7	Inhibitory
FFA_22WF_B1_sc22	In7_114	In_7	Inhibitory
IT_22WF_B1_sc66	In7_115	In_7	Inhibitory
FL_22WF_B1_sc54	In7_116	In_7	Inhibitory
RMF_22WF_B1_sc50	In7_117	In_7	Inhibitory
FFA_22WF_B1_sc18	In7_118	In_7	Inhibitory
ST_22WF_B1_sc21	In7_119	In_7	Inhibitory
FFA_22WF_B2_sc25	In7_120	In_7	Inhibitory
FFA_22WF_B1_sc75	In7_121	In_7	Inhibitory
IT_22WF_B1_sc59	In7_123	In_7	Inhibitory
IT_22WF_B1_sc46	In7_124	In_7	Inhibitory
IP_22WF_B1_sc58	In7_125	In_7	Inhibitory
RMF_22WF_B1_sc43	In7_126	In_7	Inhibitory
FFA_22WF_B1_sc70	In7_127	In_7	Inhibitory
FFA_22WF_B1_sc50	In7_129	In_7	Inhibitory
MT_22WF_B1_sc90	In7_130	In_7	Inhibitory
IP_22WF_B1_sc51	In7_131	In_7	Inhibitory
BST_22WF_B1_sc44	In7_132	In_7	Inhibitory
FFA_22WF_B2_sc74	In7_133	In_7	Inhibitory
BST_22WF_B1_sc80	In7_134	In_7	Inhibitory
FFA_22WF_B2_sc21	In7_135	In_7	Inhibitory
LO_22WF_B1_sc22	In7_136	In_7	Inhibitory
BST_22WF_B1_sc17	In7_137	In_7	Inhibitory
FFA_22WF_B2_sc92	In7_138	In_7	Inhibitory
MT_22WF_B1_sc88	In7_139	In_7	Inhibitory
IT_22WF_B1_sc18	In7_140	In_7	Inhibitory
IT_22WF_B1_sc83	In7_141	In_7	Inhibitory
PO_22WF_B1_sc37	In7_142	In_7	Inhibitory
RMF_22WF_B1_sc54	In7_143	In_7	Inhibitory
IT_22WF_B1_sc27	In7_144	In_7	Inhibitory
SM_22WF_B1_sc14	In7_145	In_7	Inhibitory
FFA_22WF_B1_sc25	In7_146	In_7	Inhibitory
IT_22WF_B1_sc11	In7_147	In_7	Inhibitory
FFA_22WF_B1_sc9	In7_148	In_7	Inhibitory
LO_22WF_B1_sc32	In7_150	In_7	Inhibitory
RMF_22WF_B1_sc10	In7_151	In_7	Inhibitory
LO_22WF_B1_sc71	In7_152	In_7	Inhibitory
IP_22WF_B1_sc60	In7_153	In_7	Inhibitory
MT_22WF_B1_sc89	In7_154	In_7	Inhibitory
IP_22WF_B1_sc65	In7_155	In_7	Inhibitory
FFA_22WF_B2_sc54	In7_156	In_7	Inhibitory
ST_22WF_B1_sc10	In7_157	In_7	Inhibitory
PAT_22WF_B1_sc44	In7_158	In_7	Inhibitory
FFA_22WF_B2_sc6	In7_159	In_7	Inhibitory
FFA_22WF_B2_sc53	In7_160	In_7	Inhibitory
IT_22WF_B1_sc64	In7_161	In_7	Inhibitory
FFA_22WF_B2_sc46	In7_162	In_7	Inhibitory
FFA_22WF_B1_sc10	In7_163	In_7	Inhibitory
FFA_22WF_B1_sc32	In7_164	In_7	Inhibitory
FFA_22WF_B2_sc59	In7_165	In_7	Inhibitory
IT_22WF_B1_sc76	In7_166	In_7	Inhibitory
IT_22WF_B1_sc62	In7_167	In_7	Inhibitory
FFA_22WF_B1_sc68	In7_168	In_7	Inhibitory
FFA_22WF_B1_sc47	In7_169	In_7	Inhibitory
FFA_22WF_B2_sc44	In7_170	In_7	Inhibitory
MT_22WF_B1_sc87	In7_171	In_7	Inhibitory
ST_22WF_B1_sc36	In7_174	In_7	Inhibitory
FFA_22WF_B2_sc52	In7_176	In_7	Inhibitory
MT_22WF_B1_sc56	In7_177	In_7	Inhibitory
MT_22WF_B1_sc19	In7_178	In_7	Inhibitory
ST_22WF_B1_sc53	In7_179	In_7	Inhibitory
FL_22WF_B1_sc19	In7_180	In_7	Inhibitory
FFA_22WF_B1_sc56	In7_181	In_7	Inhibitory
MT_22WF_B1_sc58	In7_182	In_7	Inhibitory
IP_22WF_B1_sc59	In7_183	In_7	Inhibitory
BST_22WF_B1_sc14	In7_184	In_7	Inhibitory
BST_22WF_B1_sc36	In7_186	In_7	Inhibitory
IP_22WF_B1_sc40	In7_187	In_7	Inhibitory
FFA_22WF_B1_sc49	In7_189	In_7	Inhibitory
MT_22WF_B1_sc53	In7_190	In_7	Inhibitory
MT_22WF_B1_sc35	In7_191	In_7	Inhibitory
MT_22WF_B1_sc40	In7_193	In_7	Inhibitory
IT_22WF_B1_sc82	In7_195	In_7	Inhibitory
LO_22WF_B1_sc15	In7_197	In_7	Inhibitory
MT_22WF_B1_sc52	In7_198	In_7	Inhibitory
MT_22WF_B1_sc67	In7_199	In_7	Inhibitory
IT_22WF_B1_sc36	In7_200	In_7	Inhibitory
LO_22WF_B1_sc25	In7_201	In_7	Inhibitory
FFA_23WM_B1_sc39	In7_203	In_7	Inhibitory
IG_23WF_B2_sc47	In7_204	In_7	Inhibitory
IP_23WF_B4_sc40	In7_205	In_7	Inhibitory
IP_23WF_B4_sc46	In7_206	In_7	Inhibitory
IT_23WF_B8_sc43	In7_208	In_7	Inhibitory
IT_23WF_B8_sc44	In7_209	In_7	Inhibitory
FFA_23WF_B1_sc17	In7_210	In_7	Inhibitory
FFA_23WF_B2_sc2	In7_211	In_7	Inhibitory
LO_23WF_B4_sc70	In7_213	In_7	Inhibitory
LO_23WF_B8_sc67	In7_214	In_7	Inhibitory
LO_23WF_B9_sc12	In7_215	In_7	Inhibitory
MT_23WF_B1_sc46	In7_216	In_7	Inhibitory
MT_23WF_B1_sc53	In7_217	In_7	Inhibitory
MT_23WF_B9_sc27	In7_220	In_7	Inhibitory
MT_23WF_B9_sc28	In7_221	In_7	Inhibitory
MT_23WF_B9_sc35	In7_222	In_7	Inhibitory
MT_23WF_B9_sc38	In7_223	In_7	Inhibitory
PO_23WF_B4_sc20	In7_224	In_7	Inhibitory
PO_23WF_B4_sc8	In7_225	In_7	Inhibitory
RMF_23WF_B2_sc32	In7_226	In_7	Inhibitory
SF_23WF_B5_sc13	In7_230	In_7	Inhibitory
SM_23WF_B1_sc17	In7_231	In_7	Inhibitory
ST_23WF_B62_sc38	In7_233	In_7	Inhibitory
IG_22WF_B1_sc59	In7_234	In_7	Inhibitory
IT_22WF_B1_sc41	In7_235	In_7	Inhibitory
BST_22WF_B1_sc48	In7_236	In_7	Inhibitory
CMF_22WF_B1_sc25	In7_237	In_7	Inhibitory
PAT_22WF_B1_sc91	In7_238	In_7	Inhibitory
IT_22WF_B1_sc35	In7_239	In_7	Inhibitory
FFA_22WF_B2_sc9	In7_240	In_7	Inhibitory
BST_22WF_B1_sc52	In7_241	In_7	Inhibitory
MT_22WF_B1_sc29	In7_242	In_7	Inhibitory
FL_22WF_B1_sc1	In7_243	In_7	Inhibitory
MT_22WF_B1_sc76	In7_245	In_7	Inhibitory
PO_22WF_B1_sc20	In7_246	In_7	Inhibitory
BST_22WF_B1_sc33	In7_247	In_7	Inhibitory
IP_22WF_B1_sc52	In7_248	In_7	Inhibitory
LO_22WF_B1_sc79	In7_249	In_7	Inhibitory
RMF_22WF_B1_sc58	In7_250	In_7	Inhibitory
IT_23WF_B8_sc24	In7_252	In_7	Inhibitory
P_22WF_B1_sc20	In7_253	In_7	Inhibitory
P_22WF_B1_sc33	In7_254	In_7	Inhibitory
PC_23WF_B3_sc73	In7_256	In_7	Inhibitory
LO_23WF_B2_sc50	In7_257	In_7	Inhibitory
LO_23WF_B9_sc15	In7_258	In_7	Inhibitory
MT_23WF_B2_sc13	In7_259	In_7	Inhibitory
MT_23WF_B2_sc15	In7_260	In_7	Inhibitory
MT_23WF_B2_sc19	In7_261	In_7	Inhibitory
MT_23WF_B2_sc5	In7_262	In_7	Inhibitory
MT_23WF_B2_sc6	In7_263	In_7	Inhibitory
MT_23WF_B2_sc7	In7_264	In_7	Inhibitory
MT_23WF_B2_sc9	In7_265	In_7	Inhibitory
MT_23WF_B6_sc26	In7_266	In_7	Inhibitory
PAO_23WF_B2_sc25	In7_267	In_7	Inhibitory
ST_23WF_B42_sc74	In7_269	In_7	Inhibitory
ST_23WF_B42_sc80	In7_270	In_7	Inhibitory
CMF_23WF_B4_sc26	In8_1	In_8	Inhibitory
IT_22WF_B1_sc57	In8_28	In_8	Inhibitory
IT_23WF_B6_sc26	In8_5	In_8	Inhibitory
PAT_22WF_B1_sc13	In8_18	In_8	Inhibitory
PAO_23WF_B3_sc39	In8_7	In_8	Inhibitory
FL_23WM_B1_sc89	In8_2	In_8	Inhibitory
SF_23WF_B2_sc45	In8_14	In_8	Inhibitory
IT_23WF_B2_sc55	In8_4	In_8	Inhibitory
SF_23WF_B1_sc29	In8_13	In_8	Inhibitory
IT_23WF_B1_sc73	In8_3	In_8	Inhibitory
MT_23WF_B1_sc52	In8_6	In_8	Inhibitory
PO_23WF_B1_sc1	In8_8	In_8	Inhibitory
PO_23WF_B1_sc12	In8_9	In_8	Inhibitory
PO_23WF_B1_sc14	In8_10	In_8	Inhibitory
PO_23WF_B3_sc13	In8_11	In_8	Inhibitory
PRC_23WF_B1_sc80	In8_12	In_8	Inhibitory
SM_23WF_B1_sc2	In8_15	In_8	Inhibitory
SM_23WF_B4_sc3	In8_16	In_8	Inhibitory
ST_23WF_B62_sc28	In8_17	In_8	Inhibitory
FFA_22WF_B1_sc72	In8_19	In_8	Inhibitory
IP_22WF_B1_sc11	In8_20	In_8	Inhibitory
FFA_22WF_B2_sc80	In8_21	In_8	Inhibitory
IT_22WF_B1_sc38	In8_22	In_8	Inhibitory
FFA_22WF_B1_sc2	In8_23	In_8	Inhibitory
MT_22WF_B1_sc41	In8_24	In_8	Inhibitory
IT_22WF_B1_sc77	In8_25	In_8	Inhibitory
FL_22WF_B1_sc13	In8_26	In_8	Inhibitory
FFA_22WF_B2_sc11	In8_27	In_8	Inhibitory
IT_22WF_B1_sc7	In8_29	In_8	Inhibitory
MT_22WF_B1_sc55	In8_30	In_8	Inhibitory
MT_23WF_B6_sc38	In8_31	In_8	Inhibitory
ST_23WF_B42_sc76	In8_32	In_8	Inhibitory
P_23WF_B2_sc66	Ex1_93	Ex_1	Excitatory
FFA_23WM_B1_sc28	Ex1_15	Ex_1	Excitatory
PRC_23WF_B6_sc68	Ex1_12	Ex_1	Excitatory
FFA_23WM_B1_sc29	Ex1_16	Ex_1	Excitatory
FFA_23WM_B1_sc50	Ex1_5	Ex_1	Excitatory
PRC_23WF_B7_sc89	Ex1_82	Ex_1	Excitatory
PAT_23WF_B2_sc57	Ex1_53	Ex_1	Excitatory
FFA_23WM_B1_sc47	Ex1_4	Ex_1	Excitatory
FFA_23WM_B1_sc42	Ex1_19	Ex_1	Excitatory
FL_23WM_B1_sc88	Ex1_21	Ex_1	Excitatory
FFA_23WM_B1_sc27	Ex1_1	Ex_1	Excitatory
FFA_23WM_B1_sc31	Ex1_2	Ex_1	Excitatory
MT_23WF_B9_sc33	Ex1_46	Ex_1	Excitatory
FL_23WM_B1_sc83	Ex1_20	Ex_1	Excitatory
PAO_23WF_B2_sc11	Ex1_49	Ex_1	Excitatory
FFA_23WF_B1_sc4	Ex1_31	Ex_1	Excitatory
PO_23WF_B3_sc7	Ex1_75	Ex_1	Excitatory
PO_23WF_B3_sc1	Ex1_65	Ex_1	Excitatory
PAO_23WF_B4_sc7	Ex1_52	Ex_1	Excitatory
IT_23WF_B8_sc55	Ex1_25	Ex_1	Excitatory
LO_23WF_B9_sc22	Ex1_44	Ex_1	Excitatory
RMF_23WF_B1_sc39	Ex1_83	Ex_1	Excitatory
PO_23WF_B4_sc10	Ex1_76	Ex_1	Excitatory
FFA_23WF_B1_sc20	Ex1_29	Ex_1	Excitatory
PO_23WF_B3_sc3	Ex1_72	Ex_1	Excitatory
FFA_23WM_B1_sc41	Ex1_3	Ex_1	Excitatory
IT_23WF_B8_sc51	Ex1_6	Ex_1	Excitatory
FFA_23WF_B1_sc12	Ex1_7	Ex_1	Excitatory
MT_23WF_B9_sc37	Ex1_8	Ex_1	Excitatory
PAO_23WF_B4_sc15	Ex1_9	Ex_1	Excitatory
PC_23WF_B4_sc9	Ex1_10	Ex_1	Excitatory
PO_23WF_B1_sc16	Ex1_11	Ex_1	Excitatory
RMF_23WF_B5_sc35	Ex1_13	Ex_1	Excitatory
SM_23WF_B1_sc15	Ex1_14	Ex_1	Excitatory
FFA_23WM_B1_sc37	Ex1_17	Ex_1	Excitatory
FFA_23WM_B1_sc38	Ex1_18	Ex_1	Excitatory
IT_23WF_B8_sc18	Ex1_22	Ex_1	Excitatory
IT_23WF_B8_sc46	Ex1_23	Ex_1	Excitatory
IT_23WF_B8_sc53	Ex1_24	Ex_1	Excitatory
IT_23WF_B8_sc57	Ex1_26	Ex_1	Excitatory
FFA_23WF_B1_sc11	Ex1_27	Ex_1	Excitatory
FFA_23WF_B1_sc16	Ex1_28	Ex_1	Excitatory
FFA_23WF_B1_sc22	Ex1_30	Ex_1	Excitatory
FFA_23WF_B1_sc6	Ex1_32	Ex_1	Excitatory
LO_23WF_B2_sc57	Ex1_33	Ex_1	Excitatory
LO_23WF_B6_sc12	Ex1_34	Ex_1	Excitatory
LO_23WF_B6_sc8	Ex1_35	Ex_1	Excitatory
LO_23WF_B8_sc62	Ex1_36	Ex_1	Excitatory
LO_23WF_B8_sc64	Ex1_37	Ex_1	Excitatory
LO_23WF_B8_sc68	Ex1_38	Ex_1	Excitatory
LO_23WF_B8_sc69	Ex1_39	Ex_1	Excitatory
LO_23WF_B8_sc70	Ex1_40	Ex_1	Excitatory
LO_23WF_B8_sc72	Ex1_41	Ex_1	Excitatory
LO_23WF_B9_sc16	Ex1_42	Ex_1	Excitatory
LO_23WF_B9_sc21	Ex1_43	Ex_1	Excitatory
LO_23WF_B9_sc25	Ex1_45	Ex_1	Excitatory
MT_23WF_B9_sc44	Ex1_47	Ex_1	Excitatory
MT_23WF_B9_sc46	Ex1_48	Ex_1	Excitatory
PAO_23WF_B2_sc9	Ex1_50	Ex_1	Excitatory
PAO_23WF_B4_sc11	Ex1_51	Ex_1	Excitatory
PO_23WF_B1_sc18	Ex1_54	Ex_1	Excitatory
PO_23WF_B1_sc19	Ex1_55	Ex_1	Excitatory
PO_23WF_B1_sc2	Ex1_56	Ex_1	Excitatory
PO_23WF_B1_sc22	Ex1_57	Ex_1	Excitatory
PO_23WF_B1_sc24	Ex1_58	Ex_1	Excitatory
PO_23WF_B1_sc4	Ex1_59	Ex_1	Excitatory
PO_23WF_B2_sc55	Ex1_60	Ex_1	Excitatory
PO_23WF_B2_sc61	Ex1_61	Ex_1	Excitatory
PO_23WF_B2_sc64	Ex1_62	Ex_1	Excitatory
PO_23WF_B2_sc70	Ex1_63	Ex_1	Excitatory
PO_23WF_B2_sc74	Ex1_64	Ex_1	Excitatory
PO_23WF_B3_sc16	Ex1_66	Ex_1	Excitatory
PO_23WF_B3_sc17	Ex1_67	Ex_1	Excitatory
PO_23WF_B3_sc18	Ex1_68	Ex_1	Excitatory
PO_23WF_B3_sc20	Ex1_69	Ex_1	Excitatory
PO_23WF_B3_sc21	Ex1_70	Ex_1	Excitatory
PO_23WF_B3_sc24	Ex1_71	Ex_1	Excitatory
PO_23WF_B3_sc4	Ex1_73	Ex_1	Excitatory
PO_23WF_B3_sc6	Ex1_74	Ex_1	Excitatory
PO_23WF_B4_sc12	Ex1_77	Ex_1	Excitatory
PO_23WF_B4_sc14	Ex1_78	Ex_1	Excitatory
PO_23WF_B4_sc16	Ex1_79	Ex_1	Excitatory
PO_23WF_B4_sc22	Ex1_80	Ex_1	Excitatory
PRC_23WF_B7_sc87	Ex1_81	Ex_1	Excitatory
RMF_23WF_B5_sc37	Ex1_84	Ex_1	Excitatory
RMF_23WF_B5_sc44	Ex1_85	Ex_1	Excitatory
RMF_22WF_B1_sc25	Ex1_86	Ex_1	Excitatory
MT_22WF_B1_sc74	Ex1_87	Ex_1	Excitatory
PC_23WF_B3_sc53	Ex1_88	Ex_1	Excitatory
LO_23WF_B2_sc52	Ex1_89	Ex_1	Excitatory
LO_23WF_B2_sc65	Ex1_90	Ex_1	Excitatory
LO_23WF_B3_sc89	Ex1_91	Ex_1	Excitatory
LO_23WF_B6_sc19	Ex1_92	Ex_1	Excitatory
PAO_23WF_B4_sc8	Ex1_94	Ex_1	Excitatory
P_22WF_B1_sc36	Ex1_95	Ex_1	Excitatory
LO_23WF_B2_sc43	Ex1_96	Ex_1	Excitatory
LO_23WF_B2_sc45	Ex1_97	Ex_1	Excitatory
LO_23WF_B2_sc48	Ex1_98	Ex_1	Excitatory
LO_23WF_B2_sc49	Ex1_99	Ex_1	Excitatory
LO_23WF_B2_sc54	Ex1_100	Ex_1	Excitatory
LO_23WF_B2_sc61	Ex1_101	Ex_1	Excitatory
LO_23WF_B2_sc62	Ex1_102	Ex_1	Excitatory
LO_23WF_B2_sc63	Ex1_103	Ex_1	Excitatory
LO_23WF_B2_sc64	Ex1_104	Ex_1	Excitatory
ST_23WF_B42_sc75	Ex1_105	Ex_1	Excitatory
ST_23WF_B42_sc82	Ex1_106	Ex_1	Excitatory
BST_22WF_B1_sc68	Ex2_30	Ex_2	Excitatory
PO_23WF_B3_sc8	Ex2_146	Ex_2	Excitatory
ST_23WF_B61_sc1	Ex2_192	Ex_2	Excitatory
LO_23WF_B3_sc81	Ex2_95	Ex_2	Excitatory
MT_23WF_B4_sc79	Ex2_117	Ex_2	Excitatory
FFA_22WF_B1_sc20	Ex2_24	Ex_2	Excitatory
MT_22WF_B1_sc46	Ex2_38	Ex_2	Excitatory
CMF_23WF_B2_sc16	Ex2_48	Ex_2	Excitatory
ST_23WF_B2_sc88	Ex2_190	Ex_2	Excitatory
IP_23WF_B4_sc32	Ex2_64	Ex_2	Excitatory
ST_23WF_B21_sc46	Ex2_255	Ex_2	Excitatory
LO_23WF_B6_sc24	Ex2_108	Ex_2	Excitatory
IG_23WM_B1_sc52	Ex2_4	Ex_2	Excitatory
LO_23WF_B6_sc13	Ex2_103	Ex_2	Excitatory
MT_23WF_B4_sc80	Ex2_118	Ex_2	Excitatory
IT_23WF_B2_sc60	Ex2_68	Ex_2	Excitatory
LO_23WF_B1_sc25	Ex2_90	Ex_2	Excitatory
LO_23WF_B1_sc6	Ex2_92	Ex_2	Excitatory
M_23WF_B3_sc9	Ex2_262	Ex_2	Excitatory
PRECU_23WM_B1_sc10	Ex2_162	Ex_2	Excitatory
M_23WF_B1_sc54	Ex2_261	Ex_2	Excitatory
PAO_23WF_B1_sc20	Ex2_12	Ex_2	Excitatory
RMF_23WF_B1_sc28	Ex2_167	Ex_2	Excitatory
CMF_23WF_B4_sc50	Ex2_1	Ex_2	Excitatory
IT_23WF_B2_sc62	Ex2_69	Ex_2	Excitatory
LO_23WF_B1_sc4	Ex2_91	Ex_2	Excitatory
FL_23WM_B1_sc81	Ex2_3	Ex_2	Excitatory
LO_23WF_B1_sc8	Ex2_93	Ex_2	Excitatory
PC_23WF_B3_sc72	Ex2_246	Ex_2	Excitatory
LO_23WF_B1_sc19	Ex2_88	Ex_2	Excitatory
RMF_23WF_B5_sc43	Ex2_176	Ex_2	Excitatory
IT_23WF_B2_sc54	Ex2_6	Ex_2	Excitatory
FFA_23WM_B1_sc33	Ex2_49	Ex_2	Excitatory
PRECU_23WM_B1_sc2	Ex2_18	Ex_2	Excitatory
RMF_23WF_B5_sc46	Ex2_254	Ex_2	Excitatory
PRECU_23WM_B1_sc25	Ex2_165	Ex_2	Excitatory
RMF_23WF_B5_sc28	Ex2_174	Ex_2	Excitatory
LO_23WF_B1_sc20	Ex2_89	Ex_2	Excitatory
LO_23WF_B6_sc17	Ex2_106	Ex_2	Excitatory
PRECU_23WM_B1_sc19	Ex2_163	Ex_2	Excitatory
IT_22WF_B1_sc52	Ex2_22	Ex_2	Excitatory
FL_23WM_B1_sc82	Ex2_54	Ex_2	Excitatory
PRECU_23WM_B1_sc22	Ex2_164	Ex_2	Excitatory
PRECU_23WM_B1_sc18	Ex2_17	Ex_2	Excitatory
BST_22WF_B1_sc74	Ex2_21	Ex_2	Excitatory
RMF_23WF_B5_sc33	Ex2_253	Ex_2	Excitatory
CMF_23WF_B1_sc56	Ex2_43	Ex_2	Excitatory
IT_23WF_B1_sc79	Ex2_67	Ex_2	Excitatory
FFA_23WM_B1_sc49	Ex2_53	Ex_2	Excitatory
IT_23WF_B2_sc63	Ex2_70	Ex_2	Excitatory
FFA_22WF_B1_sc96	Ex2_216	Ex_2	Excitatory
FFA_23WM_B1_sc44	Ex2_51	Ex_2	Excitatory
PO_23WF_B4_sc25	Ex2_151	Ex_2	Excitatory
PAT_23WF_B2_sc55	Ex2_137	Ex_2	Excitatory
RMF_23WF_B3_sc61	Ex2_173	Ex_2	Excitatory
P_23WF_B3_sc5	Ex2_245	Ex_2	Excitatory
FFA_23WM_B1_sc48	Ex2_52	Ex_2	Excitatory
FFA_23WM_B1_sc36	Ex2_50	Ex_2	Excitatory
PRECU_23WM_B1_sc7	Ex2_166	Ex_2	Excitatory
LO_23WF_B4_sc72	Ex2_102	Ex_2	Excitatory
SF_23WF_B2_sc29	Ex2_181	Ex_2	Excitatory
RMF_23WF_B5_sc47	Ex2_177	Ex_2	Excitatory
PAT_23WF_B2_sc67	Ex2_138	Ex_2	Excitatory
LO_23WF_B6_sc18	Ex2_107	Ex_2	Excitatory
FL_22WF_B1_sc26	Ex2_207	Ex_2	Excitatory
LO_22WF_B1_sc72	Ex2_199	Ex_2	Excitatory
PC_23WF_B4_sc14	Ex2_15	Ex_2	Excitatory
PO_23WF_B4_sc2	Ex2_149	Ex_2	Excitatory
RMF_23WF_B1_sc40	Ex2_169	Ex_2	Excitatory
SF_23WF_B2_sc27	Ex2_180	Ex_2	Excitatory
IT_23WF_B51_sc41	Ex2_73	Ex_2	Excitatory
SF_23WF_B1_sc36	Ex2_178	Ex_2	Excitatory
SM_22WF_B1_sc17	Ex2_238	Ex_2	Excitatory
IP_23WF_B4_sc41	Ex2_5	Ex_2	Excitatory
FFA_23WF_B2_sc15	Ex2_84	Ex_2	Excitatory
IT_23WF_B8_sc45	Ex2_77	Ex_2	Excitatory
RMF_23WF_B2_sc33	Ex2_172	Ex_2	Excitatory
SM_23WF_B1_sc6	Ex2_185	Ex_2	Excitatory
IP_23WF_B2_sc38	Ex2_58	Ex_2	Excitatory
LO_23WF_B8_sc65	Ex2_111	Ex_2	Excitatory
LO_23WF_B4_sc64	Ex2_7	Ex_2	Excitatory
CMF_23WF_B1_sc62	Ex2_44	Ex_2	Excitatory
IP_22WF_B1_sc22	Ex2_211	Ex_2	Excitatory
LO_22WF_B1_sc48	Ex2_232	Ex_2	Excitatory
FFA_22WF_B1_sc67	Ex2_236	Ex_2	Excitatory
PO_23WF_B4_sc13	Ex2_148	Ex_2	Excitatory
FFA_22WF_B1_sc77	Ex2_226	Ex_2	Excitatory
MT_23WF_B1_sc65	Ex2_116	Ex_2	Excitatory
MT_23WF_B6_sc37	Ex2_264	Ex_2	Excitatory
FFA_22WF_B2_sc95	Ex2_201	Ex_2	Excitatory
PAO_23WF_B3_sc47	Ex2_132	Ex_2	Excitatory
PAO_23WF_B2_sc3	Ex2_129	Ex_2	Excitatory
FL_23WM_B1_sc80	Ex2_2	Ex_2	Excitatory
LO_23WF_B4_sc71	Ex2_8	Ex_2	Excitatory
LO_23WF_B9_sc20	Ex2_9	Ex_2	Excitatory
MT_23WF_B9_sc48	Ex2_10	Ex_2	Excitatory
PAO_23WF_B1_sc12	Ex2_11	Ex_2	Excitatory
PAO_23WF_B1_sc25	Ex2_13	Ex_2	Excitatory
PC_23WF_B4_sc12	Ex2_14	Ex_2	Excitatory
PC_23WF_B6_sc89	Ex2_16	Ex_2	Excitatory
SP_23WF_B4_sc83	Ex2_19	Ex_2	Excitatory
ST_23WF_B61_sc25	Ex2_20	Ex_2	Excitatory
LO_22WF_B1_sc53	Ex2_23	Ex_2	Excitatory
LO_22WF_B1_sc40	Ex2_25	Ex_2	Excitatory
RMF_22WF_B1_sc35	Ex2_26	Ex_2	Excitatory
LO_22WF_B1_sc56	Ex2_27	Ex_2	Excitatory
MT_22WF_B1_sc51	Ex2_28	Ex_2	Excitatory
LO_22WF_B1_sc8	Ex2_29	Ex_2	Excitatory
SM_22WF_B1_sc85	Ex2_31	Ex_2	Excitatory
RMF_22WF_B1_sc67	Ex2_32	Ex_2	Excitatory
LO_22WF_B1_sc82	Ex2_33	Ex_2	Excitatory
ST_22WF_B1_sc48	Ex2_34	Ex_2	Excitatory
ST_22WF_B1_sc59	Ex2_35	Ex_2	Excitatory
ST_22WF_B1_sc68	Ex2_36	Ex_2	Excitatory
ST_22WF_B1_sc69	Ex2_37	Ex_2	Excitatory
SM_22WF_B1_sc70	Ex2_39	Ex_2	Excitatory
SM_22WF_B1_sc31	Ex2_40	Ex_2	Excitatory
PAT_22WF_B1_sc54	Ex2_41	Ex_2	Excitatory
RMF_22WF_B1_sc38	Ex2_42	Ex_2	Excitatory
CMF_23WF_B1_sc66	Ex2_45	Ex_2	Excitatory
CMF_23WF_B1_sc69	Ex2_46	Ex_2	Excitatory
CMF_23WF_B1_sc74	Ex2_47	Ex_2	Excitatory
FL_23WM_B1_sc90	Ex2_55	Ex_2	Excitatory
IP_23WF_B1_sc27	Ex2_56	Ex_2	Excitatory
IP_23WF_B1_sc43	Ex2_57	Ex_2	Excitatory
IP_23WF_B2_sc47	Ex2_59	Ex_2	Excitatory
IP_23WF_B2_sc48	Ex2_60	Ex_2	Excitatory
IP_23WF_B3_sc28	Ex2_61	Ex_2	Excitatory
IP_23WF_B3_sc32	Ex2_62	Ex_2	Excitatory
IP_23WF_B3_sc48	Ex2_63	Ex_2	Excitatory
IT_23WF_B1_sc72	Ex2_65	Ex_2	Excitatory
IT_23WF_B1_sc74	Ex2_66	Ex_2	Excitatory
IT_23WF_B51_sc25	Ex2_71	Ex_2	Excitatory
IT_23WF_B51_sc35	Ex2_72	Ex_2	Excitatory
IT_23WF_B8_sc21	Ex2_74	Ex_2	Excitatory
IT_23WF_B8_sc22	Ex2_75	Ex_2	Excitatory
IT_23WF_B8_sc39	Ex2_76	Ex_2	Excitatory
IT_23WF_B8_sc48	Ex2_78	Ex_2	Excitatory
FFA_23WF_B1_sc15	Ex2_79	Ex_2	Excitatory
FFA_23WF_B1_sc19	Ex2_80	Ex_2	Excitatory
FFA_23WF_B1_sc21	Ex2_81	Ex_2	Excitatory
FFA_23WF_B1_sc3	Ex2_82	Ex_2	Excitatory
FFA_23WF_B1_sc8	Ex2_83	Ex_2	Excitatory
FFA_23WF_B2_sc22	Ex2_85	Ex_2	Excitatory
FFA_23WF_B2_sc24	Ex2_86	Ex_2	Excitatory
FFA_23WF_B2_sc8	Ex2_87	Ex_2	Excitatory
LO_23WF_B3_sc76	Ex2_94	Ex_2	Excitatory
LO_23WF_B4_sc54	Ex2_96	Ex_2	Excitatory
LO_23WF_B4_sc55	Ex2_97	Ex_2	Excitatory
LO_23WF_B4_sc60	Ex2_98	Ex_2	Excitatory
LO_23WF_B4_sc61	Ex2_99	Ex_2	Excitatory
LO_23WF_B4_sc62	Ex2_100	Ex_2	Excitatory
LO_23WF_B4_sc66	Ex2_101	Ex_2	Excitatory
LO_23WF_B6_sc14	Ex2_104	Ex_2	Excitatory
LO_23WF_B6_sc16	Ex2_105	Ex_2	Excitatory
LO_23WF_B6_sc6	Ex2_109	Ex_2	Excitatory
LO_23WF_B6_sc7	Ex2_110	Ex_2	Excitatory
LO_23WF_B8_sc66	Ex2_112	Ex_2	Excitatory
LO_23WF_B8_sc71	Ex2_113	Ex_2	Excitatory
LO_23WF_B9_sc17	Ex2_114	Ex_2	Excitatory
LO_23WF_B9_sc9	Ex2_115	Ex_2	Excitatory
MT_23WF_B7_sc16	Ex2_119	Ex_2	Excitatory
MT_23WF_B7_sc26	Ex2_120	Ex_2	Excitatory
MT_23WF_B7_sc5	Ex2_121	Ex_2	Excitatory
MT_23WF_B8_sc77	Ex2_122	Ex_2	Excitatory
MT_23WF_B8_sc78	Ex2_123	Ex_2	Excitatory
MT_23WF_B9_sc36	Ex2_124	Ex_2	Excitatory
MT_23WF_B9_sc39	Ex2_125	Ex_2	Excitatory
MT_23WF_B9_sc47	Ex2_126	Ex_2	Excitatory
PAO_23WF_B2_sc20	Ex2_127	Ex_2	Excitatory
PAO_23WF_B2_sc21	Ex2_128	Ex_2	Excitatory
PAO_23WF_B3_sc33	Ex2_130	Ex_2	Excitatory
PAO_23WF_B3_sc44	Ex2_131	Ex_2	Excitatory
PAO_23WF_B4_sc19	Ex2_133	Ex_2	Excitatory
PAT_23WF_B1_sc20	Ex2_134	Ex_2	Excitatory
PAT_23WF_B2_sc51	Ex2_135	Ex_2	Excitatory
PAT_23WF_B2_sc52	Ex2_136	Ex_2	Excitatory
PAT_23WF_B2_sc73	Ex2_139	Ex_2	Excitatory
PAT_23WF_B4_sc61	Ex2_140	Ex_2	Excitatory
PC_23WF_B2_sc90	Ex2_141	Ex_2	Excitatory
PC_23WF_B3_sc57	Ex2_142	Ex_2	Excitatory
PC_23WF_B3_sc60	Ex2_143	Ex_2	Excitatory
PC_23WF_B3_sc67	Ex2_144	Ex_2	Excitatory
PO_23WF_B3_sc5	Ex2_145	Ex_2	Excitatory
PO_23WF_B4_sc11	Ex2_147	Ex_2	Excitatory
PO_23WF_B4_sc21	Ex2_150	Ex_2	Excitatory
PO_23WF_B4_sc7	Ex2_152	Ex_2	Excitatory
PRC_23WF_B1_sc82	Ex2_153	Ex_2	Excitatory
PRC_23WF_B2_sc81	Ex2_154	Ex_2	Excitatory
PRC_23WF_B2_sc83	Ex2_155	Ex_2	Excitatory
PRC_23WF_B2_sc85	Ex2_156	Ex_2	Excitatory
PRC_23WF_B2_sc87	Ex2_157	Ex_2	Excitatory
PRC_23WF_B3_sc42	Ex2_158	Ex_2	Excitatory
PRC_23WF_B4_sc90	Ex2_159	Ex_2	Excitatory
PRC_23WF_B5_sc83	Ex2_160	Ex_2	Excitatory
PRC_23WF_B5_sc89	Ex2_161	Ex_2	Excitatory
RMF_23WF_B1_sc35	Ex2_168	Ex_2	Excitatory
RMF_23WF_B1_sc43	Ex2_170	Ex_2	Excitatory
RMF_23WF_B1_sc45	Ex2_171	Ex_2	Excitatory
RMF_23WF_B5_sc36	Ex2_175	Ex_2	Excitatory
SF_23WF_B1_sc42	Ex2_179	Ex_2	Excitatory
SF_23WF_B2_sc35	Ex2_182	Ex_2	Excitatory
SF_23WF_B5_sc3	Ex2_183	Ex_2	Excitatory
SM_23WF_B1_sc3	Ex2_184	Ex_2	Excitatory
SM_23WF_B2_sc55	Ex2_186	Ex_2	Excitatory
SM_23WF_B2_sc59	Ex2_187	Ex_2	Excitatory
SP_23WF_B2_sc76	Ex2_188	Ex_2	Excitatory
SP_23WF_B4_sc86	Ex2_189	Ex_2	Excitatory
ST_23WF_B51_sc48	Ex2_191	Ex_2	Excitatory
ST_23WF_B61_sc10	Ex2_193	Ex_2	Excitatory
ST_23WF_B61_sc18	Ex2_194	Ex_2	Excitatory
ST_23WF_B61_sc6	Ex2_195	Ex_2	Excitatory
FL_22WF_B1_sc3	Ex2_196	Ex_2	Excitatory
LO_22WF_B1_sc83	Ex2_197	Ex_2	Excitatory
FFA_22WF_B2_sc3	Ex2_198	Ex_2	Excitatory
BST_22WF_B1_sc91	Ex2_200	Ex_2	Excitatory
FL_22WF_B1_sc55	Ex2_202	Ex_2	Excitatory
BST_22WF_B1_sc71	Ex2_203	Ex_2	Excitatory
LO_22WF_B1_sc86	Ex2_204	Ex_2	Excitatory
SM_22WF_B1_sc91	Ex2_205	Ex_2	Excitatory
LO_22WF_B1_sc54	Ex2_206	Ex_2	Excitatory
FFA_22WF_B2_sc67	Ex2_208	Ex_2	Excitatory
IT_22WF_B1_sc70	Ex2_209	Ex_2	Excitatory
LO_22WF_B1_sc69	Ex2_210	Ex_2	Excitatory
IP_22WF_B1_sc50	Ex2_212	Ex_2	Excitatory
FFA_22WF_B1_sc65	Ex2_213	Ex_2	Excitatory
FFA_22WF_B1_sc33	Ex2_214	Ex_2	Excitatory
PRC_22WF_B1_sc16	Ex2_215	Ex_2	Excitatory
FFA_22WF_B2_sc5	Ex2_217	Ex_2	Excitatory
FFA_22WF_B2_sc66	Ex2_218	Ex_2	Excitatory
LO_22WF_B1_sc84	Ex2_219	Ex_2	Excitatory
SM_22WF_B1_sc66	Ex2_220	Ex_2	Excitatory
FFA_22WF_B2_sc10	Ex2_221	Ex_2	Excitatory
LO_22WF_B1_sc65	Ex2_222	Ex_2	Excitatory
FFA_22WF_B1_sc14	Ex2_223	Ex_2	Excitatory
FL_22WF_B1_sc9	Ex2_224	Ex_2	Excitatory
FFA_22WF_B2_sc71	Ex2_225	Ex_2	Excitatory
FFA_22WF_B2_sc15	Ex2_227	Ex_2	Excitatory
SM_22WF_B1_sc12	Ex2_228	Ex_2	Excitatory
FFA_22WF_B2_sc17	Ex2_229	Ex_2	Excitatory
FFA_22WF_B2_sc75	Ex2_230	Ex_2	Excitatory
LO_22WF_B1_sc78	Ex2_231	Ex_2	Excitatory
LO_22WF_B1_sc37	Ex2_233	Ex_2	Excitatory
LO_22WF_B1_sc13	Ex2_234	Ex_2	Excitatory
FL_22WF_B1_sc24	Ex2_235	Ex_2	Excitatory
RMF_22WF_B1_sc60	Ex2_237	Ex_2	Excitatory
FFA_22WF_B1_sc39	Ex2_239	Ex_2	Excitatory
IP_22WF_B1_sc16	Ex2_240	Ex_2	Excitatory
PRC_22WF_B1_sc14	Ex2_241	Ex_2	Excitatory
FFA_23WF_B2_sc6	Ex2_242	Ex_2	Excitatory
MT_23WF_B6_sc49	Ex2_243	Ex_2	Excitatory
P_23WF_B3_sc1	Ex2_244	Ex_2	Excitatory
SF_23WF_B5_sc12	Ex2_247	Ex_2	Excitatory
BST_22WF_B1_sc18	Ex2_248	Ex_2	Excitatory
P_22WF_B1_sc49	Ex2_249	Ex_2	Excitatory
IG_23WF_B2_sc41	Ex2_250	Ex_2	Excitatory
IT_23WF_B4_sc57	Ex2_251	Ex_2	Excitatory
PO_23WF_B1_sc21	Ex2_252	Ex_2	Excitatory
FL_22WF_B1_sc2	Ex2_256	Ex_2	Excitatory
PO_22WF_B1_sc93	Ex2_257	Ex_2	Excitatory
IP_23WF_B1_sc26	Ex2_258	Ex_2	Excitatory
LO_23WF_B2_sc47	Ex2_259	Ex_2	Excitatory
LO_23WF_B2_sc55	Ex2_260	Ex_2	Excitatory
MT_23WF_B2_sc1	Ex2_263	Ex_2	Excitatory
MT_23WF_B6_sc41	Ex2_265	Ex_2	Excitatory
ST_23WF_B42_sc69	Ex2_266	Ex_2	Excitatory
ST_23WF_B42_sc81	Ex2_267	Ex_2	Excitatory
IT_23WF_B4_sc69	Ex3_425	Ex_3	Excitatory
LO_23WF_B7_sc79	Ex3_627	Ex_3	Excitatory
RMF_23WF_B3_sc51	Ex3_504	Ex_3	Excitatory
SP_23WF_B1_sc8	Ex3_629	Ex_3	Excitatory
SP_23WF_B1_sc4	Ex3_628	Ex_3	Excitatory
SM_23WF_B3_sc42	Ex3_521	Ex_3	Excitatory
CMF_23WF_B1_sc57	Ex3_52	Ex_3	Excitatory
PRC_22WF_B1_sc11	Ex3_48	Ex_3	Excitatory
ST_22WF_B1_sc28	Ex3_382	Ex_3	Excitatory
PC_23WF_B5_sc57	Ex3_478	Ex_3	Excitatory
ST_22WF_B1_sc76	Ex3_343	Ex_3	Excitatory
MT_23WF_B5_sc49	Ex3_121	Ex_3	Excitatory
PRC_23WF_B1_sc84	Ex3_173	Ex_3	Excitatory
LO_23WF_B7_sc80	Ex3_438	Ex_3	Excitatory
SP_23WF_B1_sc14	Ex3_526	Ex_3	Excitatory
SM_23WF_B2_sc63	Ex3_209	Ex_3	Excitatory
IT_22WF_B1_sc24	Ex3_310	Ex_3	Excitatory
ST_23WF_B1_sc28	Ex3_529	Ex_3	Excitatory
CMF_23WF_B4_sc42	Ex3_2	Ex_3	Excitatory
ST_23WF_B1_sc29	Ex3_530	Ex_3	Excitatory
RMF_23WF_B5_sc26	Ex3_507	Ex_3	Excitatory
LO_23WF_B7_sc78	Ex3_437	Ex_3	Excitatory
PC_23WF_B5_sc54	Ex3_476	Ex_3	Excitatory
CMF_22WF_B1_sc48	Ex3_244	Ex_3	Excitatory
CMF_23WF_B3_sc31	Ex3_394	Ex_3	Excitatory
IT_22WF_B1_sc5	Ex3_20	Ex_3	Excitatory
SM_23WF_B3_sc31	Ex3_214	Ex_3	Excitatory
ST_23WF_B31_sc1	Ex3_230	Ex_3	Excitatory
LO_23WF_B7_sc76	Ex3_436	Ex_3	Excitatory
PC_23WF_B1_sc12	Ex3_466	Ex_3	Excitatory
LO_23WF_B7_sc87	Ex3_439	Ex_3	Excitatory
PC_23WF_B5_sc66	Ex3_479	Ex_3	Excitatory
P_23WF_B3_sc13	Ex3_587	Ex_3	Excitatory
PC_23WF_B5_sc56	Ex3_477	Ex_3	Excitatory
CMF_23WF_B4_sc30	Ex3_56	Ex_3	Excitatory
PC_22WF_B1_sc91	Ex3_562	Ex_3	Excitatory
PC_22WF_B1_sc61	Ex3_547	Ex_3	Excitatory
PC_22WF_B1_sc71	Ex3_283	Ex_3	Excitatory
LO_23WF_B5_sc84	Ex3_108	Ex_3	Excitatory
P_23WF_B2_sc69	Ex3_454	Ex_3	Excitatory
LO_22WF_B1_sc1	Ex3_557	Ex_3	Excitatory
PO_22WF_B1_sc8	Ex3_312	Ex_3	Excitatory
IG_23WF_B4_sc61	Ex3_419	Ex_3	Excitatory
BST_22WF_B2_sc72	Ex3_361	Ex_3	Excitatory
ST_23WF_B1_sc32	Ex3_228	Ex_3	Excitatory
BST_22WF_B2_sc31	Ex3_276	Ex_3	Excitatory
ST_23WF_B31_sc6	Ex3_535	Ex_3	Excitatory
ST_23WF_B31_sc15	Ex3_231	Ex_3	Excitatory
SF_23WF_B5_sc5	Ex3_200	Ex_3	Excitatory
PRC_23WF_B1_sc89	Ex3_174	Ex_3	Excitatory
CMF_22WF_B1_sc47	Ex3_280	Ex_3	Excitatory
ST_23WF_B41_sc59	Ex3_234	Ex_3	Excitatory
CMF_23WF_B2_sc20	Ex3_53	Ex_3	Excitatory
MT_22WF_B1_sc21	Ex3_342	Ex_3	Excitatory
SP_23WF_B1_sc21	Ex3_527	Ex_3	Excitatory
SM_23WF_B3_sc33	Ex3_519	Ex_3	Excitatory
SM_23WF_B2_sc70	Ex3_616	Ex_3	Excitatory
FL_22WF_B2_sc43	Ex3_572	Ex_3	Excitatory
BST_22WF_B2_sc73	Ex3_376	Ex_3	Excitatory
CMF_23WF_B2_sc15	Ex3_389	Ex_3	Excitatory
SF_23WF_B1_sc32	Ex3_508	Ex_3	Excitatory
PAT_23WF_B4_sc74	Ex3_465	Ex_3	Excitatory
BST_22WF_B1_sc30	Ex3_253	Ex_3	Excitatory
PC_22WF_B1_sc86	Ex3_250	Ex_3	Excitatory
BST_22WF_B2_sc75	Ex3_273	Ex_3	Excitatory
LO_23WF_B1_sc2	Ex3_428	Ex_3	Excitatory
PC_22WF_B1_sc58	Ex3_565	Ex_3	Excitatory
LO_23WF_B5_sc86	Ex3_431	Ex_3	Excitatory
PRC_22WF_B1_sc53	Ex3_566	Ex_3	Excitatory
ST_23WF_B32_sc75	Ex3_536	Ex_3	Excitatory
CMF_23WF_B2_sc25	Ex3_391	Ex_3	Excitatory
PC_22WF_B1_sc93	Ex3_551	Ex_3	Excitatory
PC_22WF_B1_sc79	Ex3_568	Ex_3	Excitatory
ST_22WF_B1_sc86	Ex3_262	Ex_3	Excitatory
SM_23WF_B2_sc69	Ex3_212	Ex_3	Excitatory
IG_23WF_B4_sc63	Ex3_420	Ex_3	Excitatory
PRC_23WF_B8_sc57	Ex3_591	Ex_3	Excitatory
PC_23WF_B2_sc82	Ex3_158	Ex_3	Excitatory
SF_23WF_B3_sc51	Ex3_509	Ex_3	Excitatory
IG_23WF_B4_sc68	Ex3_421	Ex_3	Excitatory
SF_23WF_B6_sc72	Ex3_203	Ex_3	Excitatory
PC_22WF_B1_sc57	Ex3_552	Ex_3	Excitatory
PAT_23WF_B1_sc4	Ex3_145	Ex_3	Excitatory
SF_22WF_B1_sc29	Ex3_584	Ex_3	Excitatory
PC_23WF_B1_sc16	Ex3_467	Ex_3	Excitatory
CMF_23WF_B6_sc67	Ex3_58	Ex_3	Excitatory
SF_22WF_B1_sc63	Ex3_561	Ex_3	Excitatory
CMF_23WF_B2_sc10	Ex3_387	Ex_3	Excitatory
SM_23WF_B3_sc38	Ex3_520	Ex_3	Excitatory
CMF_22WF_B1_sc88	Ex3_292	Ex_3	Excitatory
PC_22WF_B1_sc63	Ex3_543	Ex_3	Excitatory
PAT_23WF_B4_sc68	Ex3_462	Ex_3	Excitatory
SF_22WF_B1_sc92	Ex3_576	Ex_3	Excitatory
CMF_23WF_B2_sc22	Ex3_390	Ex_3	Excitatory
IT_23WF_B3_sc75	Ex3_3	Ex_3	Excitatory
ST_23WF_B1_sc41	Ex3_229	Ex_3	Excitatory
LO_23WF_B5_sc90	Ex3_110	Ex_3	Excitatory
PC_22WF_B1_sc76	Ex3_549	Ex_3	Excitatory
ST_23WF_B51_sc57	Ex3_235	Ex_3	Excitatory
PRC_22WF_B1_sc20	Ex3_296	Ex_3	Excitatory
CMF_23WF_B2_sc12	Ex3_388	Ex_3	Excitatory
ST_23WF_B2_sc79	Ex3_594	Ex_3	Excitatory
LO_23WF_B6_sc1	Ex3_434	Ex_3	Excitatory
ST_23WF_B2_sc90	Ex3_533	Ex_3	Excitatory
PC_23WF_B1_sc21	Ex3_469	Ex_3	Excitatory
PC_22WF_B1_sc77	Ex3_546	Ex_3	Excitatory
ST_23WF_B2_sc87	Ex3_532	Ex_3	Excitatory
SF_22WF_B1_sc81	Ex3_550	Ex_3	Excitatory
ST_22WF_B1_sc15	Ex3_44	Ex_3	Excitatory
SF_22WF_B1_sc14	Ex3_563	Ex_3	Excitatory
SM_23WF_B4_sc4	Ex3_524	Ex_3	Excitatory
MT_23WF_B6_sc36	Ex3_122	Ex_3	Excitatory
CMF_23WF_B1_sc55	Ex3_384	Ex_3	Excitatory
PC_23WF_B1_sc17	Ex3_468	Ex_3	Excitatory
CMF_23WF_B1_sc58	Ex3_385	Ex_3	Excitatory
IP_23WF_B2_sc31	Ex3_77	Ex_3	Excitatory
PAT_23WF_B4_sc53	Ex3_458	Ex_3	Excitatory
SM_23WF_B3_sc48	Ex3_215	Ex_3	Excitatory
RMF_22WF_B1_sc32	Ex3_597	Ex_3	Excitatory
PC_23WF_B6_sc90	Ex3_169	Ex_3	Excitatory
CMF_23WF_B2_sc6	Ex3_392	Ex_3	Excitatory
IG_23WF_B1_sc14	Ex3_409	Ex_3	Excitatory
SF_22WF_B1_sc10	Ex3_574	Ex_3	Excitatory
PRC_23WF_B3_sc49	Ex3_491	Ex_3	Excitatory
PC_23WF_B1_sc24	Ex3_470	Ex_3	Excitatory
SF_22WF_B1_sc17	Ex3_542	Ex_3	Excitatory
FFA_22WF_B2_sc68	Ex3_249	Ex_3	Excitatory
CMF_22WF_B1_sc86	Ex3_567	Ex_3	Excitatory
PRC_23WF_B8_sc53	Ex3_497	Ex_3	Excitatory
PRC_23WF_B1_sc87	Ex3_8	Ex_3	Excitatory
SP_23WF_B4_sc75	Ex3_225	Ex_3	Excitatory
PAO_23WF_B1_sc7	Ex3_138	Ex_3	Excitatory
ST_22WF_B1_sc65	Ex3_40	Ex_3	Excitatory
IT_23WF_B7_sc79	Ex3_93	Ex_3	Excitatory
MT_23WF_B5_sc27	Ex3_116	Ex_3	Excitatory
ST_23WF_B1_sc30	Ex3_593	Ex_3	Excitatory
ST_23WF_B32_sc89	Ex3_233	Ex_3	Excitatory
PRC_23WF_B8_sc62	Ex3_501	Ex_3	Excitatory
PRC_22WF_B1_sc80	Ex3_599	Ex_3	Excitatory
LO_23WF_B1_sc14	Ex3_99	Ex_3	Excitatory
SM_23WF_B4_sc22	Ex3_221	Ex_3	Excitatory
PC_23WF_B6_sc84	Ex3_167	Ex_3	Excitatory
PO_23WF_B4_sc19	Ex3_172	Ex_3	Excitatory
PRC_23WF_B7_sc78	Ex3_615	Ex_3	Excitatory
ST_22WF_B1_sc87	Ex3_579	Ex_3	Excitatory
PAT_23WF_B1_sc5	Ex3_146	Ex_3	Excitatory
PRC_23WF_B7_sc79	Ex3_182	Ex_3	Excitatory
PAT_23WF_B1_sc2	Ex3_144	Ex_3	Excitatory
CMF_23WF_B6_sc52	Ex3_606	Ex_3	Excitatory
ST_23WF_B1_sc39	Ex3_531	Ex_3	Excitatory
PAT_23WF_B2_sc64	Ex3_147	Ex_3	Excitatory
SF_22WF_B1_sc16	Ex3_317	Ex_3	Excitatory
IG_23WM_B1_sc72	Ex3_63	Ex_3	Excitatory
SF_22WF_B1_sc64	Ex3_555	Ex_3	Excitatory
SF_23WF_B5_sc7	Ex3_510	Ex_3	Excitatory
FL_22WF_B2_sc72	Ex3_277	Ex_3	Excitatory
SM_23WF_B4_sc10	Ex3_522	Ex_3	Excitatory
PAT_22WF_B1_sc55	Ex3_356	Ex_3	Excitatory
ST_22WF_B1_sc84	Ex3_256	Ex_3	Excitatory
ST_23WF_B32_sc83	Ex3_232	Ex_3	Excitatory
SM_23WF_B3_sc49	Ex3_216	Ex_3	Excitatory
SM_22WF_B1_sc38	Ex3_345	Ex_3	Excitatory
IG_23WF_B1_sc12	Ex3_407	Ex_3	Excitatory
CMF_22WF_B1_sc58	Ex3_246	Ex_3	Excitatory
MT_23WF_B1_sc43	Ex3_114	Ex_3	Excitatory
PAT_23WF_B3_sc76	Ex3_456	Ex_3	Excitatory
IG_23WF_B3_sc84	Ex3_418	Ex_3	Excitatory
PC_22WF_B1_sc12	Ex3_347	Ex_3	Excitatory
CMF_22WF_B1_sc95	Ex3_304	Ex_3	Excitatory
PAT_23WF_B3_sc84	Ex3_457	Ex_3	Excitatory
SF_23WF_B7_sc75	Ex3_204	Ex_3	Excitatory
PC_22WF_B1_sc85	Ex3_252	Ex_3	Excitatory
CMF_23WF_B3_sc38	Ex3_54	Ex_3	Excitatory
CMF_22WF_B1_sc80	Ex3_269	Ex_3	Excitatory
CMF_23WF_B6_sc65	Ex3_400	Ex_3	Excitatory
PRC_23WF_B3_sc48	Ex3_490	Ex_3	Excitatory
CMF_23WF_B6_sc60	Ex3_398	Ex_3	Excitatory
RMF_23WF_B3_sc80	Ex3_187	Ex_3	Excitatory
PRC_23WF_B3_sc47	Ex3_489	Ex_3	Excitatory
IT_23WF_B7_sc86	Ex3_427	Ex_3	Excitatory
MT_23WF_B3_sc85	Ex3_447	Ex_3	Excitatory
IG_23WF_B1_sc9	Ex3_416	Ex_3	Excitatory
CMF_23WF_B6_sc62	Ex3_399	Ex_3	Excitatory
CMF_23WF_B1_sc51	Ex3_383	Ex_3	Excitatory
CMF_23WF_B6_sc74	Ex3_404	Ex_3	Excitatory
PRC_23WF_B3_sc35	Ex3_485	Ex_3	Excitatory
SM_23WF_B2_sc51	Ex3_208	Ex_3	Excitatory
IP_23WF_B2_sc29	Ex3_76	Ex_3	Excitatory
ST_23WF_B32_sc82	Ex3_537	Ex_3	Excitatory
IP_23WF_B1_sc48	Ex3_75	Ex_3	Excitatory
LO_23WF_B6_sc3	Ex3_435	Ex_3	Excitatory
IT_23WF_B4_sc58	Ex3_4	Ex_3	Excitatory
PC_23WF_B4_sc1	Ex3_614	Ex_3	Excitatory
IP_23WF_B1_sc37	Ex3_72	Ex_3	Excitatory
SM_23WF_B4_sc16	Ex3_218	Ex_3	Excitatory
PC_23WF_B4_sc20	Ex3_166	Ex_3	Excitatory
CMF_23WF_B6_sc73	Ex3_403	Ex_3	Excitatory
ST_23WF_B32_sc87	Ex3_539	Ex_3	Excitatory
FL_22WF_B1_sc36	Ex3_315	Ex_3	Excitatory
IT_23WF_B4_sc54	Ex3_423	Ex_3	Excitatory
PC_22WF_B1_sc66	Ex3_560	Ex_3	Excitatory
CMF_23WF_B3_sc27	Ex3_393	Ex_3	Excitatory
CMF_23WF_B1_sc52	Ex3_51	Ex_3	Excitatory
CMF_23WF_B3_sc42	Ex3_605	Ex_3	Excitatory
FL_23WM_B1_sc76	Ex3_59	Ex_3	Excitatory
PRC_23WF_B8_sc54	Ex3_498	Ex_3	Excitatory
PRC_23WF_B3_sc44	Ex3_488	Ex_3	Excitatory
IT_23WF_B3_sc76	Ex3_83	Ex_3	Excitatory
IT_23WF_B4_sc63	Ex3_88	Ex_3	Excitatory
RMF_23WF_B3_sc62	Ex3_186	Ex_3	Excitatory
ST_23WF_B62_sc50	Ex3_241	Ex_3	Excitatory
RMF_23WF_B4_sc66	Ex3_189	Ex_3	Excitatory
ST_23WF_B61_sc22	Ex3_237	Ex_3	Excitatory
CMF_23WF_B6_sc72	Ex3_402	Ex_3	Excitatory
MT_23WF_B6_sc32	Ex3_623	Ex_3	Excitatory
IT_23WF_B4_sc56	Ex3_85	Ex_3	Excitatory
IT_22WF_B1_sc94	Ex3_19	Ex_3	Excitatory
PAT_23WF_B1_sc17	Ex3_142	Ex_3	Excitatory
FL_22WF_B1_sc65	Ex3_573	Ex_3	Excitatory
PAO_23WF_B1_sc4	Ex3_135	Ex_3	Excitatory
CMF_23WF_B3_sc35	Ex3_395	Ex_3	Excitatory
IT_23WF_B4_sc53	Ex3_586	Ex_3	Excitatory
IT_23WF_B4_sc62	Ex3_87	Ex_3	Excitatory
ST_22WF_B1_sc3	Ex3_548	Ex_3	Excitatory
MT_23WF_B8_sc81	Ex3_127	Ex_3	Excitatory
SM_23WF_B4_sc21	Ex3_15	Ex_3	Excitatory
IT_23WF_B4_sc64	Ex3_424	Ex_3	Excitatory
PC_22WF_B1_sc50	Ex3_598	Ex_3	Excitatory
PRC_23WF_B3_sc30	Ex3_484	Ex_3	Excitatory
IT_23WF_B4_sc52	Ex3_84	Ex_3	Excitatory
MT_23WF_B4_sc78	Ex3_448	Ex_3	Excitatory
MT_22WF_B1_sc86	Ex3_302	Ex_3	Excitatory
SF_23WF_B6_sc54	Ex3_511	Ex_3	Excitatory
IP_23WF_B1_sc41	Ex3_73	Ex_3	Excitatory
RMF_23WF_B1_sc26	Ex3_183	Ex_3	Excitatory
SM_23WF_B2_sc68	Ex3_211	Ex_3	Excitatory
M_23WF_B1_sc69	Ex3_611	Ex_3	Excitatory
IT_23WF_B4_sc67	Ex3_610	Ex_3	Excitatory
LO_23WF_B3_sc75	Ex3_429	Ex_3	Excitatory
SF_23WF_B3_sc73	Ex3_197	Ex_3	Excitatory
PC_23WF_B2_sc75	Ex3_471	Ex_3	Excitatory
IP_23WF_B2_sc43	Ex3_422	Ex_3	Excitatory
SM_23WF_B4_sc11	Ex3_523	Ex_3	Excitatory
PC_22WF_B1_sc80	Ex3_554	Ex_3	Excitatory
CMF_23WF_B6_sc66	Ex3_401	Ex_3	Excitatory
SM_23WF_B4_sc24	Ex3_222	Ex_3	Excitatory
MT_22WF_B1_sc63	Ex3_258	Ex_3	Excitatory
IG_23WF_B1_sc2	Ex3_411	Ex_3	Excitatory
PAT_23WF_B1_sc3	Ex3_6	Ex_3	Excitatory
CMF_23WF_B3_sc40	Ex3_604	Ex_3	Excitatory
BST_22WF_B1_sc87	Ex3_248	Ex_3	Excitatory
SM_23WF_B4_sc18	Ex3_219	Ex_3	Excitatory
IP_23WF_B1_sc42	Ex3_74	Ex_3	Excitatory
SM_23WF_B4_sc8	Ex3_525	Ex_3	Excitatory
PRC_23WF_B3_sc29	Ex3_483	Ex_3	Excitatory
LO_23WF_B9_sc6	Ex3_446	Ex_3	Excitatory
PRC_23WF_B8_sc61	Ex3_500	Ex_3	Excitatory
PAO_23WF_B1_sc9	Ex3_139	Ex_3	Excitatory
PC_23WF_B2_sc79	Ex3_157	Ex_3	Excitatory
SF_23WF_B8_sc82	Ex3_515	Ex_3	Excitatory
LO_23WF_B9_sc19	Ex3_443	Ex_3	Excitatory
ST_23WF_B32_sc86	Ex3_538	Ex_3	Excitatory
LO_23WF_B9_sc3	Ex3_445	Ex_3	Excitatory
CMF_23WF_B1_sc61	Ex3_386	Ex_3	Excitatory
RMF_22WF_B1_sc48	Ex3_618	Ex_3	Excitatory
BST_22WF_B1_sc32	Ex3_620	Ex_3	Excitatory
IT_23WF_B1_sc69	Ex3_81	Ex_3	Excitatory
IP_23WF_B4_sc44	Ex3_79	Ex_3	Excitatory
ST_23WF_B51_sc66	Ex3_236	Ex_3	Excitatory
PAT_23WF_B4_sc62	Ex3_154	Ex_3	Excitatory
LO_22WF_B1_sc73	Ex3_585	Ex_3	Excitatory
SF_23WF_B1_sc38	Ex3_193	Ex_3	Excitatory
SF_23WF_B1_sc31	Ex3_192	Ex_3	Excitatory
PRC_23WF_B3_sc43	Ex3_487	Ex_3	Excitatory
BST_22WF_B1_sc81	Ex3_556	Ex_3	Excitatory
IT_22WF_B1_sc85	Ex3_285	Ex_3	Excitatory
PRC_23WF_B3_sc50	Ex3_492	Ex_3	Excitatory
ST_23WF_B51_sc47	Ex3_540	Ex_3	Excitatory
LO_23WF_B5_sc79	Ex3_103	Ex_3	Excitatory
SM_23WF_B2_sc53	Ex3_14	Ex_3	Excitatory
PAT_23WF_B4_sc64	Ex3_460	Ex_3	Excitatory
SF_22WF_B1_sc11	Ex3_553	Ex_3	Excitatory
PAO_23WF_B2_sc7	Ex3_140	Ex_3	Excitatory
MT_23WF_B7_sc15	Ex3_451	Ex_3	Excitatory
SF_23WF_B1_sc39	Ex3_194	Ex_3	Excitatory
CMF_23WF_B4_sc33	Ex3_1	Ex_3	Excitatory
LO_23WF_B5_sc88	Ex3_5	Ex_3	Excitatory
PC_23WF_B3_sc58	Ex3_7	Ex_3	Excitatory
PRC_23WF_B8_sc51	Ex3_9	Ex_3	Excitatory
RMF_23WF_B4_sc71	Ex3_10	Ex_3	Excitatory
SF_23WF_B6_sc66	Ex3_11	Ex_3	Excitatory
SF_23WF_B6_sc73	Ex3_12	Ex_3	Excitatory
SF_23WF_B8_sc86	Ex3_13	Ex_3	Excitatory
IT_22WF_B1_sc56	Ex3_16	Ex_3	Excitatory
FFA_22WF_B2_sc96	Ex3_17	Ex_3	Excitatory
IT_22WF_B1_sc81	Ex3_18	Ex_3	Excitatory
PC_22WF_B1_sc18	Ex3_21	Ex_3	Excitatory
FFA_22WF_B1_sc79	Ex3_22	Ex_3	Excitatory
SM_22WF_B1_sc80	Ex3_23	Ex_3	Excitatory
PC_22WF_B1_sc42	Ex3_24	Ex_3	Excitatory
FL_22WF_B1_sc21	Ex3_25	Ex_3	Excitatory
ST_22WF_B1_sc49	Ex3_26	Ex_3	Excitatory
PRC_22WF_B1_sc78	Ex3_27	Ex_3	Excitatory
BST_22WF_B1_sc43	Ex3_28	Ex_3	Excitatory
ST_22WF_B1_sc58	Ex3_29	Ex_3	Excitatory
PRC_22WF_B1_sc21	Ex3_30	Ex_3	Excitatory
SF_22WF_B1_sc25	Ex3_31	Ex_3	Excitatory
MT_22WF_B1_sc22	Ex3_32	Ex_3	Excitatory
PC_22WF_B1_sc15	Ex3_33	Ex_3	Excitatory
CMF_22WF_B1_sc67	Ex3_34	Ex_3	Excitatory
MT_22WF_B1_sc71	Ex3_35	Ex_3	Excitatory
ST_22WF_B1_sc60	Ex3_36	Ex_3	Excitatory
ST_22WF_B1_sc43	Ex3_37	Ex_3	Excitatory
MT_22WF_B1_sc91	Ex3_38	Ex_3	Excitatory
ST_22WF_B1_sc30	Ex3_39	Ex_3	Excitatory
PO_22WF_B1_sc88	Ex3_41	Ex_3	Excitatory
MT_22WF_B1_sc68	Ex3_42	Ex_3	Excitatory
SM_22WF_B1_sc9	Ex3_43	Ex_3	Excitatory
SM_22WF_B1_sc13	Ex3_45	Ex_3	Excitatory
ST_22WF_B1_sc46	Ex3_46	Ex_3	Excitatory
ST_22WF_B1_sc20	Ex3_47	Ex_3	Excitatory
IP_22WF_B1_sc86	Ex3_49	Ex_3	Excitatory
FFA_22WF_B2_sc38	Ex3_50	Ex_3	Excitatory
CMF_23WF_B3_sc45	Ex3_55	Ex_3	Excitatory
CMF_23WF_B4_sc31	Ex3_57	Ex_3	Excitatory
IG_23WF_B1_sc18	Ex3_60	Ex_3	Excitatory
IG_23WF_B1_sc21	Ex3_61	Ex_3	Excitatory
IG_23WM_B1_sc57	Ex3_62	Ex_3	Excitatory
IG_23WF_B2_sc28	Ex3_64	Ex_3	Excitatory
IG_23WF_B2_sc43	Ex3_65	Ex_3	Excitatory
IG_23WF_B2_sc45	Ex3_66	Ex_3	Excitatory
IG_23WF_B2_sc46	Ex3_67	Ex_3	Excitatory
IG_23WF_B3_sc80	Ex3_68	Ex_3	Excitatory
IG_23WF_B3_sc82	Ex3_69	Ex_3	Excitatory
IG_23WF_B3_sc85	Ex3_70	Ex_3	Excitatory
IP_23WF_B1_sc31	Ex3_71	Ex_3	Excitatory
IP_23WF_B3_sc26	Ex3_78	Ex_3	Excitatory
IP_23WF_B4_sc48	Ex3_80	Ex_3	Excitatory
IT_23WF_B1_sc82	Ex3_82	Ex_3	Excitatory
IT_23WF_B4_sc61	Ex3_86	Ex_3	Excitatory
IT_23WF_B4_sc65	Ex3_89	Ex_3	Excitatory
IT_23WF_B4_sc68	Ex3_90	Ex_3	Excitatory
IT_23WF_B6_sc33	Ex3_91	Ex_3	Excitatory
IT_23WF_B6_sc38	Ex3_92	Ex_3	Excitatory
IT_23WF_B7_sc83	Ex3_94	Ex_3	Excitatory
IT_23WF_B8_sc25	Ex3_95	Ex_3	Excitatory
IT_23WF_B8_sc49	Ex3_96	Ex_3	Excitatory
IT_23WF_B8_sc58	Ex3_97	Ex_3	Excitatory
FFA_23WF_B2_sc21	Ex3_98	Ex_3	Excitatory
LO_23WF_B3_sc77	Ex3_100	Ex_3	Excitatory
LO_23WF_B3_sc78	Ex3_101	Ex_3	Excitatory
LO_23WF_B5_sc76	Ex3_102	Ex_3	Excitatory
LO_23WF_B5_sc80	Ex3_104	Ex_3	Excitatory
LO_23WF_B5_sc81	Ex3_105	Ex_3	Excitatory
LO_23WF_B5_sc82	Ex3_106	Ex_3	Excitatory
LO_23WF_B5_sc83	Ex3_107	Ex_3	Excitatory
LO_23WF_B5_sc85	Ex3_109	Ex_3	Excitatory
LO_23WF_B6_sc22	Ex3_111	Ex_3	Excitatory
LO_23WF_B8_sc73	Ex3_112	Ex_3	Excitatory
LO_23WF_B9_sc4	Ex3_113	Ex_3	Excitatory
MT_23WF_B5_sc26	Ex3_115	Ex_3	Excitatory
MT_23WF_B5_sc28	Ex3_117	Ex_3	Excitatory
MT_23WF_B5_sc31	Ex3_118	Ex_3	Excitatory
MT_23WF_B5_sc37	Ex3_119	Ex_3	Excitatory
MT_23WF_B5_sc46	Ex3_120	Ex_3	Excitatory
MT_23WF_B7_sc27	Ex3_123	Ex_3	Excitatory
MT_23WF_B7_sc32	Ex3_124	Ex_3	Excitatory
MT_23WF_B8_sc71	Ex3_125	Ex_3	Excitatory
MT_23WF_B8_sc80	Ex3_126	Ex_3	Excitatory
MT_23WF_B8_sc85	Ex3_128	Ex_3	Excitatory
MT_23WF_B8_sc87	Ex3_129	Ex_3	Excitatory
MT_23WF_B8_sc88	Ex3_130	Ex_3	Excitatory
MT_23WF_B8_sc89	Ex3_131	Ex_3	Excitatory
MT_23WF_B8_sc90	Ex3_132	Ex_3	Excitatory
PAO_23WF_B1_sc16	Ex3_133	Ex_3	Excitatory
PAO_23WF_B1_sc3	Ex3_134	Ex_3	Excitatory
PAO_23WF_B1_sc5	Ex3_136	Ex_3	Excitatory
PAO_23WF_B1_sc6	Ex3_137	Ex_3	Excitatory
PAT_23WF_B1_sc1	Ex3_141	Ex_3	Excitatory
PAT_23WF_B1_sc18	Ex3_143	Ex_3	Excitatory
PAT_23WF_B2_sc68	Ex3_148	Ex_3	Excitatory
PAT_23WF_B2_sc74	Ex3_149	Ex_3	Excitatory
PAT_23WF_B3_sc78	Ex3_150	Ex_3	Excitatory
PAT_23WF_B3_sc85	Ex3_151	Ex_3	Excitatory
PAT_23WF_B4_sc59	Ex3_152	Ex_3	Excitatory
PAT_23WF_B4_sc60	Ex3_153	Ex_3	Excitatory
PAT_23WF_B4_sc71	Ex3_155	Ex_3	Excitatory
PC_23WF_B2_sc78	Ex3_156	Ex_3	Excitatory
PC_23WF_B2_sc86	Ex3_159	Ex_3	Excitatory
PC_23WF_B3_sc54	Ex3_160	Ex_3	Excitatory
PC_23WF_B3_sc55	Ex3_161	Ex_3	Excitatory
PC_23WF_B3_sc56	Ex3_162	Ex_3	Excitatory
PC_23WF_B3_sc61	Ex3_163	Ex_3	Excitatory
PC_23WF_B3_sc65	Ex3_164	Ex_3	Excitatory
PC_23WF_B3_sc68	Ex3_165	Ex_3	Excitatory
PC_23WF_B6_sc87	Ex3_168	Ex_3	Excitatory
PO_23WF_B2_sc51	Ex3_170	Ex_3	Excitatory
PO_23WF_B4_sc18	Ex3_171	Ex_3	Excitatory
PRC_23WF_B2_sc76	Ex3_175	Ex_3	Excitatory
PRC_23WF_B3_sc41	Ex3_176	Ex_3	Excitatory
PRC_23WF_B4_sc79	Ex3_177	Ex_3	Excitatory
PRC_23WF_B6_sc57	Ex3_178	Ex_3	Excitatory
PRC_23WF_B6_sc60	Ex3_179	Ex_3	Excitatory
PRC_23WF_B6_sc74	Ex3_180	Ex_3	Excitatory
PRC_23WF_B7_sc75	Ex3_181	Ex_3	Excitatory
RMF_23WF_B1_sc38	Ex3_184	Ex_3	Excitatory
RMF_23WF_B2_sc40	Ex3_185	Ex_3	Excitatory
RMF_23WF_B4_sc58	Ex3_188	Ex_3	Excitatory
RMF_23WF_B5_sc32	Ex3_190	Ex_3	Excitatory
SF_23WF_B1_sc26	Ex3_191	Ex_3	Excitatory
SF_23WF_B1_sc43	Ex3_195	Ex_3	Excitatory
SF_23WF_B2_sc33	Ex3_196	Ex_3	Excitatory
SF_23WF_B4_sc68	Ex3_198	Ex_3	Excitatory
SF_23WF_B5_sc22	Ex3_199	Ex_3	Excitatory
SF_23WF_B6_sc52	Ex3_201	Ex_3	Excitatory
SF_23WF_B6_sc60	Ex3_202	Ex_3	Excitatory
SM_23WF_B1_sc10	Ex3_205	Ex_3	Excitatory
SM_23WF_B1_sc13	Ex3_206	Ex_3	Excitatory
SM_23WF_B1_sc8	Ex3_207	Ex_3	Excitatory
SM_23WF_B2_sc66	Ex3_210	Ex_3	Excitatory
SM_23WF_B2_sc74	Ex3_213	Ex_3	Excitatory
SM_23WF_B4_sc15	Ex3_217	Ex_3	Excitatory
SM_23WF_B4_sc20	Ex3_220	Ex_3	Excitatory
SM_23WF_B4_sc6	Ex3_223	Ex_3	Excitatory
SP_23WF_B2_sc79	Ex3_224	Ex_3	Excitatory
SP_23WF_B4_sc77	Ex3_226	Ex_3	Excitatory
SP_23WF_B4_sc87	Ex3_227	Ex_3	Excitatory
ST_23WF_B61_sc4	Ex3_238	Ex_3	Excitatory
ST_23WF_B62_sc26	Ex3_239	Ex_3	Excitatory
ST_23WF_B62_sc40	Ex3_240	Ex_3	Excitatory
PC_22WF_B1_sc11	Ex3_242	Ex_3	Excitatory
LO_22WF_B1_sc4	Ex3_243	Ex_3	Excitatory
SM_22WF_B1_sc86	Ex3_245	Ex_3	Excitatory
SM_22WF_B1_sc30	Ex3_247	Ex_3	Excitatory
FFA_22WF_B1_sc63	Ex3_251	Ex_3	Excitatory
ST_22WF_B1_sc77	Ex3_254	Ex_3	Excitatory
PC_22WF_B1_sc62	Ex3_255	Ex_3	Excitatory
FFA_22WF_B2_sc19	Ex3_257	Ex_3	Excitatory
PC_22WF_B1_sc9	Ex3_259	Ex_3	Excitatory
RMF_22WF_B1_sc41	Ex3_260	Ex_3	Excitatory
FFA_22WF_B2_sc42	Ex3_261	Ex_3	Excitatory
SM_22WF_B1_sc39	Ex3_263	Ex_3	Excitatory
ST_22WF_B1_sc6	Ex3_264	Ex_3	Excitatory
PAT_22WF_B1_sc50	Ex3_265	Ex_3	Excitatory
FL_22WF_B1_sc92	Ex3_266	Ex_3	Excitatory
FL_22WF_B1_sc47	Ex3_267	Ex_3	Excitatory
PC_22WF_B1_sc31	Ex3_268	Ex_3	Excitatory
PC_22WF_B1_sc32	Ex3_270	Ex_3	Excitatory
CMF_22WF_B1_sc44	Ex3_271	Ex_3	Excitatory
ST_22WF_B1_sc94	Ex3_272	Ex_3	Excitatory
LO_22WF_B1_sc61	Ex3_274	Ex_3	Excitatory
FFA_22WF_B2_sc27	Ex3_275	Ex_3	Excitatory
FL_22WF_B1_sc35	Ex3_278	Ex_3	Excitatory
SM_22WF_B1_sc94	Ex3_279	Ex_3	Excitatory
PC_22WF_B1_sc24	Ex3_281	Ex_3	Excitatory
ST_22WF_B1_sc96	Ex3_282	Ex_3	Excitatory
MT_22WF_B1_sc77	Ex3_284	Ex_3	Excitatory
ST_22WF_B1_sc2	Ex3_286	Ex_3	Excitatory
SM_22WF_B1_sc56	Ex3_287	Ex_3	Excitatory
IT_22WF_B1_sc39	Ex3_288	Ex_3	Excitatory
ST_22WF_B1_sc64	Ex3_289	Ex_3	Excitatory
LO_22WF_B1_sc58	Ex3_290	Ex_3	Excitatory
FL_22WF_B1_sc75	Ex3_291	Ex_3	Excitatory
FFA_22WF_B2_sc31	Ex3_293	Ex_3	Excitatory
FL_22WF_B1_sc64	Ex3_294	Ex_3	Excitatory
ST_22WF_B1_sc29	Ex3_295	Ex_3	Excitatory
FL_22WF_B2_sc71	Ex3_297	Ex_3	Excitatory
PC_22WF_B1_sc46	Ex3_298	Ex_3	Excitatory
PC_22WF_B1_sc34	Ex3_299	Ex_3	Excitatory
PC_22WF_B1_sc30	Ex3_300	Ex_3	Excitatory
SM_22WF_B1_sc77	Ex3_301	Ex_3	Excitatory
PC_22WF_B1_sc38	Ex3_303	Ex_3	Excitatory
FL_22WF_B2_sc28	Ex3_305	Ex_3	Excitatory
ST_22WF_B1_sc14	Ex3_306	Ex_3	Excitatory
BST_22WF_B1_sc90	Ex3_307	Ex_3	Excitatory
PC_22WF_B1_sc37	Ex3_308	Ex_3	Excitatory
FL_22WF_B1_sc61	Ex3_309	Ex_3	Excitatory
PC_22WF_B1_sc72	Ex3_311	Ex_3	Excitatory
PC_22WF_B1_sc1	Ex3_313	Ex_3	Excitatory
BST_22WF_B2_sc12	Ex3_314	Ex_3	Excitatory
PC_22WF_B1_sc45	Ex3_316	Ex_3	Excitatory
FL_22WF_B1_sc73	Ex3_318	Ex_3	Excitatory
CMF_22WF_B1_sc40	Ex3_319	Ex_3	Excitatory
ST_22WF_B1_sc82	Ex3_320	Ex_3	Excitatory
SF_22WF_B1_sc78	Ex3_321	Ex_3	Excitatory
PC_22WF_B1_sc33	Ex3_322	Ex_3	Excitatory
MT_22WF_B1_sc60	Ex3_323	Ex_3	Excitatory
BST_22WF_B2_sc89	Ex3_324	Ex_3	Excitatory
LO_22WF_B1_sc60	Ex3_325	Ex_3	Excitatory
ST_22WF_B1_sc90	Ex3_326	Ex_3	Excitatory
ST_22WF_B1_sc26	Ex3_327	Ex_3	Excitatory
SM_22WF_B1_sc59	Ex3_328	Ex_3	Excitatory
PC_22WF_B1_sc2	Ex3_329	Ex_3	Excitatory
MT_22WF_B1_sc45	Ex3_330	Ex_3	Excitatory
RMF_22WF_B1_sc31	Ex3_331	Ex_3	Excitatory
ST_22WF_B1_sc8	Ex3_332	Ex_3	Excitatory
CMF_22WF_B1_sc72	Ex3_333	Ex_3	Excitatory
ST_22WF_B1_sc45	Ex3_334	Ex_3	Excitatory
ST_22WF_B1_sc25	Ex3_335	Ex_3	Excitatory
RMF_22WF_B1_sc27	Ex3_336	Ex_3	Excitatory
PC_22WF_B1_sc6	Ex3_337	Ex_3	Excitatory
FFA_22WF_B1_sc48	Ex3_338	Ex_3	Excitatory
SF_22WF_B1_sc50	Ex3_339	Ex_3	Excitatory
IT_22WF_B1_sc95	Ex3_340	Ex_3	Excitatory
MT_22WF_B1_sc32	Ex3_341	Ex_3	Excitatory
FFA_22WF_B2_sc26	Ex3_344	Ex_3	Excitatory
PC_22WF_B1_sc17	Ex3_346	Ex_3	Excitatory
PC_22WF_B1_sc27	Ex3_348	Ex_3	Excitatory
SF_22WF_B1_sc30	Ex3_349	Ex_3	Excitatory
SM_22WF_B1_sc42	Ex3_350	Ex_3	Excitatory
SM_22WF_B1_sc89	Ex3_351	Ex_3	Excitatory
BST_22WF_B1_sc84	Ex3_352	Ex_3	Excitatory
PC_22WF_B1_sc26	Ex3_353	Ex_3	Excitatory
FL_22WF_B1_sc46	Ex3_354	Ex_3	Excitatory
PC_22WF_B1_sc36	Ex3_355	Ex_3	Excitatory
FFA_22WF_B1_sc88	Ex3_357	Ex_3	Excitatory
SF_22WF_B1_sc24	Ex3_358	Ex_3	Excitatory
SF_22WF_B1_sc51	Ex3_359	Ex_3	Excitatory
MT_22WF_B1_sc44	Ex3_360	Ex_3	Excitatory
SF_22WF_B1_sc27	Ex3_362	Ex_3	Excitatory
PC_22WF_B1_sc5	Ex3_363	Ex_3	Excitatory
ST_22WF_B1_sc72	Ex3_364	Ex_3	Excitatory
SF_22WF_B1_sc82	Ex3_365	Ex_3	Excitatory
IT_22WF_B1_sc21	Ex3_366	Ex_3	Excitatory
SM_22WF_B1_sc54	Ex3_367	Ex_3	Excitatory
ST_22WF_B1_sc66	Ex3_368	Ex_3	Excitatory
MT_22WF_B1_sc18	Ex3_369	Ex_3	Excitatory
ST_22WF_B1_sc18	Ex3_370	Ex_3	Excitatory
PAT_22WF_B1_sc43	Ex3_371	Ex_3	Excitatory
IT_22WF_B1_sc53	Ex3_372	Ex_3	Excitatory
ST_22WF_B1_sc27	Ex3_373	Ex_3	Excitatory
SM_22WF_B1_sc65	Ex3_374	Ex_3	Excitatory
PC_22WF_B1_sc3	Ex3_375	Ex_3	Excitatory
BST_22WF_B2_sc18	Ex3_377	Ex_3	Excitatory
RMF_22WF_B1_sc30	Ex3_378	Ex_3	Excitatory
BST_22WF_B2_sc66	Ex3_379	Ex_3	Excitatory
ST_22WF_B1_sc73	Ex3_380	Ex_3	Excitatory
PC_22WF_B1_sc20	Ex3_381	Ex_3	Excitatory
CMF_23WF_B3_sc48	Ex3_396	Ex_3	Excitatory
CMF_23WF_B6_sc58	Ex3_397	Ex_3	Excitatory
IG_23WF_B1_sc1	Ex3_405	Ex_3	Excitatory
IG_23WF_B1_sc11	Ex3_406	Ex_3	Excitatory
IG_23WF_B1_sc13	Ex3_408	Ex_3	Excitatory
IG_23WF_B1_sc16	Ex3_410	Ex_3	Excitatory
IG_23WF_B1_sc25	Ex3_412	Ex_3	Excitatory
IG_23WF_B1_sc5	Ex3_413	Ex_3	Excitatory
IG_23WF_B1_sc7	Ex3_414	Ex_3	Excitatory
IG_23WF_B1_sc8	Ex3_415	Ex_3	Excitatory
IG_23WF_B2_sc27	Ex3_417	Ex_3	Excitatory
IT_23WF_B7_sc75	Ex3_426	Ex_3	Excitatory
LO_23WF_B5_sc77	Ex3_430	Ex_3	Excitatory
LO_23WF_B5_sc87	Ex3_432	Ex_3	Excitatory
LO_23WF_B5_sc89	Ex3_433	Ex_3	Excitatory
LO_23WF_B8_sc61	Ex3_440	Ex_3	Excitatory
LO_23WF_B9_sc1	Ex3_441	Ex_3	Excitatory
LO_23WF_B9_sc18	Ex3_442	Ex_3	Excitatory
LO_23WF_B9_sc2	Ex3_444	Ex_3	Excitatory
MT_23WF_B5_sc42	Ex3_449	Ex_3	Excitatory
MT_23WF_B7_sc14	Ex3_450	Ex_3	Excitatory
MT_23WF_B7_sc29	Ex3_452	Ex_3	Excitatory
MT_23WF_B7_sc6	Ex3_453	Ex_3	Excitatory
PAT_23WF_B3_sc75	Ex3_455	Ex_3	Excitatory
PAT_23WF_B4_sc58	Ex3_459	Ex_3	Excitatory
PAT_23WF_B4_sc65	Ex3_461	Ex_3	Excitatory
PAT_23WF_B4_sc69	Ex3_463	Ex_3	Excitatory
PAT_23WF_B4_sc73	Ex3_464	Ex_3	Excitatory
PC_23WF_B3_sc52	Ex3_472	Ex_3	Excitatory
PC_23WF_B4_sc18	Ex3_473	Ex_3	Excitatory
PC_23WF_B4_sc19	Ex3_474	Ex_3	Excitatory
PC_23WF_B4_sc8	Ex3_475	Ex_3	Excitatory
PO_23WF_B4_sc15	Ex3_480	Ex_3	Excitatory
PRC_23WF_B3_sc26	Ex3_481	Ex_3	Excitatory
PRC_23WF_B3_sc27	Ex3_482	Ex_3	Excitatory
PRC_23WF_B3_sc37	Ex3_486	Ex_3	Excitatory
PRC_23WF_B6_sc65	Ex3_493	Ex_3	Excitatory
PRC_23WF_B6_sc66	Ex3_494	Ex_3	Excitatory
PRC_23WF_B7_sc82	Ex3_495	Ex_3	Excitatory
PRC_23WF_B8_sc52	Ex3_496	Ex_3	Excitatory
PRC_23WF_B8_sc59	Ex3_499	Ex_3	Excitatory
PRC_23WF_B8_sc63	Ex3_502	Ex_3	Excitatory
RMF_23WF_B2_sc38	Ex3_503	Ex_3	Excitatory
RMF_23WF_B4_sc68	Ex3_505	Ex_3	Excitatory
RMF_23WF_B4_sc70	Ex3_506	Ex_3	Excitatory
SF_23WF_B6_sc65	Ex3_512	Ex_3	Excitatory
SF_23WF_B8_sc78	Ex3_513	Ex_3	Excitatory
SF_23WF_B8_sc81	Ex3_514	Ex_3	Excitatory
SM_23WF_B1_sc21	Ex3_516	Ex_3	Excitatory
SM_23WF_B2_sc61	Ex3_517	Ex_3	Excitatory
SM_23WF_B2_sc62	Ex3_518	Ex_3	Excitatory
SP_23WF_B2_sc81	Ex3_528	Ex_3	Excitatory
ST_23WF_B31_sc25	Ex3_534	Ex_3	Excitatory
ST_23WF_B51_sc64	Ex3_541	Ex_3	Excitatory
SF_22WF_B1_sc18	Ex3_544	Ex_3	Excitatory
PRC_22WF_B1_sc1	Ex3_545	Ex_3	Excitatory
SF_22WF_B1_sc67	Ex3_558	Ex_3	Excitatory
PC_22WF_B1_sc19	Ex3_559	Ex_3	Excitatory
PC_22WF_B1_sc55	Ex3_564	Ex_3	Excitatory
BST_22WF_B1_sc88	Ex3_569	Ex_3	Excitatory
PC_22WF_B1_sc96	Ex3_570	Ex_3	Excitatory
PC_22WF_B1_sc39	Ex3_571	Ex_3	Excitatory
SF_22WF_B1_sc91	Ex3_575	Ex_3	Excitatory
PC_22WF_B1_sc82	Ex3_577	Ex_3	Excitatory
BST_22WF_B2_sc16	Ex3_578	Ex_3	Excitatory
LO_22WF_B1_sc76	Ex3_580	Ex_3	Excitatory
BST_22WF_B1_sc5	Ex3_581	Ex_3	Excitatory
IP_22WF_B1_sc73	Ex3_582	Ex_3	Excitatory
SF_22WF_B1_sc26	Ex3_583	Ex_3	Excitatory
PAT_23WF_B4_sc57	Ex3_588	Ex_3	Excitatory
PC_23WF_B4_sc4	Ex3_589	Ex_3	Excitatory
PO_23WF_B4_sc24	Ex3_590	Ex_3	Excitatory
SF_23WF_B8_sc85	Ex3_592	Ex_3	Excitatory
ST_23WF_B31_sc22	Ex3_595	Ex_3	Excitatory
PRC_22WF_B1_sc43	Ex3_596	Ex_3	Excitatory
PC_22WF_B1_sc70	Ex3_600	Ex_3	Excitatory
PRC_22WF_B1_sc92	Ex3_601	Ex_3	Excitatory
PC_22WF_B1_sc13	Ex3_602	Ex_3	Excitatory
CMF_23WF_B3_sc39	Ex3_603	Ex_3	Excitatory
CMF_23WF_B6_sc56	Ex3_607	Ex_3	Excitatory
IG_23WF_B1_sc19	Ex3_608	Ex_3	Excitatory
IP_23WF_B1_sc32	Ex3_609	Ex_3	Excitatory
MT_23WF_B5_sc43	Ex3_612	Ex_3	Excitatory
PAT_23WF_B3_sc82	Ex3_613	Ex_3	Excitatory
CMF_22WF_B1_sc30	Ex3_617	Ex_3	Excitatory
PC_22WF_B1_sc64	Ex3_619	Ex_3	Excitatory
PRC_22WF_B1_sc2	Ex3_621	Ex_3	Excitatory
CMF_22WF_B1_sc71	Ex3_622	Ex_3	Excitatory
MT_23WF_B6_sc35	Ex3_624	Ex_3	Excitatory
SM_23WF_B4_sc17	Ex3_625	Ex_3	Excitatory
ST_23WF_B42_sc70	Ex3_626	Ex_3	Excitatory
PRC_22WF_B1_sc46	Ex4_216	Ex_4	Excitatory
SP_23WF_B1_sc19	Ex4_169	Ex_4	Excitatory
SF_22WF_B1_sc54	Ex4_221	Ex_4	Excitatory
FL_22WF_B2_sc40	Ex4_466	Ex_4	Excitatory
ST_22WF_B1_sc92	Ex4_264	Ex_4	Excitatory
ST_23WF_B52_sc30	Ex4_189	Ex_4	Excitatory
FL_22WF_B1_sc68	Ex4_427	Ex_4	Excitatory
ST_23WF_B52_sc41	Ex4_191	Ex_4	Excitatory
SM_23WF_B3_sc28	Ex4_166	Ex_4	Excitatory
FL_22WF_B1_sc59	Ex4_443	Ex_4	Excitatory
SF_22WF_B1_sc20	Ex4_234	Ex_4	Excitatory
FL_22WF_B1_sc38	Ex4_431	Ex_4	Excitatory
FL_22WF_B2_sc4	Ex4_453	Ex_4	Excitatory
FL_22WF_B1_sc63	Ex4_402	Ex_4	Excitatory
FL_22WF_B1_sc39	Ex4_475	Ex_4	Excitatory
PAT_23WF_B3_sc79	Ex4_112	Ex_4	Excitatory
BST_22WF_B2_sc49	Ex4_328	Ex_4	Excitatory
PC_23WF_B5_sc55	Ex4_132	Ex_4	Excitatory
PRC_22WF_B1_sc28	Ex4_434	Ex_4	Excitatory
ST_23WF_B52_sc39	Ex4_190	Ex_4	Excitatory
SF_22WF_B1_sc71	Ex4_246	Ex_4	Excitatory
PAT_23WF_B3_sc83	Ex4_114	Ex_4	Excitatory
BST_22WF_B2_sc33	Ex4_279	Ex_4	Excitatory
FL_22WF_B1_sc79	Ex4_322	Ex_4	Excitatory
ST_23WF_B31_sc3	Ex4_181	Ex_4	Excitatory
PRC_22WF_B1_sc72	Ex4_519	Ex_4	Excitatory
FL_22WF_B2_sc5	Ex4_465	Ex_4	Excitatory
FL_22WF_B2_sc3	Ex4_413	Ex_4	Excitatory
IP_22WF_B1_sc34	Ex4_473	Ex_4	Excitatory
[truncated: 1,905 more rows]
