# Supplementary material for: Spatial transcriptomic survey of human embryonic cerebral cortex by single-cell RNA-seq analysis
Source: Cell Res. 2018 Jun 4;28(7):730–45. doi: 10.1038/s41422-018-0053-3 (PMC6028726; doi:10.1038/s41422-018-0053-3)
Supplement: Supplementary file 9 — Supplementary information, Table S3 [file 41422_2018_53_MOESM9_ESM.xlsx]

## Sheet: DEGs_of_8_Big_Groups
myAUC	avg_diff	power	pct.1	pct.2	cluster	gene
0.839	2.44577	0.678	0.869	0.443	Inhibitory_Neuron	PLS3
0.833	1.52651	0.666	0.988	0.88	Inhibitory_Neuron	DCX
0.809	1.32781	0.618	0.983	0.919	Inhibitory_Neuron	TCF4
0.799	2.31287	0.598	0.847	0.448	Inhibitory_Neuron	ERBB4
0.791	2.14972	0.582	0.844	0.494	Inhibitory_Neuron	SOX2-OT
0.787	2.47859	0.574	0.757	0.312	Inhibitory_Neuron	DLX2
0.784	2.54772	0.568	0.796	0.4	Inhibitory_Neuron	DLX1
0.744	1.5976	0.488	0.89	0.75	Inhibitory_Neuron	PFN2
0.74	2.72919	0.48	0.644	0.253	Inhibitory_Neuron	DLX5
0.716	1.83834	0.432	0.723	0.454	Inhibitory_Neuron	CXCR4
0.714	1.79708	0.428	0.832	0.677	Inhibitory_Neuron	PDE4DIP
0.71	2.10438	0.42	0.706	0.422	Inhibitory_Neuron	GAD1
0.82	1.385	0.64	0.97	0.707	Excitatory_Neuron	ENC1
0.805	1.47285	0.61	0.896	0.536	Excitatory_Neuron	NEUROD6
0.798	1.35347	0.596	0.854	0.374	Excitatory_Neuron	NEUROD2
0.795	1.30751	0.59	0.902	0.523	Excitatory_Neuron	ZBTB18
0.793	1.41015	0.586	0.816	0.339	Excitatory_Neuron	SATB2
0.792	1.1025	0.584	0.942	0.603	Excitatory_Neuron	GRIA2
0.788	1.86243	0.576	0.868	0.551	Excitatory_Neuron	ARPP21
0.786	1.45593	0.572	0.84	0.438	Excitatory_Neuron	CAMK2B
0.783	1.38397	0.566	0.841	0.403	Excitatory_Neuron	NELL2
0.773	1.34282	0.546	0.806	0.377	Excitatory_Neuron	BHLHE22
0.772	1.34926	0.544	0.959	0.759	Excitatory_Neuron	MIAT
0.77	1.25823	0.54	0.806	0.406	Excitatory_Neuron	CAMKV
0.767	1.15113	0.534	0.898	0.623	Excitatory_Neuron	ADCY1
0.759	1.15307	0.518	0.817	0.416	Excitatory_Neuron	MLLT3
0.756	1.4208	0.512	0.854	0.513	Excitatory_Neuron	CSRP2
0.755	1.33013	0.51	0.783	0.365	Excitatory_Neuron	POU3F2
0.753	1.21907	0.506	0.835	0.449	Excitatory_Neuron	SLA
0.752	1.39948	0.504	0.649	0.219	Excitatory_Neuron	CCBE1
0.749	1.0964	0.498	0.778	0.371	Excitatory_Neuron	SCN2A
0.748	1.21123	0.496	0.735	0.311	Excitatory_Neuron	PLXNA4
0.747	1.8797	0.494	0.695	0.27	Excitatory_Neuron	MEIS2
0.747	1.34989	0.494	0.671	0.239	Excitatory_Neuron	CACNA2D1
0.743	1.02199	0.486	0.721	0.326	Excitatory_Neuron	MAP6
0.742	1.44997	0.484	0.634	0.216	Excitatory_Neuron	SEMA3C
0.742	1.25628	0.484	0.796	0.494	Excitatory_Neuron	PCLO
0.739	1.14247	0.478	0.708	0.3	Excitatory_Neuron	EPHB6
0.735	1.14054	0.47	0.687	0.283	Excitatory_Neuron	LHX2
0.731	1.10559	0.462	0.772	0.422	Excitatory_Neuron	R3HDM1
0.73	1.40724	0.46	0.705	0.329	Excitatory_Neuron	DOK5
0.73	1.11496	0.46	0.809	0.426	Excitatory_Neuron	PPP2R2B
0.728	1.38843	0.456	0.623	0.227	Excitatory_Neuron	SEZ6
0.728	1.11805	0.456	0.693	0.307	Excitatory_Neuron	ICA1L
0.726	1.04087	0.452	0.758	0.409	Excitatory_Neuron	LINC00342
0.725	1.20652	0.45	0.641	0.241	Excitatory_Neuron	RBFOX1
0.725	1.05275	0.45	0.751	0.391	Excitatory_Neuron	DYNC1I1
0.722	1.22911	0.444	0.647	0.251	Excitatory_Neuron	LINC01102
0.721	1.13275	0.442	0.678	0.29	Excitatory_Neuron	PLXNA2
0.721	1.03188	0.442	0.919	0.681	Excitatory_Neuron	LINC01158
0.719	1.16195	0.438	0.649	0.264	Excitatory_Neuron	PRRT2
0.717	1.23705	0.434	0.644	0.272	Excitatory_Neuron	SYBU
0.712	1.06606	0.424	0.718	0.377	Excitatory_Neuron	FBXW7
0.71	1.20717	0.42	0.658	0.301	Excitatory_Neuron	CACNG8
0.708	1.01235	0.416	0.592	0.234	Excitatory_Neuron	SYT5
0.706	1.10749	0.412	0.624	0.274	Excitatory_Neuron	ACTN2
0.705	1.10468	0.41	0.599	0.245	Excitatory_Neuron	GOLGA8B
0.705	1.0144	0.41	0.644	0.295	Excitatory_Neuron	SRCIN1
0.702	1.23176	0.404	0.589	0.24	Excitatory_Neuron	DOCK9
1	4.42402	1	1	0.017	Cajal_Retzius	NDNF
0.999	5.86635	0.998	1	0.24	Cajal_Retzius	RELN
0.999	5.12233	0.998	1	0.041	Cajal_Retzius	WFIKKN2
0.999	4.90331	0.998	1	0.22	Cajal_Retzius	IGFBP5
0.999	4.2736	0.998	1	0.144	Cajal_Retzius	ACHE
0.999	4.15266	0.998	1	0.015	Cajal_Retzius	MAB21L1
0.998	4.51351	0.996	1	0.399	Cajal_Retzius	PCP4
0.998	4.50412	0.996	1	0.042	Cajal_Retzius	LINC01133
0.998	4.22155	0.996	1	0.172	Cajal_Retzius	ISOC1
0.998	3.47552	0.996	1	0.016	Cajal_Retzius	LHX5-AS1
0.998	3.10685	0.996	0.961	0.007	Cajal_Retzius	LINC00871
0.997	4.66848	0.994	0.98	0.027	Cajal_Retzius	PRPH
0.997	3.7526	0.994	0.98	0.014	Cajal_Retzius	HHATL
0.997	3.41691	0.994	1	0.014	Cajal_Retzius	NHLH2
0.997	3.38118	0.994	1	0.016	Cajal_Retzius	CABP7
0.996	3.65039	0.992	1	0.275	Cajal_Retzius	TAGLN2
0.996	3.06207	0.992	1	0.015	Cajal_Retzius	LHX1
0.996	2.42135	0.992	1	0.017	Cajal_Retzius	LINC00668
0.995	4.2296	0.99	1	0.082	Cajal_Retzius	TRH
0.995	4.14098	0.99	0.98	0.046	Cajal_Retzius	CBLN1
0.995	4.00343	0.99	0.98	0.066	Cajal_Retzius	PLSCR4
0.994	3.70878	0.988	1	0.057	Cajal_Retzius	AMIGO2
0.994	3.43398	0.988	1	0.363	Cajal_Retzius	CALB2
0.994	3.21819	0.988	1	0.036	Cajal_Retzius	CYGB
0.994	2.90352	0.988	1	0.586	Cajal_Retzius	NDRG4
0.994	2.53754	0.988	1	0.851	Cajal_Retzius	TXN
0.994	2.50725	0.988	0.961	0.016	Cajal_Retzius	CPNE9
0.993	3.05327	0.986	1	0.431	Cajal_Retzius	OLFM1
0.993	2.6365	0.986	0.941	0.017	Cajal_Retzius	CLUL1
0.992	3.81226	0.984	1	0.22	Cajal_Retzius	RSPO3
0.992	3.49708	0.984	1	0.075	Cajal_Retzius	PGF
0.992	3.08848	0.984	0.98	0.035	Cajal_Retzius	ADAM12
0.992	2.7031	0.984	1	0.038	Cajal_Retzius	TP73
0.991	3.5692	0.982	1	0.041	Cajal_Retzius	CRABP2
0.991	2.88351	0.982	0.98	0.03	Cajal_Retzius	PCOLCE2
0.99	3.31781	0.98	1	0.117	Cajal_Retzius	GADD45A
0.99	2.90779	0.98	1	0.044	Cajal_Retzius	TUBA4A
0.99	2.65903	0.98	1	0.041	Cajal_Retzius	PCBP3
0.99	2.15635	0.98	0.961	0.043	Cajal_Retzius	LOC101926889
0.989	3.84849	0.978	0.98	0.115	Cajal_Retzius	C1QTNF3
0.989	3.19479	0.978	1	0.203	Cajal_Retzius	EMX2OS
0.989	2.83498	0.978	1	0.43	Cajal_Retzius	SPINT2
0.989	2.16647	0.978	0.902	0.022	Cajal_Retzius	IRF6
0.988	4.07852	0.976	0.98	0.02	Cajal_Retzius	C7
0.988	3.24168	0.976	0.98	0.068	Cajal_Retzius	LYNX1
0.988	2.97848	0.976	1	0.247	Cajal_Retzius	CNTNAP2
0.988	2.95762	0.976	1	0.107	Cajal_Retzius	FSTL5
0.986	3.50012	0.972	1	0.072	Cajal_Retzius	NEFH
0.986	2.64902	0.972	1	0.377	Cajal_Retzius	CEND1
0.986	2.4465	0.972	1	0.653	Cajal_Retzius	MDH1
0.985	3.20467	0.97	0.98	0.072	Cajal_Retzius	AIM2
0.985	2.55364	0.97	1	0.079	Cajal_Retzius	RTBDN
0.985	2.04472	0.97	1	0.89	Cajal_Retzius	ALDOA
0.985	2.01661	0.97	1	0.881	Cajal_Retzius	COX5B
0.984	3.63479	0.968	0.902	0.055	Cajal_Retzius	PCP4L1
0.984	3.13105	0.968	0.98	0.027	Cajal_Retzius	EBF3
0.984	2.03204	0.968	1	0.065	Cajal_Retzius	NUPR1
0.983	3.57917	0.966	0.98	0.05	Cajal_Retzius	STK32A
0.983	2.46446	0.966	0.961	0.041	Cajal_Retzius	RSPO2
0.983	2.35441	0.966	0.98	0.055	Cajal_Retzius	SCN4B
0.983	2.30845	0.966	0.98	0.052	Cajal_Retzius	FBXO2
0.983	1.73738	0.966	0.843	0.027	Cajal_Retzius	EGFLAM
0.982	2.7829	0.964	1	0.128	Cajal_Retzius	SV2B
0.982	2.20469	0.964	0.941	0.021	Cajal_Retzius	ANKRD29
0.982	2.17281	0.964	1	0.685	Cajal_Retzius	CYCS
0.981	2.60888	0.962	0.98	0.064	Cajal_Retzius	SUSD4
0.981	2.1368	0.962	1	0.746	Cajal_Retzius	MGST3
0.981	2.10408	0.962	1	0.686	Cajal_Retzius	ATP5G1
0.98	2.70362	0.96	1	0.121	Cajal_Retzius	KLHL13
0.98	2.56282	0.96	1	0.148	Cajal_Retzius	NRN1
0.98	2.50579	0.96	1	0.151	Cajal_Retzius	PIDD1
0.98	2.40987	0.96	1	0.129	Cajal_Retzius	TMEM163
0.98	2.39812	0.96	0.98	0.065	Cajal_Retzius	STS
0.98	1.8725	0.96	1	0.875	Cajal_Retzius	PRDX5
0.979	2.68599	0.958	1	0.122	Cajal_Retzius	EMX2
0.979	2.33	0.958	1	0.441	Cajal_Retzius	VAT1
0.979	1.90518	0.958	1	0.761	Cajal_Retzius	PKM
0.978	2.34324	0.956	1	0.101	Cajal_Retzius	RCAN2
0.978	2.19713	0.956	1	0.54	Cajal_Retzius	GNG3
0.978	1.82926	0.956	1	0.104	Cajal_Retzius	CACNA2D3
0.978	1.78259	0.956	1	0.927	Cajal_Retzius	COX6A1
0.978	1.72811	0.956	1	0.819	Cajal_Retzius	GAP43
0.978	1.69782	0.956	0.882	0.022	Cajal_Retzius	ITGA11
0.977	2.44882	0.954	0.902	0.032	Cajal_Retzius	MRAP2
0.977	2.42866	0.954	0.941	0.037	Cajal_Retzius	FAM167A
0.977	2.3999	0.954	1	0.564	Cajal_Retzius	CLU
0.977	2.24109	0.954	0.882	0.005	Cajal_Retzius	GDF5
0.976	3.56245	0.952	0.843	0.01	Cajal_Retzius	OTOS
0.976	2.24573	0.952	1	0.194	Cajal_Retzius	ANXA6
0.976	2.22515	0.952	1	0.073	Cajal_Retzius	THSD7B
0.976	2.20926	0.952	0.98	0.089	Cajal_Retzius	GPR37
0.976	1.69854	0.952	1	0.943	Cajal_Retzius	ATP5B
0.975	2.36069	0.95	1	0.319	Cajal_Retzius	DDAH1
0.975	2.21915	0.95	0.922	0.055	Cajal_Retzius	ZIC2
0.975	1.5997	0.95	0.941	0.024	Cajal_Retzius	ENTPD3
0.974	2.24756	0.948	1	0.11	Cajal_Retzius	LINGO2
0.974	2.12131	0.948	0.804	0.009	Cajal_Retzius	TNFRSF11A
0.974	1.55786	0.948	0.882	0.039	Cajal_Retzius	TMEM255B
0.973	2.39385	0.946	1	0.144	Cajal_Retzius	PRKAG2-AS1
0.973	1.97133	0.946	0.98	0.071	Cajal_Retzius	KIAA1217
0.972	1.93682	0.944	0.98	0.072	Cajal_Retzius	SCARA3
0.972	1.78632	0.944	0.882	0.035	Cajal_Retzius	CLSTN2
0.971	2.11398	0.942	1	0.46	Cajal_Retzius	ATP1A3
0.97	1.75537	0.94	1	0.788	Cajal_Retzius	NDUFB8
0.969	3.08149	0.938	0.824	0.003	Cajal_Retzius	SCGB1D2
0.969	2.32925	0.938	0.922	0.003	Cajal_Retzius	INSM2
0.969	2.1339	0.938	1	0.222	Cajal_Retzius	LHFP
0.969	2.10604	0.938	0.961	0.056	Cajal_Retzius	EPDR1
0.969	1.99496	0.938	1	0.119	Cajal_Retzius	CKMT1A
0.969	1.98025	0.938	0.961	0.083	Cajal_Retzius	SLC35F2
0.969	1.94045	0.938	1	0.587	Cajal_Retzius	MAP1LC3A
0.968	3.0323	0.936	0.863	0.006	Cajal_Retzius	FCER1A
0.968	2.53052	0.936	1	0.495	Cajal_Retzius	DEGS1
0.968	2.25033	0.936	0.98	0.172	Cajal_Retzius	SNCB
0.968	1.4584	0.936	0.765	0.017	Cajal_Retzius	ST6GALNAC2
0.967	2.23619	0.934	0.922	0.01	Cajal_Retzius	SLC27A6
0.967	2.20926	0.934	1	0.121	Cajal_Retzius	IGSF9
0.967	2.11093	0.934	1	0.116	Cajal_Retzius	CHST2
0.967	2.03875	0.934	1	0.613	Cajal_Retzius	SNAP25
0.967	1.63622	0.934	0.98	0.094	Cajal_Retzius	PHLDA3
0.966	2.92294	0.932	0.922	0.013	Cajal_Retzius	RASSF6
0.966	1.84054	0.932	0.941	0.095	Cajal_Retzius	PTPRU
0.965	2.11958	0.93	0.98	0.165	Cajal_Retzius	ARHGDIG
0.965	1.75645	0.93	0.922	0.03	Cajal_Retzius	CDH18
0.965	1.72525	0.93	0.941	0.124	Cajal_Retzius	VSTM4
0.965	1.67601	0.93	1	0.842	Cajal_Retzius	USMG5
0.965	1.57718	0.93	1	0.897	Cajal_Retzius	ATP6V0C
0.964	2.21029	0.928	1	0.224	Cajal_Retzius	OPCML
0.964	2.18473	0.928	1	0.233	Cajal_Retzius	GOT1
0.964	2.0148	0.928	1	0.55	Cajal_Retzius	CLSTN1
0.964	1.93329	0.928	1	0.507	Cajal_Retzius	TUBB4B
0.964	1.72376	0.928	0.902	0.046	Cajal_Retzius	WNT4
0.964	1.56987	0.928	1	0.902	Cajal_Retzius	ATP5I
0.964	1.4264	0.928	1	0.941	Cajal_Retzius	UQCR11
0.964	1.00086	0.928	0.98	0.058	Cajal_Retzius	PLD1
0.963	2.31343	0.926	0.882	0.038	Cajal_Retzius	SLC22A15
0.963	2.01931	0.926	1	0.164	Cajal_Retzius	FAM173A
0.963	1.93456	0.926	1	0.475	Cajal_Retzius	TUSC3
0.963	1.87006	0.926	0.98	0.065	Cajal_Retzius	PPARGC1A
0.963	1.85208	0.926	1	0.131	Cajal_Retzius	CNTNAP1
0.963	1.82646	0.926	0.98	0.079	Cajal_Retzius	MAOA
0.962	1.98939	0.924	1	0.834	Cajal_Retzius	PCSK1N
0.962	1.98449	0.924	0.843	0.015	Cajal_Retzius	CNGA3
0.962	1.93244	0.924	1	0.54	Cajal_Retzius	TMEM59L
0.962	1.88355	0.924	1	0.568	Cajal_Retzius	STMN3
0.962	1.49567	0.924	1	0.125	Cajal_Retzius	ACKR1
0.962	1.43083	0.924	0.863	0.029	Cajal_Retzius	TPBG
0.961	2.07255	0.922	1	0.378	Cajal_Retzius	B4GAT1
0.961	1.56242	0.922	1	0.837	Cajal_Retzius	NDUFA1
0.96	1.95671	0.92	0.961	0.096	Cajal_Retzius	ATF5
0.96	1.74021	0.92	0.863	0.017	Cajal_Retzius	DMRTA2
0.96	1.60242	0.92	0.882	0.033	Cajal_Retzius	KRT222
0.96	1.37194	0.92	0.882	0.034	Cajal_Retzius	CLEC2L
0.96	1.21086	0.92	0.824	0.046	Cajal_Retzius	ZNF488
0.959	2.01416	0.918	0.902	0.025	Cajal_Retzius	CYP3A5
0.959	1.8342	0.918	0.902	0.066	Cajal_Retzius	ZNF503
0.959	1.32596	0.918	0.667	0.014	Cajal_Retzius	ZNF503-AS2
0.958	2.13134	0.916	0.863	0.022	Cajal_Retzius	RAB37
0.957	1.92027	0.914	0.961	0.134	Cajal_Retzius	DIRAS2
0.957	1.87023	0.914	1	0.475	Cajal_Retzius	ATP6V1G2
0.957	1.83444	0.914	1	0.57	Cajal_Retzius	NDUFB3
0.957	1.82464	0.914	1	0.553	Cajal_Retzius	LSAMP
0.957	1.71542	0.914	0.941	0.051	Cajal_Retzius	NOL3
0.957	1.63939	0.914	0.941	0.072	Cajal_Retzius	HYAL3
0.957	1.60039	0.914	1	0.788	Cajal_Retzius	COX7B
0.957	1.57962	0.914	0.902	0.084	Cajal_Retzius	MFSD4
0.956	2.24582	0.912	0.98	0.125	Cajal_Retzius	CCDC85A
0.956	1.97387	0.912	1	0.371	Cajal_Retzius	FDPS
0.956	1.5524	0.912	0.961	0.07	Cajal_Retzius	BCAR3
0.956	1.50182	0.912	1	0.789	Cajal_Retzius	PPP2R1A
0.956	1.44123	0.912	1	0.876	Cajal_Retzius	SEPW1
0.955	1.94765	0.91	1	0.347	Cajal_Retzius	TSTD1
0.955	1.81545	0.91	1	0.391	Cajal_Retzius	DUSP23
0.955	1.67212	0.91	1	0.633	Cajal_Retzius	GPI
0.955	1.62417	0.91	1	0.821	Cajal_Retzius	ATP6V0B
0.955	1.29264	0.91	1	0.104	Cajal_Retzius	CDKN1A
0.954	2.07763	0.908	0.882	0.036	Cajal_Retzius	EPPK1
0.954	1.9528	0.908	1	0.268	Cajal_Retzius	HPCAL1
0.954	1.92415	0.908	1	0.285	Cajal_Retzius	TANK
0.954	1.63089	0.908	1	0.138	Cajal_Retzius	CKMT1B
0.954	1.60651	0.908	1	0.796	Cajal_Retzius	COX5A
0.954	1.60341	0.908	0.98	0.115	Cajal_Retzius	QPCT
0.954	1.43848	0.908	0.902	0.024	Cajal_Retzius	C1orf53
0.954	1.09786	0.908	0.843	0.055	Cajal_Retzius	SUSD1
0.953	1.85896	0.906	1	0.292	Cajal_Retzius	FAM155A
0.953	1.70799	0.906	1	0.373	Cajal_Retzius	SYP
0.952	2.61587	0.904	0.745	0.012	Cajal_Retzius	ECEL1
0.952	1.73028	0.904	1	0.602	Cajal_Retzius	ACOT7
0.952	1.63489	0.904	0.98	0.116	Cajal_Retzius	F12
0.951	1.59568	0.902	1	0.794	Cajal_Retzius	ATP5G3
0.951	1.52338	0.902	0.922	0.077	Cajal_Retzius	SLC17A6
0.951	1.43953	0.902	0.922	0.076	Cajal_Retzius	SHISA2
0.951	1.33676	0.902	0.922	0.077	Cajal_Retzius	GREM2
0.951	1.09345	0.902	0.922	0.084	Cajal_Retzius	PLCL1
0.95	1.49844	0.9	0.961	0.074	Cajal_Retzius	GRM2
0.949	1.85068	0.898	0.98	0.123	Cajal_Retzius	GCHFR
0.949	1.81672	0.898	1	0.367	Cajal_Retzius	THSD7A
0.949	1.76543	0.898	1	0.248	Cajal_Retzius	PDE4B
0.949	1.57439	0.898	0.98	0.13	Cajal_Retzius	CA2
0.949	1.53129	0.898	1	0.708	Cajal_Retzius	ATP5H
0.948	2.7806	0.896	0.647	0.004	Cajal_Retzius	LHX3
0.948	1.66461	0.896	1	0.317	Cajal_Retzius	CDIP1
0.948	1.49255	0.896	1	0.225	Cajal_Retzius	PTPRN
0.948	1.3326	0.896	0.98	0.203	Cajal_Retzius	CRYAB
0.948	1.26995	0.896	1	0.934	Cajal_Retzius	COX6C
0.948	1.15568	0.896	0.961	0.1	Cajal_Retzius	FBLN2
0.948	1.13817	0.896	0.725	0.031	Cajal_Retzius	OAF
0.947	1.6238	0.894	0.549	0.004	Cajal_Retzius	PKP1
0.947	1.4516	0.894	1	0.698	Cajal_Retzius	ENO2
0.947	1.4398	0.894	0.902	0.083	Cajal_Retzius	NIPAL3
0.947	1.43281	0.894	0.961	0.083	Cajal_Retzius	ST6GALNAC3
0.947	1.07263	0.894	0.588	0.025	Cajal_Retzius	DDT
0.946	1.74988	0.892	1	0.434	Cajal_Retzius	CD47
0.946	1.70737	0.892	1	0.45	Cajal_Retzius	SEZ6L
0.946	1.34614	0.892	1	0.134	Cajal_Retzius	NELL1
0.945	1.66028	0.89	0.961	0.127	Cajal_Retzius	NPB
0.945	1.5467	0.89	1	0.321	Cajal_Retzius	PYGB
0.945	1.26918	0.89	0.902	0.078	Cajal_Retzius	TMEM151A
0.945	1.20114	0.89	1	0.139	Cajal_Retzius	PLCB4
0.944	1.66448	0.888	1	0.372	Cajal_Retzius	TXNL4A
0.944	1.45608	0.888	0.922	0.108	Cajal_Retzius	KCNIP4
0.943	1.69482	0.886	1	0.351	Cajal_Retzius	ACSL4
0.943	1.63691	0.886	0.922	0.072	Cajal_Retzius	NACC2
0.943	1.59716	0.886	0.686	0.023	Cajal_Retzius	DEGS2
0.943	1.53444	0.886	1	0.216	Cajal_Retzius	RCAN1
0.943	1.47186	0.886	1	0.896	Cajal_Retzius	TPI1
0.943	1.4067	0.886	1	0.484	Cajal_Retzius	SNCA
0.943	1.31275	0.886	1	0.868	Cajal_Retzius	ATP5A1
0.943	1.06067	0.886	1	0.129	Cajal_Retzius	FNDC5
0.942	1.99703	0.884	1	0.626	Cajal_Retzius	NEFL
0.942	1.75221	0.884	1	0.32	Cajal_Retzius	CDH4
0.942	1.64855	0.884	1	0.343	Cajal_Retzius	TM7SF2
0.942	1.55104	0.884	1	0.193	Cajal_Retzius	WRAP73
0.942	1.42986	0.884	1	0.719	Cajal_Retzius	POLR2L
0.942	1.35627	0.884	0.745	0.041	Cajal_Retzius	SERTM1
0.942	1.31778	0.884	1	0.15	Cajal_Retzius	GNG12
0.941	1.91366	0.882	0.784	0.017	Cajal_Retzius	CCDC13
0.941	1.76616	0.882	1	0.322	Cajal_Retzius	FBLN1
0.941	1.67939	0.882	1	0.404	Cajal_Retzius	DIABLO
0.941	1.64792	0.882	0.882	0.054	Cajal_Retzius	FAM71E1
0.941	1.52239	0.882	1	0.198	Cajal_Retzius	TCTA
0.941	1.41335	0.882	1	0.168	Cajal_Retzius	TMEM47
0.941	1.34453	0.882	0.824	0.048	Cajal_Retzius	AHNAK
0.941	1.33244	0.882	0.882	0.065	Cajal_Retzius	NQO1
0.941	1.32753	0.882	1	0.14	Cajal_Retzius	PRKAG2
0.941	1.16199	0.882	1	0.182	Cajal_Retzius	KIAA1324
0.94	1.43606	0.88	1	0.186	Cajal_Retzius	FAM162A
0.94	1.00551	0.88	1	0.128	Cajal_Retzius	UBASH3B
0.939	1.77854	0.878	1	0.636	Cajal_Retzius	LY6H
0.939	1.50376	0.878	0.961	0.159	Cajal_Retzius	GSTT1
0.939	1.50207	0.878	1	0.36	Cajal_Retzius	TOLLIP
0.939	1.47724	0.878	0.961	0.102	Cajal_Retzius	VAT1L
0.939	1.4767	0.878	0.902	0.072	Cajal_Retzius	TSPAN9
0.939	1.00681	0.878	1	0.119	Cajal_Retzius	PARD3
0.938	1.82229	0.876	0.961	0.114	Cajal_Retzius	GABRG1
0.938	1.67851	0.876	0.824	0.019	Cajal_Retzius	MXRA5
0.938	1.47446	0.876	1	0.174	Cajal_Retzius	MECR
0.938	1.40192	0.876	0.863	0.04	Cajal_Retzius	TSPAN33
0.938	1.33127	0.876	0.961	0.12	Cajal_Retzius	MMP15
0.937	1.64416	0.874	1	0.546	Cajal_Retzius	HIGD1A
0.937	1.63084	0.874	1	0.264	Cajal_Retzius	CYB5A
0.937	1.48497	0.874	1	0.22	Cajal_Retzius	MAST4
0.937	1.33918	0.874	1	0.819	Cajal_Retzius	COX8A
0.937	1.23619	0.874	0.843	0.033	Cajal_Retzius	LTB4R
0.937	1.18718	0.874	0.882	0.079	Cajal_Retzius	LINC00883
0.937	1.05369	0.874	0.902	0.071	Cajal_Retzius	ISOC2
0.936	1.64586	0.872	1	0.425	Cajal_Retzius	CHGB
0.936	1.63177	0.872	1	0.421	Cajal_Retzius	ABLIM1
0.936	1.44688	0.872	1	0.578	Cajal_Retzius	SEZ6L2
0.936	1.39583	0.872	1	0.312	Cajal_Retzius	GNAL
0.936	1.33778	0.872	0.941	0.117	Cajal_Retzius	EFNA3
0.935	1.55809	0.87	1	0.586	Cajal_Retzius	MAP1A
0.935	1.32265	0.87	0.902	0.079	Cajal_Retzius	CYP4X1
0.935	1.24535	0.87	0.863	0.07	Cajal_Retzius	MFAP2
0.935	1.02352	0.87	0.725	0.033	Cajal_Retzius	CPEB1
0.935	1.02261	0.87	0.608	0.03	Cajal_Retzius	IZUMO4
0.934	1.61971	0.868	1	0.542	Cajal_Retzius	DNER
0.934	1.60938	0.868	1	0.615	Cajal_Retzius	RHEB
0.934	1.13324	0.868	0.882	0.042	Cajal_Retzius	DNAJC12
0.933	1.91535	0.866	0.725	0.013	Cajal_Retzius	ADRA2C
0.933	1.60482	0.866	1	0.359	Cajal_Retzius	BAIAP2
0.933	1.57401	0.866	0.843	0.049	Cajal_Retzius	ME1
0.933	1.49473	0.866	1	0.33	Cajal_Retzius	HSD17B12
0.933	1.48793	0.866	1	0.391	Cajal_Retzius	NCDN
0.933	1.38398	0.866	1	0.662	Cajal_Retzius	MAP4
0.933	1.26441	0.866	0.765	0.039	Cajal_Retzius	PKP2
0.932	1.31742	0.864	1	0.197	Cajal_Retzius	SLC2A6
0.932	1.24246	0.864	0.961	0.142	Cajal_Retzius	ADARB1
0.931	1.45363	0.862	1	0.675	Cajal_Retzius	ATP6AP1
0.931	1.37878	0.862	1	0.449	Cajal_Retzius	ACLY
0.931	1.26299	0.862	1	0.287	Cajal_Retzius	CDK14
0.931	1.20076	0.862	0.941	0.127	Cajal_Retzius	COL18A1
0.93	1.62536	0.86	0.725	0.015	Cajal_Retzius	CDH1
0.93	1.48313	0.86	1	0.383	Cajal_Retzius	FAIM2
0.93	1.37459	0.86	0.98	0.226	Cajal_Retzius	MXRA7
0.93	1.37101	0.86	1	0.74	Cajal_Retzius	PGAM1
0.93	1.34972	0.86	0.784	0.031	Cajal_Retzius	ARHGAP22
0.93	1.25204	0.86	1	0.192	Cajal_Retzius	FAM118A
0.93	1.09993	0.86	0.98	0.114	Cajal_Retzius	CXXC5
0.93	1.042	0.86	0.98	0.158	Cajal_Retzius	THAP4
0.929	1.5873	0.858	0.863	0.095	Cajal_Retzius	STK32C
0.929	1.27733	0.858	1	0.211	Cajal_Retzius	DHCR7
0.929	1.16633	0.858	1	0.429	Cajal_Retzius	LGALS1
0.929	1.01257	0.858	0.961	0.145	Cajal_Retzius	GFRA2
0.928	1.45148	0.856	1	0.334	Cajal_Retzius	ATP13A2
0.928	1.41166	0.856	1	0.648	Cajal_Retzius	ATP6V0E2
0.928	1.32456	0.856	0.98	0.17	Cajal_Retzius	RBMS1
0.928	1.30485	0.856	1	0.478	Cajal_Retzius	HK1
0.928	1.15694	0.856	0.961	0.134	Cajal_Retzius	HSPA12A
0.927	1.51292	0.854	0.686	0.019	Cajal_Retzius	ZIC5
0.927	1.41794	0.854	1	0.615	Cajal_Retzius	SLC25A5
0.927	1.20662	0.854	1	0.862	Cajal_Retzius	NDUFA11
0.927	1.12055	0.854	0.804	0.065	Cajal_Retzius	PLOD2
0.926	1.3731	0.852	1	0.67	Cajal_Retzius	NDUFAB1
0.926	1.32784	0.852	1	0.601	Cajal_Retzius	CPE
0.926	1.31626	0.852	1	0.303	Cajal_Retzius	HAGH
0.926	1.29884	0.852	1	0.212	Cajal_Retzius	ACYP2
0.926	1.23111	0.852	1	0.228	Cajal_Retzius	INAFM1
0.926	1.1304	0.852	0.725	0.036	Cajal_Retzius	GSG1L
0.926	1.04285	0.852	1	0.203	Cajal_Retzius	SPRYD3
0.925	1.52303	0.85	1	0.875	Cajal_Retzius	MARCKSL1
0.925	1.40981	0.85	0.98	0.243	Cajal_Retzius	S100A16
0.925	1.30238	0.85	1	0.239	Cajal_Retzius	SLC41A3
0.925	1.0531	0.85	0.922	0.11	Cajal_Retzius	BRINP3
0.924	1.30297	0.848	1	0.491	Cajal_Retzius	SCOC
0.924	1.30194	0.848	1	0.572	Cajal_Retzius	MSMO1
0.924	1.29277	0.848	1	0.39	Cajal_Retzius	GAS6
0.923	1.36418	0.846	1	0.618	Cajal_Retzius	MRPL41
0.923	1.33978	0.846	0.863	0.064	Cajal_Retzius	AGPAT2
0.923	1.31656	0.846	1	0.316	Cajal_Retzius	SYNGR3
0.922	1.29653	0.844	1	0.749	Cajal_Retzius	PLD3
0.922	1.28838	0.844	1	0.641	Cajal_Retzius	MINOS1
0.921	1.28156	0.842	1	0.223	Cajal_Retzius	G6PC3
0.921	1.27372	0.842	1	0.703	Cajal_Retzius	NDUFB9
0.921	1.26036	0.842	1	0.207	Cajal_Retzius	CYSTM1
0.921	1.14154	0.842	1	0.221	Cajal_Retzius	SPOCK2
0.921	1.11291	0.842	0.961	0.206	Cajal_Retzius	TPRG1L
0.92	1.38583	0.84	0.98	0.2	Cajal_Retzius	AKAP1
0.92	1.37239	0.84	1	0.427	Cajal_Retzius	KIAA0930
0.92	1.10804	0.84	1	0.287	Cajal_Retzius	C1orf122
0.919	2.62969	0.838	0.706	0.005	Cajal_Retzius	AGTR1
0.919	1.37869	0.838	1	0.27	Cajal_Retzius	MAP7D2
0.919	1.3664	0.838	1	0.417	Cajal_Retzius	STX1A
0.919	1.36014	0.838	1	0.366	Cajal_Retzius	RAB6B
0.919	1.25921	0.838	1	0.323	Cajal_Retzius	EBP
0.918	1.46367	0.836	1	0.504	Cajal_Retzius	CYB5R3
0.918	1.34306	0.836	0.745	0.035	Cajal_Retzius	B3GNT4
0.918	1.33796	0.836	1	0.285	Cajal_Retzius	GGH
0.918	1.33404	0.836	1	0.388	Cajal_Retzius	LY6E
0.918	1.31769	0.836	1	0.594	Cajal_Retzius	PCMT1
0.918	1.21319	0.836	1	0.325	Cajal_Retzius	SEC61A2
0.918	1.21043	0.836	1	0.826	Cajal_Retzius	SOD1
0.918	1.16371	0.836	1	0.875	Cajal_Retzius	UQCR10
0.918	1.08676	0.836	0.725	0.042	Cajal_Retzius	KCNK4
0.917	1.35563	0.834	1	0.364	Cajal_Retzius	PFKP
0.917	1.31768	0.834	0.647	0.031	Cajal_Retzius	HSPB2
0.917	1.2171	0.834	1	0.241	Cajal_Retzius	RALYL
0.916	1.24289	0.832	1	0.255	Cajal_Retzius	NAP1L5
0.916	1.22467	0.832	1	0.827	Cajal_Retzius	GSTP1
0.916	1.19782	0.832	1	0.677	Cajal_Retzius	PRKAR1A
0.916	1.08919	0.832	0.961	0.185	Cajal_Retzius	TMCO3
0.915	1.15033	0.83	0.98	0.241	Cajal_Retzius	RAB11FIP2
0.915	1.10104	0.83	1	0.207	Cajal_Retzius	CYB561
0.915	1.0432	0.83	1	0.899	Cajal_Retzius	NDUFA13
0.915	1.03342	0.83	1	0.93	Cajal_Retzius	COX4I1
0.914	1.26141	0.828	0.627	0.009	Cajal_Retzius	ERICH5
0.914	1.23419	0.828	1	0.668	Cajal_Retzius	NDUFA12
0.913	1.27178	0.826	1	0.759	Cajal_Retzius	GUK1
0.913	1.25733	0.826	1	0.294	Cajal_Retzius	NIPSNAP3A
0.913	1.25313	0.826	1	0.575	Cajal_Retzius	SLC25A4
0.913	1.24598	0.826	1	0.411	Cajal_Retzius	ROGDI
0.913	1.22363	0.826	1	0.338	Cajal_Retzius	INSIG1
0.913	1.19054	0.826	0.98	0.247	Cajal_Retzius	AGPAT1
0.912	1.60214	0.824	1	0.581	Cajal_Retzius	ITM2C
0.912	1.4803	0.824	0.686	0.013	Cajal_Retzius	LOC101929607
0.912	1.36653	0.824	0.706	0.013	Cajal_Retzius	FANK1
0.912	1.21006	0.824	0.98	0.307	Cajal_Retzius	NDUFA9
0.912	1.04769	0.824	0.941	0.149	Cajal_Retzius	FKBP9
0.911	1.84937	0.822	1	0.311	Cajal_Retzius	SCG2
0.911	1.41877	0.822	1	0.561	Cajal_Retzius	PIN1
0.911	1.14072	0.822	0.941	0.194	Cajal_Retzius	CALY
0.91	1.9311	0.82	0.784	0.017	Cajal_Retzius	PCSK1
0.91	1.25455	0.82	1	0.336	Cajal_Retzius	UROS
0.91	1.22792	0.82	1	0.526	Cajal_Retzius	LSM4
0.91	1.17668	0.82	0.784	0.078	Cajal_Retzius	ST6GALNAC5
0.91	1.17013	0.82	1	0.343	Cajal_Retzius	COL6A1
0.91	1.1586	0.82	1	0.235	Cajal_Retzius	C11orf87
0.909	1.21595	0.818	1	0.545	Cajal_Retzius	NAA38
0.909	1.18081	0.818	1	0.764	Cajal_Retzius	KIF5C
0.909	1.12411	0.818	1	0.391	Cajal_Retzius	ATP5E
0.909	1.06612	0.818	0.706	0.051	Cajal_Retzius	SDSL
0.909	1.00235	0.818	0.98	0.155	Cajal_Retzius	RGMA
0.908	1.36958	0.816	0.667	0.018	Cajal_Retzius	LOC284578
0.908	1.27782	0.816	1	0.378	Cajal_Retzius	PRAF2
0.908	1.14515	0.816	1	0.854	Cajal_Retzius	LDHB
0.907	1.71436	0.814	0.667	0.008	Cajal_Retzius	CLCF1
0.907	1.25775	0.814	1	0.429	Cajal_Retzius	RHBDD2
0.907	1.24763	0.814	1	0.344	Cajal_Retzius	GPR153
0.907	1.21145	0.814	1	0.676	Cajal_Retzius	FAM127A
0.907	1.02587	0.814	0.922	0.127	Cajal_Retzius	CCDC88C
0.907	1.02277	0.814	0.98	0.207	Cajal_Retzius	PEG3
0.906	1.2041	0.812	1	0.798	Cajal_Retzius	APLP2
0.905	1.63891	0.81	0.745	0.025	Cajal_Retzius	PERP
0.905	1.2209	0.81	1	0.554	Cajal_Retzius	NDUFA8
0.905	1.15584	0.81	0.98	0.271	Cajal_Retzius	TMEM130
0.905	1.13943	0.81	1	0.325	Cajal_Retzius	CMC2
0.905	1.09801	0.81	1	0.765	Cajal_Retzius	KLC1
0.905	1.08264	0.81	1	0.336	Cajal_Retzius	VEGFB
0.904	1.26413	0.808	1	0.564	Cajal_Retzius	BCAP31
0.904	1.16166	0.808	1	0.62	Cajal_Retzius	RAB3A
0.904	1.08721	0.808	1	0.265	Cajal_Retzius	UBE2E2
0.904	1.04838	0.808	1	0.341	Cajal_Retzius	CAMK2D
0.904	1.02001	0.808	0.98	0.225	Cajal_Retzius	PGRMC2
0.903	1.36231	0.806	1	0.6	Cajal_Retzius	SCG5
0.903	1.29764	0.806	1	0.527	Cajal_Retzius	TMEM14A
0.902	1.22664	0.804	1	0.465	Cajal_Retzius	TIMM17A
0.902	1.12742	0.804	1	0.663	Cajal_Retzius	MAP1LC3B
0.902	1.10737	0.804	1	0.302	Cajal_Retzius	SNRNP25
0.902	1.03759	0.804	1	0.83	Cajal_Retzius	PSMA7
0.902	1.01233	0.804	1	0.353	Cajal_Retzius	MARCH1
0.901	1.17291	0.802	1	0.455	Cajal_Retzius	L1CAM
0.901	1.17131	0.802	0.686	0.037	Cajal_Retzius	ABCA17P
0.901	1.12235	0.802	0.765	0.048	Cajal_Retzius	DHRS11
0.901	1.09001	0.802	1	0.384	Cajal_Retzius	ATP6V1H
0.899	1.28155	0.798	1	0.495	Cajal_Retzius	COPS8
0.899	1.0957	0.798	1	0.943	Cajal_Retzius	COX7C
0.898	1.06631	0.796	1	0.373	Cajal_Retzius	PTPRN2
0.898	1.0177	0.796	1	0.765	Cajal_Retzius	NDUFB7
0.897	1.14913	0.794	1	0.629	Cajal_Retzius	NDUFS8
0.897	1.1144	0.794	1	0.443	Cajal_Retzius	BNIP3
0.897	1.08632	0.794	1	0.422	Cajal_Retzius	COX14
0.896	2.27068	0.792	0.647	0.023	Cajal_Retzius	PPAP2C
0.896	1.34906	0.792	1	0.537	Cajal_Retzius	HMGCS1
0.896	1.05756	0.792	1	0.916	Cajal_Retzius	CALM3
0.895	1.37593	0.79	1	0.489	Cajal_Retzius	NCS1
0.895	1.045	0.79	1	0.902	Cajal_Retzius	PRDX2
0.894	1.1105	0.788	1	0.633	Cajal_Retzius	BEX2
0.894	1.07881	0.788	1	0.292	Cajal_Retzius	COPS7A
0.894	1.00902	0.788	1	0.312	Cajal_Retzius	TMEM50B
0.893	1.07871	0.786	1	0.763	Cajal_Retzius	ATP5C1
0.893	1.0355	0.786	1	0.824	Cajal_Retzius	TSPAN3
0.893	1.0087	0.786	1	0.407	Cajal_Retzius	NPTXR
0.892	1.05502	0.784	1	0.538	Cajal_Retzius	REEP2
0.892	1.04115	0.784	1	0.34	Cajal_Retzius	NCOA7
0.891	1.9006	0.782	0.745	0.034	Cajal_Retzius	CBLN4
0.891	1.86898	0.782	0.647	0.017	Cajal_Retzius	SPINK5
0.891	1.30734	0.782	1	0.586	Cajal_Retzius	NEFM
0.891	1.15128	0.782	1	0.63	Cajal_Retzius	GHITM
0.891	1.08412	0.782	1	0.462	Cajal_Retzius	ATP6V1E1
0.891	1.04568	0.782	1	0.693	Cajal_Retzius	NDUFB6
0.89	1.94035	0.78	0.569	0.002	Cajal_Retzius	CD164L2
0.89	1.09731	0.78	1	0.456	Cajal_Retzius	C6orf1
0.89	1.07381	0.78	0.745	0.032	Cajal_Retzius	ANGPT1
0.889	1.09528	0.778	0.745	0.03	Cajal_Retzius	STPG1
0.889	1.05779	0.778	1	0.626	Cajal_Retzius	NSG1
0.887	1.00286	0.774	1	0.883	Cajal_Retzius	HINT1
0.887	1.00007	0.774	1	0.794	Cajal_Retzius	ATPIF1
0.886	1.01547	0.772	1	0.376	Cajal_Retzius	CAPN1
0.884	1.09658	0.768	1	0.567	Cajal_Retzius	TSPO
0.884	1.0735	0.768	1	0.445	Cajal_Retzius	FKBP2
0.88	1.13277	0.76	0.392	0.002	Cajal_Retzius	LOC100506858
0.88	1.03545	0.76	1	0.617	Cajal_Retzius	CTNNB1
0.879	1.35953	0.758	0.647	0.047	Cajal_Retzius	WIF1
0.876	1.4432	0.752	0.49	0.015	Cajal_Retzius	ADM2
0.875	1.01484	0.75	1	0.478	Cajal_Retzius	ATP6V1A
0.873	1.80836	0.746	0.549	0.012	Cajal_Retzius	EPHA8
0.872	1.01913	0.744	1	0.617	Cajal_Retzius	LAPTM4A
0.869	1.46685	0.738	0.667	0.07	Cajal_Retzius	CYP26A1
0.869	1.03645	0.738	1	0.623	Cajal_Retzius	HLA-A
0.868	1.43068	0.736	0.51	0.006	Cajal_Retzius	PPL
0.862	1.04449	0.724	0.608	0.04	Cajal_Retzius	TMEM45A
0.857	1.35456	0.714	0.529	0.006	Cajal_Retzius	FSTL4
0.852	1.28508	0.704	0.549	0.014	Cajal_Retzius	ADAMTS2
0.85	2.3603	0.7	0.471	0.003	Cajal_Retzius	LINC00675
0.849	1.10366	0.698	0.569	0.029	Cajal_Retzius	ADCYAP1
0.847	1.74094	0.694	0.804	0.277	Cajal_Retzius	COX7A1
0.846	1.40188	0.692	0.451	0.008	Cajal_Retzius	HSPB8
0.84	1.05953	0.68	0.412	0.013	Cajal_Retzius	HTR5A
0.836	1.18736	0.672	0.588	0.039	Cajal_Retzius	ITGA4
0.834	1.44601	0.668	0.51	0.023	Cajal_Retzius	PHEX-AS1
0.831	1.81736	0.662	0.608	0.003	Cajal_Retzius	GPR6
0.829	1.92026	0.658	0.51	0.019	Cajal_Retzius	FST
0.828	2.04349	0.656	0.569	0.11	Cajal_Retzius	CPM
0.828	1.27932	0.656	0.471	0.017	Cajal_Retzius	MYH14
0.827	1.11809	0.654	0.51	0.008	Cajal_Retzius	LINC00581
0.825	1.0591	0.65	0.431	0.009	Cajal_Retzius	FRMPD1
0.824	1.39349	0.648	0.471	0.011	Cajal_Retzius	TMEM229A
0.823	1.16457	0.646	0.549	0.041	Cajal_Retzius	HS6ST2
0.823	1.00618	0.646	0.588	0.026	Cajal_Retzius	CASZ1
0.82	2.06548	0.64	0.549	0.004	Cajal_Retzius	DEFB1
0.819	1.48637	0.638	0.471	0.004	Cajal_Retzius	NTRK1
0.817	1.49938	0.634	0.471	0.006	Cajal_Retzius	GHRH
0.812	1.34531	0.624	0.353	0.001	Cajal_Retzius	SCGB1D1
0.81	1.31198	0.62	0.431	0.015	Cajal_Retzius	CRACR2B
0.802	1.01698	0.604	0.431	0.001	Cajal_Retzius	LINC00316
0.797	1.11854	0.594	0.392	0.008	Cajal_Retzius	NUPR1L
0.783	1.14638	0.566	0.353	0.001	Cajal_Retzius	KRT16P3
0.752	1.57029	0.504	0.333	0.002	Cajal_Retzius	SLC18A3
0.752	1.35514	0.504	0.373	0.004	Cajal_Retzius	GALR2
0.744	1.48209	0.488	0.333	0.001	Cajal_Retzius	DMRT3
0.743	1.08091	0.486	0.294	0.002	Cajal_Retzius	CAPN8
0.724	1.11131	0.448	0.294	0.001	Cajal_Retzius	SAA1
0.987	3.80385	0.974	1	0.737	Glia_Cell	PTN
0.981	3.60918	0.962	1	0.601	Glia_Cell	PTPRZ1
0.967	3.37443	0.934	0.987	0.415	Glia_Cell	BCAN
0.966	2.49246	0.932	0.997	0.923	Glia_Cell	C1orf61
0.955	3.01651	0.91	0.984	0.808	Glia_Cell	DBI
0.942	3.0706	0.884	0.961	0.323	Glia_Cell	PON2
0.932	4.24071	0.864	0.903	0.22	Glia_Cell	PPAP2B
0.924	3.66277	0.848	0.99	0.864	Glia_Cell	CST3
0.913	3.08159	0.826	0.945	0.391	Glia_Cell	SERPINE2
0.909	3.10697	0.818	0.89	0.246	Glia_Cell	NKAIN4
0.901	3.4968	0.802	0.903	0.337	Glia_Cell	TTYH1
0.891	1.72584	0.782	0.987	0.813	Glia_Cell	TSPAN3
0.884	3.10489	0.768	0.865	0.265	Glia_Cell	SCRG1
0.878	3.31746	0.756	0.916	0.54	Glia_Cell	CLU
0.872	1.67512	0.744	0.955	0.432	Glia_Cell	SLC1A3
0.868	2.77676	0.736	0.832	0.23	Glia_Cell	CD9
0.858	1.66611	0.716	0.994	0.833	Glia_Cell	FABP7
0.857	3.25355	0.714	0.781	0.171	Glia_Cell	RAMP1
0.856	3.00775	0.712	0.845	0.34	Glia_Cell	S100B
0.856	1.87681	0.712	0.948	0.534	Glia_Cell	ADGRG1
0.849	2.74159	0.698	0.871	0.444	Glia_Cell	ATP1B2
0.849	1.93213	0.698	0.997	0.768	Glia_Cell	CD63
0.844	3.193	0.688	0.748	0.143	Glia_Cell	PHGDH
0.844	2.00236	0.688	0.919	0.486	Glia_Cell	NOVA1
0.841	2.33864	0.682	0.748	0.131	Glia_Cell	BCHE
0.836	1.65539	0.672	0.977	0.744	Glia_Cell	TSPAN7
0.833	3.56017	0.666	0.703	0.118	Glia_Cell	TNC
0.833	2.58393	0.666	0.8	0.288	Glia_Cell	TSC22D4
0.831	3.83376	0.662	0.732	0.154	Glia_Cell	EDNRB
0.831	3.03523	0.662	0.839	0.592	Glia_Cell	MT3
0.819	3.1173	0.638	0.742	0.222	Glia_Cell	PSAT1
0.819	1.17239	0.638	0.984	0.845	Glia_Cell	LDHB
0.817	2.31554	0.634	0.884	0.767	Glia_Cell	GPM6B
0.816	2.95965	0.632	0.735	0.239	Glia_Cell	OLIG1
0.812	1.81854	0.624	0.845	0.379	Glia_Cell	SOX2
0.81	2.51277	0.62	0.771	0.3	Glia_Cell	LUZP2
0.81	1.38873	0.62	0.894	0.457	Glia_Cell	ANXA5
0.808	1.01884	0.616	0.987	0.849	Glia_Cell	TMBIM6
0.801	1.87967	0.602	0.887	0.552	Glia_Cell	MSMO1
0.8	1.94136	0.6	0.816	0.395	Glia_Cell	GCSH
0.798	1.48457	0.596	0.932	0.623	Glia_Cell	RDH11
0.795	2.6333	0.59	0.606	0.068	Glia_Cell	FIBIN
0.794	1.2328	0.588	0.974	0.854	Glia_Cell	ENO1
0.791	2.15029	0.582	0.748	0.312	Glia_Cell	CBR1
0.791	1.81701	0.582	0.81	0.403	Glia_Cell	RAB31
0.788	1.82758	0.576	0.874	0.579	Glia_Cell	CYP51A1
0.787	2.03117	0.574	0.858	0.452	Glia_Cell	IDH1
0.785	2.68684	0.57	0.765	0.383	Glia_Cell	MT2A
0.785	2.18988	0.57	0.752	0.307	Glia_Cell	ITGB8
0.785	1.99997	0.57	0.835	0.491	Glia_Cell	NDRG2
0.782	1.67949	0.564	0.974	0.766	Glia_Cell	FABP5
0.78	1.43785	0.56	0.887	0.561	Glia_Cell	ITM2C
0.776	1.17159	0.552	0.974	0.89	Glia_Cell	TPI1
0.775	1.7683	0.55	0.768	0.362	Glia_Cell	GATM
0.774	2.22196	0.548	0.735	0.347	Glia_Cell	ATP1A2
0.774	1.93123	0.548	0.606	0.133	Glia_Cell	SLITRK2
0.773	2.90591	0.546	0.645	0.156	Glia_Cell	MLC1
0.769	2.70912	0.538	0.639	0.184	Glia_Cell	HEY1
0.768	2.56176	0.536	0.697	0.303	Glia_Cell	HOPX
0.766	2.37899	0.532	0.7	0.254	Glia_Cell	LITAF
0.766	1.95564	0.532	0.742	0.352	Glia_Cell	MYO10
0.766	1.69621	0.532	0.826	0.603	Glia_Cell	SRI
0.765	1.66933	0.53	0.845	0.613	Glia_Cell	CNN3
0.761	2.3318	0.522	0.855	0.603	Glia_Cell	EPN2
0.759	3.21386	0.518	0.668	0.281	Glia_Cell	ALDOC
0.757	1.58352	0.514	0.768	0.367	Glia_Cell	DCXR
0.756	3.57497	0.512	0.552	0.067	Glia_Cell	HAPLN1
0.756	1.95046	0.512	0.632	0.2	Glia_Cell	TIMP1
0.755	2.55454	0.51	0.571	0.132	Glia_Cell	WSCD1
0.755	2.09156	0.51	0.603	0.158	Glia_Cell	ARHGEF26
0.755	1.09401	0.51	0.994	0.908	Glia_Cell	RTN3
0.754	2.27433	0.508	0.642	0.226	Glia_Cell	PDE4B
0.753	3.15821	0.506	0.713	0.394	Glia_Cell	NTRK2
0.753	1.8549	0.506	0.719	0.295	Glia_Cell	DDAH1
0.752	2.86671	0.504	0.606	0.14	Glia_Cell	MFGE8
0.752	1.32145	0.504	0.835	0.524	Glia_Cell	DNER
0.751	1.73882	0.502	0.713	0.325	Glia_Cell	TRIB2
0.749	2.14491	0.498	0.568	0.084	Glia_Cell	RFX4
0.747	2.6627	0.494	0.706	0.428	Glia_Cell	VIM
0.746	1.44678	0.492	0.674	0.243	Glia_Cell	PRCP
0.745	1.45102	0.49	0.745	0.393	Glia_Cell	RHOC
0.744	1.9928	0.488	0.652	0.24	Glia_Cell	DTNA
0.744	1.3246	0.488	0.89	0.629	Glia_Cell	TAOK3
0.741	2.9163	0.482	0.577	0.159	Glia_Cell	LAPTM4B
0.741	2.63795	0.482	0.687	0.348	Glia_Cell	SLC1A2
0.741	2.45012	0.482	0.552	0.097	Glia_Cell	BMP7
0.741	1.23226	0.482	0.919	0.751	Glia_Cell	DAD1
0.74	1.34245	0.48	0.713	0.343	Glia_Cell	TMEM9B
0.738	1.63578	0.476	0.868	0.958	Glia_Cell	CKB
0.736	1.02157	0.472	0.848	0.567	Glia_Cell	FAM213A
0.735	1.33064	0.47	0.661	0.258	Glia_Cell	ETV1
0.731	1.37058	0.462	0.69	0.323	Glia_Cell	TM7SF2
0.728	2.17501	0.456	0.555	0.142	Glia_Cell	LRRTM3
0.728	1.41548	0.456	0.735	0.453	Glia_Cell	MDK
0.728	1.3475	0.456	0.819	0.529	Glia_Cell	SCD
0.727	3.0643	0.454	0.529	0.115	Glia_Cell	F3
0.726	2.75941	0.452	0.61	0.239	Glia_Cell	BTG3
0.725	1.29074	0.45	0.813	0.549	Glia_Cell	PRNP
0.724	1.59049	0.448	0.594	0.197	Glia_Cell	GRID2
0.723	3.15267	0.446	0.555	0.185	Glia_Cell	PMP2
0.722	1.29658	0.444	0.923	0.7	Glia_Cell	NTM
0.722	1.23582	0.444	0.865	0.558	Glia_Cell	PTTG1IP
0.721	2.20369	0.442	0.548	0.163	Glia_Cell	AIF1L
0.721	2.11671	0.442	0.594	0.224	Glia_Cell	S100A16
0.721	1.53416	0.442	0.61	0.255	Glia_Cell	SIGMAR1
0.721	1.33273	0.442	0.706	0.358	Glia_Cell	MYO6
0.719	2.58431	0.438	0.577	0.222	Glia_Cell	CXCL14
0.719	1.68648	0.438	0.797	0.59	Glia_Cell	CPE
0.719	1.25005	0.438	0.768	0.461	Glia_Cell	LRPAP1
0.717	1.27117	0.434	0.661	0.356	Glia_Cell	TXNDC12
0.717	1.03123	0.434	0.826	0.572	Glia_Cell	SNX3
0.716	1.25883	0.432	0.823	0.609	Glia_Cell	SEC11C
0.715	2.27171	0.43	0.555	0.194	Glia_Cell	DHCR7
0.714	1.50279	0.428	0.755	0.443	Glia_Cell	CADM2
0.714	1.05049	0.428	0.813	0.58	Glia_Cell	FHL1
0.713	1.6009	0.426	0.674	0.348	Glia_Cell	ADD3
0.712	2.31689	0.424	0.552	0.161	Glia_Cell	SPON1
0.712	1.34041	0.424	0.742	0.48	Glia_Cell	HACD3
0.711	1.13942	0.422	0.565	0.19	Glia_Cell	DAG1
0.71	2.39143	0.42	0.477	0.074	Glia_Cell	CCDC80
0.709	2.43578	0.418	0.635	0.287	Glia_Cell	LIMA1
0.709	1.67791	0.418	0.594	0.206	Glia_Cell	TSPAN6
0.709	1.45711	0.418	0.719	0.408	Glia_Cell	AASS
0.709	1.13769	0.418	0.832	0.57	Glia_Cell	IDI1
0.708	1.82086	0.416	0.487	0.117	Glia_Cell	LYPD1
0.708	1.65812	0.416	0.597	0.21	Glia_Cell	SHISA4
0.708	1.39722	0.416	0.632	0.297	Glia_Cell	RCN1
0.706	3.10842	0.412	0.455	0.054	Glia_Cell	BTBD17
0.706	1.88936	0.412	0.7	0.42	Glia_Cell	GRHPR
0.705	1.00041	0.41	0.697	0.367	Glia_Cell	SEMA6A
0.702	1.32583	0.404	0.719	0.455	Glia_Cell	OAT
0.702	1.30612	0.404	0.958	0.898	Glia_Cell	ARL6IP1
0.701	1.05203	0.402	0.735	0.444	Glia_Cell	IFI27L2
0.993	4.81823	0.986	0.996	0.292	Microglia	CSF1R
0.988	4.72095	0.976	0.992	0.45	Microglia	C1QB
0.987	4.40397	0.974	0.986	0.163	Microglia	C1QC
0.987	4.14464	0.974	0.999	0.301	Microglia	LAPTM5
0.986	4.67132	0.972	0.99	0.385	Microglia	C1QA
0.985	4.66488	0.97	0.999	0.657	Microglia	SPP1
0.984	3.82883	0.968	0.993	0.356	Microglia	AIF1
0.982	4.94104	0.964	0.981	0.258	Microglia	P2RY12
0.982	3.75927	0.964	0.99	0.291	Microglia	TYROBP
0.981	4.93986	0.962	0.981	0.251	Microglia	CX3CR1
0.98	4.96693	0.96	0.975	0.253	Microglia	VSIG4
0.98	4.80834	0.96	0.978	0.27	Microglia	C3
0.979	3.7834	0.958	0.992	0.379	Microglia	FCGRT
0.974	4.62516	0.948	0.977	0.216	Microglia	FOLR2
0.971	4.89766	0.942	0.967	0.204	Microglia	TREM2
0.97	2.88855	0.94	0.999	0.867	Microglia	ITM2B
0.966	3.60877	0.932	0.981	0.322	Microglia	A2M
0.965	3.86376	0.93	0.981	0.326	Microglia	RNASET2
0.964	4.10468	0.928	0.954	0.152	Microglia	PLD4
0.963	3.07314	0.926	0.996	0.741	Microglia	SAT1
0.962	4.94358	0.924	0.946	0.155	Microglia	P2RY13
0.962	4.54956	0.924	0.944	0.147	Microglia	FCGR1A
0.962	3.77018	0.924	0.974	0.337	Microglia	IFNGR1
0.96	3.48059	0.92	0.956	0.141	Microglia	ITGB2
0.959	3.24746	0.918	0.993	0.594	Microglia	CTSB
0.958	3.95361	0.916	0.958	0.195	Microglia	C10orf54
0.958	3.68304	0.916	0.955	0.152	Microglia	CD53
0.957	3.84971	0.914	0.951	0.191	Microglia	RGS10
0.957	3.32866	0.914	0.971	0.312	Microglia	FCER1G
0.956	4.16979	0.912	0.948	0.188	Microglia	CD68
0.956	3.78066	0.912	0.95	0.185	Microglia	OLFML3
0.952	3.52479	0.904	0.969	0.395	Microglia	HTRA1
0.951	3.77325	0.902	0.95	0.183	Microglia	SLCO2B1
0.95	4.2043	0.9	0.921	0.087	Microglia	SAMSN1
0.95	3.71324	0.9	0.951	0.195	Microglia	LPAR6
0.945	3.86035	0.89	0.941	0.216	Microglia	CTSC
0.941	4.35415	0.882	0.898	0.104	Microglia	ADAM28
0.94	3.51834	0.88	0.955	0.293	Microglia	NINJ1
0.94	3.46681	0.88	0.94	0.274	Microglia	GAL3ST4
0.94	2.41191	0.88	0.965	0.263	Microglia	ARHGDIB
0.939	3.43526	0.878	0.956	0.346	Microglia	CREG1
0.938	2.24643	0.876	0.999	0.832	Microglia	GPX1
0.936	3.95998	0.872	0.901	0.118	Microglia	ADAP2
0.935	4.60439	0.87	0.891	0.099	Microglia	FPR1
0.935	4.36661	0.87	0.907	0.16	Microglia	GPR34
0.934	4.58432	0.868	0.894	0.124	Microglia	BHLHE41
0.934	1.63174	0.868	1	0.865	Microglia	B2M
0.933	3.5624	0.866	0.948	0.339	Microglia	LGMN
0.933	1.25001	0.866	0.921	0.179	Microglia	CD74
0.932	3.31925	0.864	0.926	0.227	Microglia	GSN
0.931	4.69163	0.862	0.914	0.214	Microglia	RGS1
0.931	3.78032	0.862	0.894	0.104	Microglia	CYBB
0.929	2.98783	0.858	0.958	0.357	Microglia	ZFP36L1
0.926	2.6222	0.852	0.924	0.195	Microglia	SRGN
0.925	4.29031	0.85	0.873	0.106	Microglia	IGSF6
0.924	3.74659	0.848	0.898	0.156	Microglia	PLXDC2
0.923	2.63484	0.846	0.974	0.514	Microglia	BIN1
0.923	2.43216	0.846	0.99	0.84	Microglia	HSPA1A
0.918	4.47458	0.836	0.846	0.078	Microglia	LILRB4
0.918	4.04374	0.836	0.864	0.103	Microglia	LY86
0.918	3.84052	0.836	0.869	0.127	Microglia	FCGR3A
0.918	2.71602	0.836	0.929	0.251	Microglia	S100A11
0.917	4.2649	0.834	0.835	0.069	Microglia	FCGR1B
0.914	4.44813	0.828	0.839	0.08	Microglia	PTAFR
0.913	4.21068	0.826	0.826	0.105	Microglia	SIGLEC10
0.911	2.80584	0.822	0.933	0.298	Microglia	GRN
0.911	1.99048	0.822	0.952	0.327	Microglia	HLA-E
0.909	4.20215	0.818	0.834	0.082	Microglia	APBB1IP
0.907	3.33867	0.814	0.881	0.17	Microglia	MKNK1
0.904	2.79706	0.808	0.928	0.347	Microglia	CNPY3
0.903	4.24238	0.806	0.804	0.047	Microglia	FCGR1C
0.903	1.8986	0.806	1	0.925	Microglia	PSAP
0.902	3.58765	0.804	0.815	0.069	Microglia	IRF8
0.902	2.66711	0.804	0.939	0.431	Microglia	PPT1
0.9	4.0941	0.8	0.837	0.144	Microglia	LTC4S
0.897	3.77965	0.794	0.826	0.113	Microglia	ALOX5AP
0.895	3.85723	0.79	0.82	0.107	Microglia	CD84
0.894	3.8735	0.788	0.802	0.066	Microglia	CSF3R
0.894	3.66203	0.788	0.812	0.087	Microglia	MNDA
0.893	3.3337	0.786	0.822	0.099	Microglia	LST1
0.89	3.0376	0.78	0.817	0.106	Microglia	FYB
0.89	2.47063	0.78	0.922	0.338	Microglia	IFI16
0.889	4.46133	0.778	0.802	0.092	Microglia	TMIGD3
0.889	2.24258	0.778	0.916	0.385	Microglia	NEAT1
0.886	2.62689	0.772	0.954	0.556	Microglia	DUSP1
0.885	2.39904	0.77	0.872	0.21	Microglia	UCP2
0.885	2.30425	0.77	0.835	0.13	Microglia	PTPRC
0.884	4.12312	0.768	0.804	0.097	Microglia	SFMBT2
0.884	3.97359	0.768	0.787	0.087	Microglia	SELPLG
0.884	2.76282	0.768	0.869	0.245	Microglia	NPC2
0.883	3.53947	0.766	0.787	0.08	Microglia	DOCK8
0.883	3.11425	0.766	0.819	0.126	Microglia	TMEM173
0.883	2.7712	0.766	0.907	0.376	Microglia	JUN
0.882	4.04513	0.764	0.778	0.089	Microglia	MERTK
0.878	4.34624	0.756	0.782	0.063	Microglia	LPAR5
0.878	1.70257	0.756	0.978	0.594	Microglia	MAF
0.876	4.22449	0.752	0.768	0.082	Microglia	LOC101929497
0.875	2.60656	0.75	0.936	0.529	Microglia	CTSD
0.874	4.02762	0.748	0.762	0.078	Microglia	RHBDF2
0.873	3.88023	0.746	0.763	0.067	Microglia	SERPINF1
0.873	2.73881	0.746	0.802	0.135	Microglia	CTSS
0.872	3.92834	0.744	0.762	0.062	Microglia	TLR4
0.87	2.17896	0.74	0.785	0.087	Microglia	CD37
0.869	2.87895	0.738	0.831	0.211	Microglia	SYNGR2
0.868	3.82125	0.736	0.755	0.068	Microglia	FCGR2A
0.865	2.74458	0.73	0.834	0.243	Microglia	ZFP36L2
0.864	4.40522	0.728	0.748	0.081	Microglia	PDK4
0.862	4.16356	0.724	0.722	0.062	Microglia	TBXAS1
0.862	3.19093	0.724	0.752	0.082	Microglia	BIN2
0.862	3.15041	0.724	0.811	0.188	Microglia	BTG2
0.861	2.84233	0.722	0.824	0.235	Microglia	LIPA
0.861	2.68263	0.722	0.782	0.128	Microglia	ZFP36
0.861	2.37521	0.722	0.941	0.604	Microglia	FOS
0.86	1.01106	0.72	0.936	0.41	Microglia	HLA-B
0.859	3.97452	0.718	0.728	0.06	Microglia	OLR1
0.858	3.46654	0.716	0.755	0.118	Microglia	LAIR1
0.857	2.2815	0.714	0.845	0.311	Microglia	APOE
0.855	3.36602	0.71	0.753	0.107	Microglia	HAVCR2
0.855	2.84219	0.71	0.805	0.207	Microglia	IL6ST
0.853	3.53713	0.706	0.73	0.092	Microglia	PYCARD
0.852	3.9878	0.704	0.802	0.265	Microglia	CCL3
0.852	2.133	0.704	0.879	0.346	Microglia	ENTPD1
0.851	3.40705	0.702	0.715	0.087	Microglia	LAT2
0.851	2.63207	0.702	0.801	0.184	Microglia	ARPC1B
0.848	1.80601	0.696	0.909	0.375	Microglia	SLC1A3
0.847	4.22034	0.694	0.703	0.062	Microglia	HPGDS
0.847	3.22442	0.694	0.71	0.071	Microglia	STAB1
0.847	2.66	0.694	0.756	0.128	Microglia	CYBA
0.846	2.92633	0.692	0.877	0.446	Microglia	DNAJB1
0.845	2.35733	0.69	0.812	0.236	Microglia	JUNB
0.843	2.22553	0.686	0.895	0.456	Microglia	RHOB
0.843	1.86503	0.686	0.935	0.556	Microglia	CAPZB
0.842	3.24992	0.684	0.704	0.066	Microglia	HCK
0.841	4.69088	0.682	0.693	0.077	Microglia	TMEM52B
0.841	4.14336	0.682	0.678	0.069	Microglia	ACY3
0.837	1.87513	0.674	0.969	0.727	Microglia	GLUL
0.833	4.11629	0.666	0.669	0.046	Microglia	ADORA3
0.832	3.50513	0.664	0.68	0.054	Microglia	PLVAP
0.832	2.97724	0.664	0.707	0.133	Microglia	ITGAX
0.832	2.97307	0.664	0.691	0.079	Microglia	CD300A
0.832	2.85103	0.664	0.854	0.427	Microglia	IER2
0.832	2.25048	0.664	0.866	0.421	Microglia	AP1B1
0.831	4.19481	0.662	0.683	0.069	Microglia	MS4A7
0.83	3.02459	0.66	0.775	0.229	Microglia	DAB2
0.83	2.52374	0.66	0.702	0.09	Microglia	LCP1
0.829	3.86256	0.658	0.684	0.076	Microglia	IL13RA1
0.829	3.02691	0.658	0.728	0.133	Microglia	P2RX4
0.829	1.77809	0.658	0.911	0.543	Microglia	KCTD12
0.827	3.11786	0.654	0.715	0.115	Microglia	VAMP8
0.824	3.92044	0.648	0.672	0.067	Microglia	TMEM119
0.824	2.95178	0.648	0.726	0.14	Microglia	FAM105A
0.823	3.31537	0.646	0.684	0.092	Microglia	INPP5D
0.822	3.44443	0.644	0.676	0.083	Microglia	CXCL16
0.822	3.36259	0.644	0.706	0.149	Microglia	IER3
0.821	2.83724	0.642	0.702	0.134	Microglia	DHRS3
0.821	2.19668	0.642	0.777	0.26	Microglia	MIS18BP1
0.819	4.87439	0.638	0.659	0.071	Microglia	CH25H
0.816	4.09057	0.632	0.639	0.04	Microglia	CCR1
0.816	3.59643	0.632	0.629	0.053	Microglia	SIGLEC8
0.816	2.82193	0.632	0.886	0.537	Microglia	HSPB1
0.813	3.5906	0.626	0.649	0.076	Microglia	GPR183
0.813	2.56244	0.626	0.708	0.165	Microglia	SIRPA
0.813	1.48455	0.626	0.967	0.763	Microglia	APLP2
0.811	3.94565	0.622	0.635	0.048	Microglia	C3AR1
0.811	2.64838	0.622	0.649	0.072	Microglia	PLEK
0.811	2.44424	0.622	0.7	0.162	Microglia	RHOG
0.81	3.78944	0.62	0.726	0.21	Microglia	APOC1
0.807	2.32836	0.614	0.879	0.523	Microglia	ASAH1
0.807	2.00146	0.614	0.917	0.49	Microglia	HSPA1B
0.807	1.55769	0.614	0.918	0.612	Microglia	CAP1
0.806	1.49984	0.612	0.92	0.627	Microglia	COTL1
0.805	2.03332	0.61	0.778	0.282	Microglia	ITPR2
0.805	1.52968	0.61	0.95	0.709	Microglia	PLD3
0.804	2.3997	0.608	0.714	0.198	Microglia	TPP1
0.803	1.64076	0.606	0.864	0.466	Microglia	ATP6V0E1
0.803	1.14512	0.606	0.993	0.914	Microglia	SERF2
0.802	3.72379	0.604	0.617	0.053	Microglia	IL6R
0.801	3.11806	0.602	0.632	0.078	Microglia	KIAA0226L
0.799	3.01611	0.598	0.576	0.034	Microglia	FGD2
0.798	4.44096	0.596	0.609	0.081	Microglia	CD14
0.798	2.30755	0.596	0.67	0.132	Microglia	SLC7A8
0.797	2.25816	0.594	0.723	0.236	Microglia	POLD4
0.797	1.70464	0.594	0.704	0.176	Microglia	XAF1
0.796	2.28545	0.592	0.811	0.402	Microglia	SORL1
0.795	3.2959	0.59	0.591	0.048	Microglia	CYTH4
0.795	2.23167	0.59	0.714	0.227	Microglia	C12orf75
0.793	1.25156	0.586	0.713	0.175	Microglia	HLA-C
0.793	1.11208	0.586	0.975	0.799	Microglia	PFN1
0.792	2.51693	0.584	0.653	0.137	Microglia	ABCG2
0.792	1.99035	0.584	0.802	0.384	Microglia	CYFIP1
0.792	1.53489	0.584	0.854	0.428	Microglia	GNG5
0.792	1.27791	0.584	0.963	0.772	Microglia	ARPC3
0.791	2.55342	0.582	0.68	0.186	Microglia	EGR1
0.791	2.37283	0.582	0.74	0.27	Microglia	CTSL
0.791	1.8623	0.582	0.85	0.456	Microglia	GNB4
0.79	1.82854	0.58	0.868	0.51	Microglia	CD81
0.789	2.59184	0.578	0.654	0.154	Microglia	RGS19
0.788	2.41102	0.576	0.715	0.255	Microglia	MFSD1
0.786	3.42409	0.572	0.589	0.055	Microglia	RNASE6
0.786	3.3178	0.572	0.579	0.05	Microglia	CD4
0.786	2.76372	0.572	0.616	0.107	Microglia	LHFPL2
0.785	2.75992	0.57	0.593	0.067	Microglia	IFI30
0.785	1.6109	0.57	0.662	0.144	Microglia	GYPC
0.784	2.87284	0.568	0.571	0.041	Microglia	MPEG1
0.783	3.7426	0.566	0.572	0.05	Microglia	C2
0.782	3.59028	0.564	0.563	0.043	Microglia	ADRB2
0.782	2.30484	0.564	0.658	0.168	Microglia	B3GNT5
0.782	1.7029	0.564	0.793	0.374	Microglia	RNF213
0.78	2.45391	0.56	0.662	0.187	Microglia	PLA2G15
0.78	1.75353	0.56	0.661	0.154	Microglia	GMFG
0.778	2.69572	0.556	0.623	0.118	Microglia	TNFRSF1B
0.777	3.60221	0.554	0.569	0.05	Microglia	TLR10
0.777	3.38438	0.554	0.623	0.128	Microglia	GADD45B
0.777	2.98424	0.554	0.537	0.044	Microglia	ITGAM
0.777	2.68167	0.554	0.564	0.064	Microglia	AOAH
0.777	2.65481	0.554	0.655	0.164	Microglia	NAIP
0.777	2.4439	0.554	0.606	0.092	Microglia	MYO1F
0.776	2.69378	0.552	0.604	0.116	Microglia	NAGA
0.775	2.93284	0.55	0.548	0.049	Microglia	SERPINA1
0.775	1.59351	0.55	0.762	0.323	Microglia	RB1
0.774	3.78946	0.548	0.55	0.041	Microglia	DHRS9
0.774	1.50325	0.548	0.843	0.471	Microglia	MEF2A
0.773	3.15289	0.546	0.62	0.151	Microglia	CPVL
0.773	2.56967	0.546	0.612	0.112	Microglia	PDGFB
0.773	2.19689	0.546	0.624	0.137	Microglia	MGST2
0.772	1.94743	0.544	0.71	0.249	Microglia	LOC100996255
0.771	3.68643	0.542	0.548	0.037	Microglia	CD86
0.771	2.12055	0.542	0.749	0.361	Microglia	VMP1
0.77	2.6299	0.54	0.582	0.109	Microglia	CTSH
0.77	2.51692	0.54	0.653	0.195	Microglia	MGAT4A
0.77	1.93227	0.54	0.64	0.173	Microglia	RIN2
0.77	1.81994	0.54	0.745	0.331	Microglia	DOCK4
0.769	1.88601	0.538	0.722	0.269	Microglia	RNF130
0.769	1.72084	0.538	0.759	0.312	Microglia	SERPINB6
0.768	2.47075	0.536	0.605	0.118	Microglia	OSTF1
0.768	2.24618	0.536	0.604	0.108	Microglia	GIMAP4
0.768	1.6247	0.536	0.789	0.407	Microglia	NAA20
0.767	2.02031	0.534	0.65	0.182	Microglia	TNFRSF1A
0.767	1.70943	0.534	0.779	0.377	Microglia	DPP7
0.766	1.53701	0.532	0.819	0.462	Microglia	TMBIM4
0.765	2.79853	0.53	0.55	0.076	Microglia	CMTM7
0.765	1.6811	0.53	0.593	0.108	Microglia	HCST
0.764	1.8586	0.528	0.703	0.267	Microglia	LAP3
0.764	1.75951	0.528	0.743	0.334	Microglia	PRR13
0.763	1.93184	0.526	0.665	0.232	Microglia	CCND1
0.763	1.37394	0.526	0.812	0.419	Microglia	ANXA5
0.762	3.52092	0.524	0.546	0.053	Microglia	SLC9A9
0.762	3.04749	0.524	0.522	0.047	Microglia	SYK
0.762	3.02074	0.524	0.574	0.115	Microglia	LPCAT2
0.762	2.02371	0.524	0.669	0.239	Microglia	CMTM6
0.762	1.88349	0.524	0.668	0.226	Microglia	FMNL3
0.761	1.74103	0.522	0.721	0.313	Microglia	ARRB2
0.76	3.75303	0.52	0.519	0.035	Microglia	TLR7
0.76	2.8784	0.52	0.531	0.047	Microglia	DOCK2
0.76	2.18264	0.52	0.647	0.194	Microglia	SOCS6
0.759	3.89398	0.518	0.526	0.041	Microglia	CRYBB1
0.759	3.38442	0.518	0.516	0.038	Microglia	LY96
0.758	3.29715	0.516	0.497	0.041	Microglia	NCF4
0.758	2.58805	0.516	0.544	0.064	Microglia	HCLS1
0.758	1.49458	0.516	0.672	0.203	Microglia	CORO1A
0.757	2.39415	0.514	0.602	0.135	Microglia	KLF2
0.756	3.23616	0.512	0.544	0.072	Microglia	NPL
0.755	2.82814	0.51	0.527	0.065	Microglia	TAGAP
0.755	1.68598	0.51	0.759	0.375	Microglia	HERPUD1
0.753	1.77906	0.506	0.685	0.281	Microglia	GLRX
0.753	1.61168	0.506	0.733	0.346	Microglia	CD164
0.751	1.90626	0.502	0.869	0.597	Microglia	HSPA5
0.75	2.65376	0.5	0.503	0.045	Microglia	GLIPR1
0.75	2.21483	0.5	0.51	0.072	Microglia	PTPN6
0.749	4.09867	0.498	0.489	0.031	Microglia	LINC01268
0.748	2.5669	0.496	0.594	0.18	Microglia	XBP1
0.748	1.69691	0.496	0.734	0.337	Microglia	WASF2
0.747	2.70406	0.494	0.531	0.069	Microglia	HHEX
0.747	2.39327	0.494	0.602	0.179	Microglia	IPCEF1
0.746	2.68394	0.492	0.523	0.082	Microglia	REEP4
0.746	2.42051	0.492	0.541	0.093	Microglia	SP100
0.746	1.87088	0.492	0.737	0.391	Microglia	LIMS1
0.745	3.25486	0.49	0.497	0.049	Microglia	SLC7A7
0.745	2.86101	0.49	0.486	0.054	Microglia	PARVG
0.745	1.89854	0.49	0.627	0.202	Microglia	IGF1
0.743	2.97773	0.486	0.548	0.087	Microglia	GM2A
0.743	2.22323	0.486	0.872	0.65	Microglia	SERPINB9
0.743	1.02844	0.486	0.971	0.791	Microglia	ATP6V0B
0.742	2.66023	0.484	0.549	0.118	Microglia	PDPN
0.742	1.94539	0.484	0.661	0.247	Microglia	GPN3
0.742	1.19854	0.484	0.725	0.319	Microglia	GATM
0.74	3.46464	0.48	0.512	0.06	Microglia	GGTA1P
0.74	2.03853	0.48	0.542	0.126	Microglia	HVCN1
0.74	1.35181	0.48	0.781	0.463	Microglia	SCAF11
0.739	3.03371	0.478	0.525	0.08	Microglia	FOSB
0.739	2.35983	0.478	0.545	0.117	Microglia	ZMYM6NB
0.738	2.36049	0.476	0.571	0.15	Microglia	MAN2B1
0.737	4.10167	0.474	0.482	0.04	Microglia	MRC1
0.737	2.39274	0.474	0.515	0.082	Microglia	RCSD1
0.737	2.34167	0.474	0.612	0.198	Microglia	HIST1H1C
0.736	1.78974	0.472	0.644	0.269	Microglia	CHCHD7
0.735	3.0348	0.47	0.507	0.074	Microglia	CD36
0.734	3.12845	0.468	0.462	0.047	Microglia	TAL1
0.734	2.03733	0.468	0.535	0.134	Microglia	EVI2A
0.732	1.68838	0.464	0.666	0.279	Microglia	ST6GAL1
0.731	3.00839	0.462	0.467	0.044	Microglia	EVI2B
0.731	2.57551	0.462	0.497	0.072	Microglia	ABI3
0.731	1.82121	0.462	0.571	0.17	Microglia	SCAMP2
0.73	1.95295	0.46	0.579	0.172	Microglia	SALL1
0.729	2.54005	0.458	0.519	0.114	Microglia	LYN
0.729	1.89844	0.458	0.546	0.125	Microglia	BST2
0.729	1.62548	0.458	0.649	0.293	Microglia	PTPRE
0.728	2.95515	0.456	0.463	0.048	Microglia	IKZF1
0.728	2.87826	0.456	0.47	0.05	Microglia	CASP1
0.728	1.88626	0.456	0.687	0.334	Microglia	GAS6
0.728	1.49352	0.456	0.749	0.42	Microglia	LAMP2
0.727	2.40563	0.454	0.708	0.419	Microglia	PPP1R15A
0.727	2.32179	0.454	0.489	0.079	Microglia	TCIRG1
0.727	2.0291	0.454	0.568	0.172	Microglia	STOM
0.726	3.10928	0.452	0.443	0.043	Microglia	LRMP
0.726	2.78537	0.452	0.455	0.052	Microglia	IL10RA
0.725	3.38488	0.45	0.431	0.028	Microglia	TFEC
0.725	2.32602	0.45	0.481	0.088	Microglia	ARHGAP4
0.725	2.0482	0.45	0.467	0.055	Microglia	GPSM3
0.725	1.52896	0.45	0.751	0.459	Microglia	PIH1D1
0.725	1.17186	0.45	0.868	0.644	Microglia	VDAC1
0.724	2.50142	0.448	0.493	0.07	Microglia	LGALS9
0.723	2.78045	0.446	0.426	0.03	Microglia	BLNK
0.722	3.31904	0.444	0.433	0.033	Microglia	LINC00996
0.722	2.85564	0.444	0.526	0.135	Microglia	SKAP2
0.721	3.19083	0.442	0.436	0.035	Microglia	ATP8B4
0.721	1.39564	0.442	0.646	0.274	Microglia	LYST
0.72	3.01413	0.44	0.454	0.041	Microglia	SUSD3
0.72	1.37102	0.44	0.609	0.229	Microglia	EGFL7
0.72	1.34939	0.44	0.764	0.499	Microglia	SERP1
0.719	3.20502	0.438	0.431	0.027	Microglia	MILR1
0.719	2.68528	0.438	0.454	0.051	Microglia	RAB3IL1
0.719	2.27124	0.438	0.608	0.243	Microglia	RGS2
0.719	1.89807	0.438	0.599	0.223	Microglia	TLN1
0.719	1.56852	0.438	0.589	0.197	Microglia	NFE2L2
0.719	1.56071	0.438	0.515	0.111	Microglia	ELF1
0.718	2.84091	0.436	0.469	0.079	Microglia	CEBPD
0.718	2.01775	0.436	0.571	0.179	Microglia	ADAM9
0.718	1.75439	0.436	0.553	0.187	Microglia	METTL7A
0.717	1.81426	0.434	0.58	0.209	Microglia	DAGLB
0.716	3.05478	0.432	0.447	0.061	Microglia	SLC29A3
0.716	3.00276	0.432	0.444	0.071	Microglia	IL17RA
0.716	2.93214	0.432	0.471	0.073	Microglia	NFKBIZ
0.716	1.35492	0.432	0.687	0.337	Microglia	EPB41L2
0.715	2.08614	0.43	0.649	0.303	Microglia	DDIT4
0.714	1.98961	0.428	0.623	0.302	Microglia	CKS2
0.714	1.74364	0.428	0.624	0.288	Microglia	COLGALT1
0.714	1.73952	0.428	0.616	0.256	Microglia	APPL2
0.713	3.01458	0.426	0.44	0.056	Microglia	OAS1
0.713	2.06456	0.426	0.685	0.366	Microglia	NFKBIA
0.713	1.06498	0.426	0.883	0.658	Microglia	CALR
0.712	3.22703	0.424	0.424	0.033	Microglia	HMOX1
0.712	1.86027	0.424	0.61	0.252	Microglia	GNG7
0.71	1.54374	0.42	0.589	0.233	Microglia	ZFHX3
0.71	1.27495	0.42	0.772	0.513	Microglia	TAPBP
0.709	3.62135	0.418	0.42	0.026	Microglia	PTGS1
0.709	2.76411	0.418	0.501	0.145	Microglia	CD83
0.709	2.60423	0.418	0.496	0.105	Microglia	OTUD1
0.709	1.47643	0.418	0.644	0.298	Microglia	PPP1R18
0.708	3.31577	0.416	0.428	0.033	Microglia	CPED1
0.707	2.3802	0.414	0.459	0.086	Microglia	TGFBR2
0.707	1.77736	0.414	0.582	0.228	Microglia	GAA
0.707	1.45918	0.414	0.639	0.313	Microglia	HEXA
0.706	1.0228	0.412	0.766	0.443	Microglia	DEGS1
0.704	2.81394	0.408	0.422	0.065	Microglia	MED12L
0.703	3.1612	0.406	0.46	0.117	Microglia	CCL4
0.703	1.06221	0.406	0.805	0.517	Microglia	BCAP31
0.702	2.76969	0.404	0.451	0.087	Microglia	DNASE2
0.702	2.28365	0.404	0.371	0.027	Microglia	NCKAP1L
0.702	2.1143	0.404	0.505	0.145	Microglia	H2AFJ
0.701	1.33745	0.402	0.658	0.336	Microglia	FAM96A
0.989	5.44572	0.978	0.994	0.201	Endothelial_Cell	IGFBP7
0.982	4.94169	0.964	0.994	0.355	Endothelial_Cell	FN1
0.98	4.16611	0.96	0.994	0.417	Endothelial_Cell	SPARC
0.97	3.7457	0.94	1	0.384	Endothelial_Cell	IFITM3
0.967	5.16398	0.934	0.969	0.162	Endothelial_Cell	COL4A1
0.967	3.8797	0.934	0.981	0.235	Endothelial_Cell	GNG11
0.95	4.71576	0.9	0.932	0.137	Endothelial_Cell	COL4A2
0.948	4.68311	0.896	0.932	0.131	Endothelial_Cell	ESAM
0.946	3.25236	0.892	0.944	0.155	Endothelial_Cell	FSTL1
0.945	2.77324	0.89	0.963	0.224	Endothelial_Cell	IFITM1
0.939	3.47269	0.878	0.926	0.15	Endothelial_Cell	SERPINH1
0.937	3.59937	0.874	0.907	0.137	Endothelial_Cell	LAMA4
0.935	3.48977	0.87	0.92	0.137	Endothelial_Cell	DLC1
0.923	4.08605	0.846	0.864	0.059	Endothelial_Cell	ARHGAP29
0.918	3.09576	0.836	0.883	0.1	Endothelial_Cell	VAMP5
0.909	3.35823	0.818	0.87	0.155	Endothelial_Cell	ENG
0.907	3.1303	0.814	0.907	0.257	Endothelial_Cell	HES1
0.906	4.86348	0.812	0.833	0.079	Endothelial_Cell	BGN
0.901	3.29718	0.802	0.969	0.437	Endothelial_Cell	CALD1
0.897	5.09898	0.794	0.815	0.109	Endothelial_Cell	ITIH5
0.896	4.62509	0.792	0.79	0.048	Endothelial_Cell	GGT5
0.892	2.02919	0.784	0.994	0.502	Endothelial_Cell	ITGB1
0.889	3.66859	0.778	0.784	0.065	Endothelial_Cell	NID1
0.889	3.18251	0.778	0.79	0.075	Endothelial_Cell	EPAS1
0.879	3.08359	0.758	0.988	0.756	Endothelial_Cell	BSG
0.879	1.76365	0.758	0.938	0.407	Endothelial_Cell	MYL12A
0.876	3.12405	0.752	0.914	0.413	Endothelial_Cell	IFI6
0.876	3.07489	0.752	0.741	0.063	Endothelial_Cell	COL6A2
0.873	3.49994	0.746	0.778	0.106	Endothelial_Cell	MCAM
0.872	3.12422	0.744	0.784	0.084	Endothelial_Cell	LAMC1
0.872	2.78974	0.744	0.815	0.137	Endothelial_Cell	ECE1
0.871	3.25845	0.742	0.815	0.129	Endothelial_Cell	C1orf54
0.871	1.93687	0.742	0.901	0.303	Endothelial_Cell	MYH9
0.87	2.17697	0.74	0.914	0.4	Endothelial_Cell	RHOC
0.869	2.17727	0.738	0.796	0.16	Endothelial_Cell	MYO1B
0.865	2.70556	0.73	0.821	0.167	Endothelial_Cell	ID3
0.864	3.93007	0.728	0.741	0.052	Endothelial_Cell	PRKCDBP
0.864	1.6774	0.728	0.87	0.259	Endothelial_Cell	TAGLN2
0.862	3.6493	0.724	0.735	0.045	Endothelial_Cell	TMEM204
0.861	2.55477	0.722	0.87	0.236	Endothelial_Cell	TJP1
0.859	3.29889	0.718	0.728	0.073	Endothelial_Cell	LAMB2
0.857	2.5276	0.714	0.796	0.147	Endothelial_Cell	LAMB1
0.855	1.4016	0.71	0.932	0.429	Endothelial_Cell	VIM
0.854	2.68127	0.708	0.858	0.28	Endothelial_Cell	ISG15
0.853	3.54818	0.706	0.716	0.05	Endothelial_Cell	ECM1
0.852	2.36914	0.704	0.877	0.311	Endothelial_Cell	UACA
0.85	1.67378	0.7	0.957	0.591	Endothelial_Cell	TPM4
0.846	1.95525	0.692	0.883	0.315	Endothelial_Cell	CLIC1
0.843	2.41349	0.686	0.728	0.116	Endothelial_Cell	CDH6
0.842	2.40649	0.684	0.833	0.275	Endothelial_Cell	EGFL7
0.841	3.28303	0.682	0.667	0.045	Endothelial_Cell	ADGRF5
0.841	2.66954	0.682	0.778	0.209	Endothelial_Cell	LHFP
0.839	1.99309	0.678	0.92	0.445	Endothelial_Cell	MGLL
0.838	2.68905	0.676	0.753	0.172	Endothelial_Cell	PLOD1
0.837	5.14615	0.674	0.796	0.348	Endothelial_Cell	ITM2A
0.837	4.11505	0.674	0.815	0.3	Endothelial_Cell	IFI27
0.837	2.36818	0.674	0.901	0.417	Endothelial_Cell	LGALS1
0.834	1.49315	0.668	0.802	0.193	Endothelial_Cell	APOLD1
0.833	2.88132	0.666	0.914	0.566	Endothelial_Cell	SLC3A2
0.833	2.40871	0.666	0.796	0.209	Endothelial_Cell	TIMP1
0.832	4.99976	0.664	0.71	0.133	Endothelial_Cell	RGS5
0.832	2.21005	0.664	0.802	0.262	Endothelial_Cell	COX7A1
0.831	1.62832	0.662	0.883	0.351	Endothelial_Cell	PON2
0.83	4.82612	0.66	0.809	0.38	Endothelial_Cell	CLDN5
0.83	1.05029	0.66	1	0.885	Endothelial_Cell	B2M
0.828	1.89098	0.656	0.722	0.099	Endothelial_Cell	ETS1
0.826	3.72107	0.652	0.673	0.081	Endothelial_Cell	FLT1
0.825	3.17693	0.65	0.716	0.112	Endothelial_Cell	TFPI
0.824	3.05628	0.648	0.642	0.062	Endothelial_Cell	COBLL1
0.823	3.9711	0.646	0.623	0.021	Endothelial_Cell	ITGA1
0.823	1.1935	0.646	0.79	0.246	Endothelial_Cell	IFITM2
0.821	1.79101	0.642	0.87	0.346	Endothelial_Cell	ZEB1
0.82	2.02925	0.64	0.784	0.292	Endothelial_Cell	AGRN
0.818	4.5362	0.636	0.623	0.078	Endothelial_Cell	NDUFA4L2
0.817	1.89989	0.634	0.858	0.357	Endothelial_Cell	GPCPD1
0.816	2.56251	0.632	0.685	0.139	Endothelial_Cell	RELL1
0.816	2.31515	0.632	0.698	0.156	Endothelial_Cell	PELO
0.815	3.38174	0.63	0.679	0.085	Endothelial_Cell	CAV1
0.814	3.13735	0.628	0.599	0.023	Endothelial_Cell	FOXF2
0.814	1.33572	0.628	0.988	0.774	Endothelial_Cell	CRIP2
0.812	2.76512	0.624	0.617	0.049	Endothelial_Cell	NID2
0.812	2.0895	0.624	0.802	0.249	Endothelial_Cell	XAF1
0.811	4.15398	0.622	0.704	0.164	Endothelial_Cell	MFSD2A
0.81	4.54185	0.62	0.611	0.032	Endothelial_Cell	CA4
0.81	2.38173	0.62	0.667	0.124	Endothelial_Cell	SH2D3C
0.81	1.90144	0.62	0.71	0.153	Endothelial_Cell	PVRL2
0.809	2.18824	0.618	0.741	0.175	Endothelial_Cell	UTRN
0.808	3.31868	0.616	0.728	0.224	Endothelial_Cell	SLC2A1
0.807	3.02388	0.614	0.586	0.029	Endothelial_Cell	EBF1
0.806	4.84507	0.612	0.611	0.084	Endothelial_Cell	PDGFRB
0.806	2.66249	0.612	0.685	0.158	Endothelial_Cell	S100A10
0.806	1.50616	0.612	0.858	0.393	Endothelial_Cell	MT2A
0.805	4.54429	0.61	0.58	0.062	Endothelial_Cell	ECSCR
0.805	3.07416	0.61	0.617	0.047	Endothelial_Cell	EMCN
0.805	2.13751	0.61	0.772	0.238	Endothelial_Cell	SLC2A3
0.802	2.21079	0.604	0.617	0.073	Endothelial_Cell	ANXA1
0.8	4.44012	0.6	0.617	0.089	Endothelial_Cell	NOTCH3
0.799	2.94783	0.598	0.599	0.035	Endothelial_Cell	NOSTRIN
0.799	2.94194	0.598	0.636	0.071	Endothelial_Cell	SLC38A3
0.799	2.62041	0.598	0.648	0.094	Endothelial_Cell	CAV2
0.796	2.83701	0.592	0.617	0.064	Endothelial_Cell	UNC5B
0.795	1.86196	0.59	0.858	0.377	Endothelial_Cell	LY6E
0.795	1.46381	0.59	0.747	0.202	Endothelial_Cell	CDH11
0.794	3.141	0.588	0.562	0.053	Endothelial_Cell	APLNR
0.794	1.05986	0.588	0.957	0.614	Endothelial_Cell	HLA-A
0.793	2.37496	0.586	0.778	0.296	Endothelial_Cell	CYTH3
0.791	3.26191	0.582	0.611	0.123	Endothelial_Cell	SLC7A5
0.791	2.74859	0.582	0.63	0.117	Endothelial_Cell	COL18A1
0.791	2.16969	0.582	0.586	0.054	Endothelial_Cell	LEF1
0.79	4.55299	0.58	0.562	0.061	Endothelial_Cell	PRELP
0.79	1.12507	0.58	0.759	0.231	Endothelial_Cell	TMEM173
0.789	3.2414	0.578	0.654	0.143	Endothelial_Cell	APCDD1
0.789	3.02818	0.578	0.599	0.077	Endothelial_Cell	PECAM1
0.789	2.52875	0.578	0.66	0.154	Endothelial_Cell	EMP2
0.789	1.70287	0.578	0.852	0.423	Endothelial_Cell	HLA-E
0.788	1.84209	0.576	0.722	0.205	Endothelial_Cell	MGST2
0.787	3.90904	0.574	0.642	0.137	Endothelial_Cell	SLC38A5
0.787	3.4813	0.574	0.568	0.064	Endothelial_Cell	PCAT19
0.787	2.64258	0.574	0.586	0.071	Endothelial_Cell	KIAA1462
0.786	2.6859	0.572	0.611	0.106	Endothelial_Cell	QPCT
0.786	1.18081	0.572	0.691	0.191	Endothelial_Cell	MYO1C
0.785	3.22432	0.57	0.543	0.041	Endothelial_Cell	COL5A2
0.785	2.69923	0.57	0.586	0.078	Endothelial_Cell	TGFB1I1
0.785	2.25281	0.57	0.679	0.154	Endothelial_Cell	VCL
0.784	3.39727	0.568	0.556	0.033	Endothelial_Cell	CDH5
0.783	3.55999	0.566	0.556	0.042	Endothelial_Cell	ADGRL4
0.783	3.34058	0.566	0.698	0.233	Endothelial_Cell	RAMP2
0.783	3.08323	0.566	0.549	0.04	Endothelial_Cell	CD34
0.783	3.08228	0.566	0.685	0.255	Endothelial_Cell	TFRC
0.781	3.90121	0.562	0.617	0.136	Endothelial_Cell	PLXDC1
0.781	3.85753	0.562	0.543	0.066	Endothelial_Cell	CLEC3B
0.78	1.45397	0.56	0.932	0.609	Endothelial_Cell	LAPTM4A
0.78	1.31647	0.56	0.981	0.8	Endothelial_Cell	FKBP1A
0.779	4.13757	0.558	0.537	0.028	Endothelial_Cell	LAMC3
0.779	1.2118	0.558	0.623	0.134	Endothelial_Cell	TGFBR2
0.778	4.46549	0.556	0.58	0.069	Endothelial_Cell	COL1A2
0.778	2.17798	0.556	0.599	0.088	Endothelial_Cell	GALNT18
0.777	2.83094	0.554	0.58	0.103	Endothelial_Cell	SLC9A3R2
0.777	1.95927	0.554	0.636	0.138	Endothelial_Cell	TTYH2
0.776	1.70623	0.552	0.617	0.124	Endothelial_Cell	SMTN
0.776	1.42645	0.552	0.735	0.263	Endothelial_Cell	ACTN4
0.776	1.02792	0.552	0.975	0.697	Endothelial_Cell	RHOA
0.775	3.30618	0.55	0.562	0.057	Endothelial_Cell	ABCB1
0.775	1.28872	0.55	0.716	0.228	Endothelial_Cell	SYPL1
0.774	4.22414	0.548	0.537	0.047	Endothelial_Cell	KCNJ8
0.774	2.81169	0.548	0.735	0.362	Endothelial_Cell	ATP1A2
0.774	1.61091	0.548	0.679	0.202	Endothelial_Cell	EFEMP2
0.774	1.50708	0.548	0.802	0.358	Endothelial_Cell	FERMT2
0.773	4.15015	0.546	0.549	0.029	Endothelial_Cell	HIGD1B
0.772	4.65073	0.544	0.537	0.035	Endothelial_Cell	SLC6A12
0.772	4.31229	0.544	0.5	0.019	Endothelial_Cell	CD248
0.771	4.9364	0.542	0.543	0.039	Endothelial_Cell	FOXS1
0.771	4.03827	0.542	0.525	0.042	Endothelial_Cell	C1orf64
0.771	1.76776	0.542	0.642	0.131	Endothelial_Cell	PDLIM2
0.771	1.63423	0.542	0.63	0.137	Endothelial_Cell	TMEM109
0.77	3.00334	0.54	0.543	0.077	Endothelial_Cell	SLC12A7
0.769	3.35154	0.538	0.543	0.043	Endothelial_Cell	ROBO4
0.769	1.50476	0.538	0.728	0.258	Endothelial_Cell	CD9
0.769	1.45458	0.538	0.549	0.109	Endothelial_Cell	RAPGEF4
0.768	3.64341	0.536	0.562	0.073	Endothelial_Cell	VWF
0.768	1.2445	0.536	0.926	0.574	Endothelial_Cell	FAM213A
0.767	3.63615	0.534	0.549	0.053	Endothelial_Cell	KDR
0.766	3.38695	0.532	0.475	0.022	Endothelial_Cell	CETP
0.766	2.64861	0.532	0.667	0.219	Endothelial_Cell	TPM2
0.766	2.16178	0.532	0.593	0.134	Endothelial_Cell	IFI44L
0.766	1.16691	0.532	0.784	0.319	Endothelial_Cell	TACC1
0.765	3.67328	0.53	0.617	0.191	Endothelial_Cell	FRZB
0.765	2.89128	0.53	0.722	0.294	Endothelial_Cell	SLC16A1
0.765	1.95773	0.53	0.679	0.229	Endothelial_Cell	SLC12A2
0.765	1.42555	0.53	0.698	0.232	Endothelial_Cell	NR3C1
0.765	1.25199	0.53	0.679	0.235	Endothelial_Cell	RNASE1
0.764	1.04344	0.528	0.821	0.375	Endothelial_Cell	SERPINB6
0.763	3.98589	0.526	0.494	0.031	Endothelial_Cell	STRA6
0.763	1.12535	0.526	0.809	0.364	Endothelial_Cell	JAK1
0.761	3.37285	0.522	0.512	0.04	Endothelial_Cell	PLAC9
0.758	4.23556	0.516	0.519	0.033	Endothelial_Cell	GPER1
0.758	3.2125	0.516	0.506	0.031	Endothelial_Cell	FOXC1
0.758	2.92243	0.516	0.531	0.103	Endothelial_Cell	MMP28
0.758	2.74245	0.516	0.512	0.069	Endothelial_Cell	PGF
0.758	2.32567	0.516	0.593	0.17	Endothelial_Cell	PODXL
0.758	1.50351	0.516	0.568	0.099	Endothelial_Cell	LTBR
0.758	1.09016	0.516	0.981	0.818	Endothelial_Cell	POMP
0.757	1.34174	0.514	0.593	0.15	Endothelial_Cell	JAG1
0.756	3.39003	0.512	0.593	0.155	Endothelial_Cell	CCDC3
0.756	2.78415	0.512	0.512	0.048	Endothelial_Cell	DOCK6
0.756	1.44239	0.512	0.704	0.258	Endothelial_Cell	SNRK
0.756	1.04712	0.512	0.642	0.158	Endothelial_Cell	SLC40A1
0.755	2.87601	0.51	0.586	0.122	Endothelial_Cell	CA2
0.755	1.7164	0.51	0.704	0.249	Endothelial_Cell	LMNA
0.755	1.58387	0.51	0.673	0.212	Endothelial_Cell	ABCG2
0.755	1.17298	0.51	0.765	0.335	Endothelial_Cell	CLIC4
0.754	3.04477	0.508	0.494	0.03	Endothelial_Cell	FOXQ1
0.754	2.99649	0.508	0.512	0.064	Endothelial_Cell	LINC00152
0.754	2.34931	0.508	0.519	0.057	Endothelial_Cell	WWTR1
0.754	1.48265	0.508	0.543	0.066	Endothelial_Cell	TES
0.752	2.2904	0.504	0.574	0.111	Endothelial_Cell	GMDS
0.752	1.87101	0.504	0.636	0.183	Endothelial_Cell	BST2
0.752	1.82373	0.504	0.599	0.142	Endothelial_Cell	LMO2
0.752	1.42923	0.504	0.698	0.224	Endothelial_Cell	CAST
0.752	1.22823	0.504	0.741	0.343	Endothelial_Cell	DNAJC1
0.752	1.15845	0.504	0.728	0.317	Endothelial_Cell	HOPX
0.75	4.58422	0.5	0.512	0.035	Endothelial_Cell	EDNRA
0.75	3.90787	0.5	0.5	0.044	Endothelial_Cell	TM4SF18
0.75	3.74768	0.5	0.469	0.03	Endothelial_Cell	TIE1
0.75	2.80415	0.5	0.531	0.061	Endothelial_Cell	TESC
0.749	3.52811	0.498	0.512	0.037	Endothelial_Cell	CXorf36
0.749	3.27265	0.498	0.605	0.179	Endothelial_Cell	ID1
0.749	2.48327	0.498	0.568	0.124	Endothelial_Cell	TCN2
0.749	1.98953	0.498	0.593	0.141	Endothelial_Cell	FKBP9
0.749	1.42555	0.498	0.574	0.14	Endothelial_Cell	SORBS3
0.748	1.1728	0.496	0.741	0.314	Endothelial_Cell	ILK
0.747	1.94703	0.494	0.685	0.291	Endothelial_Cell	CD320
0.747	1.78782	0.494	0.525	0.146	Endothelial_Cell	HLA-H
0.747	1.7164	0.494	0.525	0.096	Endothelial_Cell	FXYD5
0.746	1.13211	0.492	0.623	0.171	Endothelial_Cell	PHACTR2
0.745	2.79576	0.49	0.586	0.173	Endothelial_Cell	DCN
0.745	1.92068	0.49	0.58	0.141	Endothelial_Cell	CRIP1
0.745	1.49086	0.49	0.735	0.323	Endothelial_Cell	SAMM50
0.745	1.12771	0.49	0.617	0.192	Endothelial_Cell	IQGAP1
0.745	1.05796	0.49	0.796	0.368	Endothelial_Cell	MYO6
0.744	2.86507	0.488	0.5	0.061	Endothelial_Cell	CD93
0.743	3.65436	0.486	0.475	0.027	Endothelial_Cell	COL3A1
0.743	1.25211	0.486	0.722	0.293	Endothelial_Cell	FLNA
0.743	1.0939	0.486	0.722	0.323	Endothelial_Cell	NR2F2
0.742	3.38949	0.484	0.494	0.043	Endothelial_Cell	LAMA2
0.742	2.2826	0.484	0.593	0.189	Endothelial_Cell	SLC7A1
0.742	1.83799	0.484	0.698	0.337	Endothelial_Cell	COL6A1
0.741	3.22169	0.482	0.438	0.046	Endothelial_Cell	MYL9
0.741	1.75445	0.482	0.531	0.129	Endothelial_Cell	WFS1
0.74	3.05859	0.48	0.488	0.038	Endothelial_Cell	MSRB3
0.74	2.55191	0.48	0.512	0.072	Endothelial_Cell	CGNL1
0.739	2.24467	0.478	0.457	0.037	Endothelial_Cell	PAPSS2
0.739	1.66218	0.478	0.556	0.117	Endothelial_Cell	IGFBP4
0.738	2.86176	0.476	0.5	0.08	Endothelial_Cell	TM4SF1
0.737	3.14635	0.474	0.5	0.035	Endothelial_Cell	CLEC14A
0.737	1.52094	0.474	0.599	0.17	Endothelial_Cell	CPD
0.737	1.10138	0.474	0.562	0.141	Endothelial_Cell	RBMS3
0.736	2.83705	0.472	0.432	0.039	Endothelial_Cell	CYYR1
0.736	2.70736	0.472	0.568	0.163	Endothelial_Cell	SEMA5A
0.736	1.86967	0.472	0.562	0.111	Endothelial_Cell	PARVA
0.736	1.47823	0.472	0.63	0.209	Endothelial_Cell	TIMP3
0.736	1.2253	0.472	0.673	0.226	Endothelial_Cell	STOM
0.735	2.15468	0.47	0.494	0.066	Endothelial_Cell	KANK2
0.735	1.89052	0.47	0.512	0.082	Endothelial_Cell	MAP4K2
0.735	1.21157	0.47	0.549	0.135	Endothelial_Cell	PXN
0.734	2.51042	0.468	0.463	0.043	Endothelial_Cell	EVA1B
0.734	2.28627	0.468	0.549	0.152	Endothelial_Cell	RGCC
0.734	1.19319	0.468	0.827	0.542	Endothelial_Cell	CD82
0.734	1.14387	0.468	0.642	0.244	Endothelial_Cell	S100A13
0.733	3.50781	0.466	0.475	0.064	Endothelial_Cell	LXN
0.733	3.35673	0.466	0.469	0.046	Endothelial_Cell	PCDH18
0.733	1.96199	0.466	0.475	0.052	Endothelial_Cell	PTRF
0.732	1.76735	0.464	0.593	0.214	Endothelial_Cell	SLC7A8
0.732	1.74275	0.464	0.623	0.202	Endothelial_Cell	ACTN1
0.731	1.99564	0.462	0.475	0.05	Endothelial_Cell	RHOJ
0.731	1.43811	0.462	0.481	0.076	Endothelial_Cell	CDC42EP1
0.731	1.29851	0.462	0.716	0.368	Endothelial_Cell	ESYT2
0.73	4.34253	0.46	0.475	0.044	Endothelial_Cell	DPEP1
0.73	2.85238	0.46	0.426	0.031	Endothelial_Cell	MYCT1
0.73	2.53511	0.46	0.407	0.021	Endothelial_Cell	ADCY4
0.73	2.0719	0.46	0.519	0.114	Endothelial_Cell	PDE8B
0.73	1.93898	0.46	0.481	0.087	Endothelial_Cell	IFI35
0.729	1.54937	0.458	0.58	0.161	Endothelial_Cell	ETS2
0.729	1.00302	0.458	0.568	0.161	Endothelial_Cell	CERS2
0.728	2.08267	0.456	0.488	0.063	Endothelial_Cell	GIMAP7
0.728	1.11415	0.456	0.617	0.27	Endothelial_Cell	REEP3
0.727	2.45928	0.454	0.475	0.047	Endothelial_Cell	RASGRP3
0.727	1.82429	0.454	0.475	0.063	Endothelial_Cell	IL32
0.727	1.63232	0.454	0.636	0.315	Endothelial_Cell	TNFAIP8L1
0.727	1.60501	0.454	0.586	0.171	Endothelial_Cell	PMP22
0.727	1.59722	0.454	0.519	0.108	Endothelial_Cell	EPSTI1
0.727	1.5178	0.454	0.531	0.111	Endothelial_Cell	FLI1
0.727	1.12695	0.454	0.667	0.253	Endothelial_Cell	PMEPA1
0.725	2.06858	0.45	0.463	0.086	Endothelial_Cell	SLC20A2
0.725	1.68687	0.45	0.549	0.137	Endothelial_Cell	SLC9A3R1
0.725	1.65165	0.45	0.63	0.227	Endothelial_Cell	SCARB1
0.724	1.78843	0.448	0.426	0.049	Endothelial_Cell	AFAP1L2
0.724	1.51303	0.448	0.611	0.185	Endothelial_Cell	PDGFB
0.723	2.53507	0.446	0.414	0.016	Endothelial_Cell	COLEC12
0.723	1.01233	0.446	0.642	0.252	Endothelial_Cell	DUSP6
0.722	1.50402	0.444	0.543	0.18	Endothelial_Cell	PLXND1
0.721	3.12466	0.442	0.451	0.062	Endothelial_Cell	CSPG4
0.721	2.63411	0.442	0.463	0.056	Endothelial_Cell	EFNA1
0.721	2.14892	0.442	0.469	0.054	Endothelial_Cell	PROCR
0.721	1.48528	0.442	0.593	0.226	Endothelial_Cell	NAMPT
0.72	2.38971	0.44	0.469	0.055	Endothelial_Cell	VWA1
0.72	1.85936	0.44	0.438	0.065	Endothelial_Cell	KLF4
0.72	1.20942	0.44	0.531	0.133	Endothelial_Cell	PLAT
0.719	1.17736	0.438	0.58	0.199	Endothelial_Cell	STAT1
0.718	3.40669	0.436	0.426	0.039	Endothelial_Cell	S1PR3
0.718	2.50936	0.436	0.432	0.028	Endothelial_Cell	ACVRL1
0.718	1.17822	0.436	0.642	0.261	Endothelial_Cell	PRCP
0.717	1.8574	0.434	0.481	0.1	Endothelial_Cell	HYAL2
0.717	1.748	0.434	0.58	0.239	Endothelial_Cell	S100A16
0.717	1.66351	0.434	0.444	0.054	Endothelial_Cell	TUBB6
0.717	1.15175	0.434	0.574	0.199	Endothelial_Cell	GOLIM4
0.717	1.12518	0.434	0.549	0.154	Endothelial_Cell	MT1E
0.717	1.01971	0.434	0.611	0.193	Endothelial_Cell	H2AFJ
0.716	3.47457	0.432	0.426	0.024	Endothelial_Cell	SLCO2A1
0.716	2.71592	0.432	0.42	0.039	Endothelial_Cell	PDE7B
0.716	2.25746	0.432	0.414	0.026	Endothelial_Cell	HSPA12B
0.716	1.5407	0.432	0.488	0.08	Endothelial_Cell	ITGA5
0.716	1.26954	0.432	0.519	0.108	Endothelial_Cell	PSMB8
0.715	2.2921	0.43	0.457	0.037	Endothelial_Cell	SLC39A8
0.715	1.70665	0.43	0.58	0.183	Endothelial_Cell	SLC43A3
0.715	1.58379	0.43	0.519	0.118	Endothelial_Cell	PCDH12
0.715	1.19581	0.43	0.5	0.104	Endothelial_Cell	CNN2
0.715	1.01399	0.43	0.623	0.253	Endothelial_Cell	CAPN2
0.714	2.67307	0.428	0.451	0.04	Endothelial_Cell	TMEM88
0.714	2.43594	0.428	0.42	0.056	Endothelial_Cell	HAPLN3
0.714	2.01142	0.428	0.407	0.065	Endothelial_Cell	MECOM
0.714	2.00087	0.428	0.438	0.071	Endothelial_Cell	HEG1
0.714	1.29143	0.428	0.58	0.213	Endothelial_Cell	SELM
0.714	1.01204	0.428	0.642	0.258	Endothelial_Cell	CYB5A
0.713	2.96251	0.426	0.463	0.086	Endothelial_Cell	PPP1R14A
0.713	2.67636	0.426	0.383	0.024	Endothelial_Cell	NKD2
0.712	1.54815	0.424	0.463	0.067	Endothelial_Cell	TSPAN9
0.712	1.0317	0.424	0.716	0.366	Endothelial_Cell	RSU1
0.711	1.99068	0.422	0.358	0.046	Endothelial_Cell	STARD13
0.711	1.52312	0.422	0.494	0.113	Endothelial_Cell	NOTCH4
0.711	1.20701	0.422	0.741	0.416	Endothelial_Cell	ABLIM1
0.71	2.84239	0.42	0.426	0.041	Endothelial_Cell	RRAS
0.71	2.06325	0.42	0.389	0.034	Endothelial_Cell	PRKCH
0.709	2.04059	0.418	0.574	0.22	Endothelial_Cell	SERPING1
0.709	1.81613	0.418	0.42	0.08	Endothelial_Cell	PTPRB
0.708	2.81069	0.416	0.383	0.03	Endothelial_Cell	ZNF366
0.708	1.79567	0.416	0.469	0.115	Endothelial_Cell	AEBP1
0.708	1.64433	0.416	0.556	0.188	Endothelial_Cell	ARHGAP18
0.708	1.19042	0.416	0.475	0.103	Endothelial_Cell	SERTAD1
0.708	1.17327	0.416	0.593	0.227	Endothelial_Cell	PDZD2
0.708	1.13725	0.416	0.673	0.342	Endothelial_Cell	PDXK
0.707	2.87931	0.414	0.463	0.104	Endothelial_Cell	PLCE1
0.707	2.29612	0.414	0.469	0.123	Endothelial_Cell	RAPGEF5
0.707	2.10194	0.414	0.395	0.028	Endothelial_Cell	ERG
0.707	1.49305	0.414	0.543	0.173	Endothelial_Cell	NOTCH1
0.706	1.53434	0.412	0.772	0.492	Endothelial_Cell	SLC39A10
0.706	1.4837	0.412	0.475	0.063	Endothelial_Cell	MFAP2
0.706	1.12634	0.412	0.5	0.124	Endothelial_Cell	AAMDC
0.706	1.0819	0.412	0.457	0.113	Endothelial_Cell	PDE8A
0.705	2.68573	0.41	0.389	0.021	Endothelial_Cell	MYLK2
0.705	2.31398	0.41	0.42	0.047	Endothelial_Cell	PPIC
0.705	1.80659	0.41	0.377	0.053	Endothelial_Cell	ZIC2
0.705	1.71323	0.41	0.519	0.184	Endothelial_Cell	CLEC11A
0.705	1.68218	0.41	0.451	0.111	Endothelial_Cell	FHL3
0.705	1.43112	0.41	0.463	0.122	Endothelial_Cell	SIPA1
0.704	1.84969	0.408	0.438	0.06	Endothelial_Cell	TNS1
0.704	1.70297	0.408	0.457	0.068	Endothelial_Cell	THSD1
0.704	1.2261	0.408	0.679	0.306	Endothelial_Cell	TMEM50B
0.704	1.21915	0.408	0.475	0.097	Endothelial_Cell	SCARF1
0.704	1.17813	0.408	0.778	0.448	Endothelial_Cell	ISYNA1
0.704	1.06422	0.408	0.574	0.24	Endothelial_Cell	YES1
0.703	3.95094	0.406	0.377	0.026	Endothelial_Cell	GJA4
0.703	2.98266	0.406	0.401	0.034	Endothelial_Cell	TGM2
0.703	2.6655	0.406	0.444	0.072	Endothelial_Cell	BHLHE40
0.703	1.55392	0.406	0.383	0.05	Endothelial_Cell	OAS2
0.703	1.21489	0.406	0.451	0.122	Endothelial_Cell	PALD1
0.702	3.43401	0.404	0.432	0.058	Endothelial_Cell	ADA
0.702	3.39326	0.404	0.37	0.009	Endothelial_Cell	ANPEP
0.702	2.44755	0.404	0.451	0.095	Endothelial_Cell	PCOLCE
0.702	1.97011	0.404	0.414	0.084	Endothelial_Cell	RGS3
0.702	1.85663	0.404	0.377	0.043	Endothelial_Cell	TEK
0.702	1.40099	0.404	0.63	0.295	Endothelial_Cell	JAM2
0.701	3.41235	0.402	0.401	0.028	Endothelial_Cell	SDPR
0.701	1.52698	0.402	0.426	0.08	Endothelial_Cell	GSDMD
0.701	1.45892	0.402	0.519	0.135	Endothelial_Cell	SLC52A2
0.983	3.38837	0.966	1	0.493	Immune	HLA-B
0.978	2.64513	0.956	1	0.887	Immune	B2M
0.966	4.84784	0.932	0.938	0.018	Immune	LSP1
0.946	5.84068	0.892	0.906	0.036	Immune	PLAC8
0.942	4.08756	0.884	0.938	0.251	Immune	IFITM2
0.935	5.57806	0.87	0.885	0.11	Immune	CD52
0.931	2.70469	0.862	0.969	0.241	Immune	PTPRC
0.93	2.476	0.86	0.979	0.62	Immune	HLA-A
0.928	2.62019	0.856	0.938	0.256	Immune	HLA-C
0.911	4.23301	0.822	0.833	0.081	Immune	RAC2
0.908	1.82087	0.816	0.979	0.428	Immune	HLA-E
0.9	2.27868	0.8	0.969	0.377	Immune	ARHGDIB
0.898	3.78997	0.796	0.875	0.238	Immune	IFITM1
0.897	2.45871	0.794	0.948	0.415	Immune	MYL12A
0.891	5.43958	0.782	0.75	0.014	Immune	IL2RG
0.889	2.19525	0.778	0.979	0.828	Immune	PFN1
0.885	6.02416	0.77	0.771	0.029	Immune	PTPRCAP
0.877	4.06065	0.754	0.812	0.143	Immune	CRIP1
0.876	2.23654	0.752	0.969	0.665	Immune	TXNIP
0.874	2.61819	0.748	0.854	0.275	Immune	CORO1A
0.87	2.67004	0.74	0.896	0.38	Immune	LIMD2
0.867	2.7897	0.734	0.865	0.198	Immune	CD37
0.864	2.60051	0.728	0.865	0.231	Immune	GMFG
0.861	3.87707	0.722	0.854	0.3	Immune	CD74
0.858	3.40907	0.716	0.76	0.091	Immune	EMP3
0.853	1.87989	0.706	0.875	0.231	Immune	ZFP36
0.838	4.47786	0.676	0.667	0.033	Immune	CD69
0.838	4.16208	0.676	0.708	0.04	Immune	CD44
0.836	3.54499	0.672	0.708	0.06	Immune	CYTIP
0.835	2.30765	0.67	0.792	0.186	Immune	LCP1
0.834	4.95398	0.668	0.677	0.072	Immune	S100A4
0.826	1.99097	0.652	0.802	0.271	Immune	TAGLN2
0.821	1.56685	0.642	0.906	0.483	Immune	PSME1
0.82	1.97668	0.64	0.844	0.317	Immune	UCP2
0.818	1.72681	0.636	0.698	0.148	Immune	HLA-H
0.816	3.712	0.632	0.646	0.079	Immune	PSMB9
0.814	1.65991	0.628	0.844	0.329	Immune	JUNB
0.812	4.35635	0.624	0.604	0.01	Immune	CD48
0.812	3.30509	0.624	0.688	0.184	Immune	HCST
0.81	2.29552	0.62	0.698	0.138	Immune	PTPN6
0.81	1.58283	0.62	0.979	0.875	Immune	SH3BGRL3
0.81	1.04975	0.62	1	0.927	Immune	SERF2
0.807	3.13711	0.614	0.625	0.044	Immune	SEPT1
0.807	1.24404	0.614	0.896	0.515	Immune	DNAJB1
0.804	3.36615	0.608	0.625	0.076	Immune	STK17B
0.801	3.74234	0.602	0.646	0.066	Immune	GIMAP7
0.801	2.56379	0.602	0.812	0.428	Immune	TSC22D3
0.801	1.3942	0.602	0.948	0.621	Immune	DUSP1
0.798	1.0342	0.596	0.844	0.276	Immune	ITGB2
0.793	3.12375	0.586	0.646	0.1	Immune	FXYD5
0.793	2.36604	0.586	0.688	0.186	Immune	GIMAP4
0.792	2.58922	0.584	0.708	0.185	Immune	UTRN
0.792	1.09335	0.584	0.99	0.839	Immune	ARPC2
0.791	3.52149	0.582	0.646	0.12	Immune	IRF1
0.787	2.04416	0.574	0.781	0.316	Immune	SRGN
0.787	1.84055	0.574	0.646	0.117	Immune	GPSM3
0.787	1.14508	0.574	0.719	0.206	Immune	GADD45B
0.781	3.83745	0.562	0.562	0.012	Immune	CD7
0.781	1.73374	0.562	0.823	0.34	Immune	MSN
0.78	1.89955	0.56	0.76	0.345	Immune	PSME2
0.778	4.74523	0.556	0.531	0.012	Immune	ISG20
0.775	1.40296	0.55	0.76	0.284	Immune	ARPC1B
0.774	1.05517	0.548	0.979	0.926	Immune	RPL28
0.77	3.7738	0.54	0.562	0.055	Immune	CARD16
0.77	1.11499	0.54	0.938	0.659	Immune	FOS
0.768	1.09624	0.536	0.969	0.76	Immune	EEF1D
0.767	2.05989	0.534	0.594	0.141	Immune	HCLS1
0.766	4.61354	0.532	0.531	0.007	Immune	LCK
0.765	5.33617	0.53	0.542	0.02	Immune	LTB
0.765	1.53454	0.53	0.667	0.192	Immune	BIN2
0.762	3.17946	0.524	0.49	0.003	Immune	CD3E
0.761	4.13632	0.522	0.521	0.009	Immune	SYTL1
0.761	1.37151	0.522	0.885	0.552	Immune	TAPBP
0.76	2.3965	0.52	0.573	0.108	Immune	CNN2
0.76	1.68106	0.52	0.667	0.224	Immune	FYB
0.759	1.15581	0.518	0.625	0.215	Immune	VAMP8
0.758	2.54856	0.516	0.51	0.048	Immune	ICAM3
0.757	3.3248	0.514	0.552	0.072	Immune	ADGRE5
0.756	2.86824	0.512	0.562	0.09	Immune	ACAP1
0.756	2.29192	0.512	0.615	0.153	Immune	SP110
0.756	1.82865	0.512	0.771	0.387	Immune	LY6E
0.755	1.59143	0.51	0.719	0.261	Immune	XAF1
0.755	1.46245	0.51	0.656	0.168	Immune	STK10
0.753	2.74709	0.506	0.562	0.097	Immune	HMHA1
0.751	1.92219	0.502	0.667	0.209	Immune	KLF2
0.75	3.32638	0.5	0.521	0.085	Immune	BTN3A2
0.75	2.23848	0.5	0.625	0.197	Immune	CCND3
0.749	1.40449	0.498	0.677	0.26	Immune	MBNL1
0.748	3.33413	0.496	0.51	0.035	Immune	HLA-F
0.747	1.36651	0.494	0.76	0.365	Immune	S100A11
0.746	2.32129	0.492	0.604	0.169	Immune	S100A10
0.745	2.61251	0.49	0.542	0.086	Immune	ITGAL
0.745	1.51816	0.49	0.604	0.174	Immune	ELF1
0.744	1.47953	0.488	0.75	0.424	Immune	FCER1G
0.741	2.53926	0.482	0.573	0.163	Immune	CLEC2D
0.74	5.16453	0.48	0.5	0.064	Immune	HLA-DRA
0.74	4.80503	0.48	0.5	0.04	Immune	SELL
0.737	3.62664	0.474	0.51	0.075	Immune	RARRES3
0.737	1.91924	0.474	0.677	0.294	Immune	ISG15
0.733	2.37688	0.466	0.542	0.114	Immune	IL16
0.733	1.46101	0.466	0.74	0.443	Immune	RNF213
0.732	4.06686	0.464	0.469	0.014	Immune	TBC1D10C
0.73	4.42024	0.46	0.479	0.07	Immune	IL32
0.729	1.69133	0.458	0.635	0.231	Immune	PIP4K2A
0.728	6.33792	0.456	0.479	0.012	Immune	GZMA
0.727	1.41027	0.454	0.667	0.291	Immune	CSK
0.727	1.24022	0.454	0.719	0.364	Immune	ADD3
0.726	1.50326	0.452	0.688	0.314	Immune	FAM65B
0.726	1.36702	0.452	0.729	0.4	Immune	PRR13
0.725	1.83951	0.45	0.552	0.133	Immune	ANXA11
0.723	2.24558	0.446	0.583	0.2	Immune	IQGAP1
0.722	3.38448	0.444	0.458	0.026	Immune	DENND2D
0.721	2.03753	0.442	0.573	0.222	Immune	CIB1
0.721	1.12551	0.442	0.719	0.341	Immune	ZFP36L2
0.72	3.07609	0.44	0.479	0.037	Immune	CLEC2B
0.72	2.49839	0.44	0.51	0.087	Immune	ARHGAP15
0.72	1.8021	0.44	0.646	0.33	Immune	CLIC1
0.719	3.76366	0.438	0.417	0.007	Immune	SKAP1
0.719	3.06032	0.438	0.51	0.085	Immune	ANXA1
0.719	2.54495	0.438	0.5	0.115	Immune	PSMB8
0.719	2.01331	0.438	0.771	0.474	Immune	NEAT1
0.719	1.62152	0.438	0.5	0.091	Immune	TMC8
0.719	1.61548	0.438	0.552	0.165	Immune	SP100
0.718	3.73172	0.436	0.552	0.184	Immune	S100A6
0.716	1.3667	0.432	0.854	0.666	Immune	RPL13A
0.716	1.30145	0.432	0.677	0.318	Immune	MYH9
0.715	3.27935	0.43	0.406	0.018	Immune	HLA-DRB1
0.715	2.64423	0.43	0.458	0.084	Immune	ARHGAP9
0.714	4.74315	0.428	0.438	0.018	Immune	FCMR
0.713	1.51194	0.426	0.521	0.14	Immune	TAGAP
0.713	1.40683	0.426	0.76	0.503	Immune	RAP1B
0.712	3.68933	0.424	0.417	0.011	Immune	DOK2
0.711	4.3875	0.422	0.396	0.009	Immune	PVRIG
0.711	3.04998	0.422	0.49	0.104	Immune	DUSP2
0.711	1.82695	0.422	0.469	0.079	Immune	FERMT3
0.71	1.59998	0.42	0.708	0.454	Immune	LRRFIP1
0.709	3.08269	0.418	0.417	0.025	Immune	RHOH
0.709	2.62988	0.418	0.521	0.115	Immune	ETS1
0.708	1.80731	0.416	0.49	0.141	Immune	ABI3
0.708	1.49927	0.416	0.552	0.187	Immune	ARHGEF1
0.706	3.75814	0.412	0.385	0.003	Immune	LY9
0.706	1.28379	0.412	0.604	0.28	Immune	LITAF
0.704	3.63877	0.408	0.448	0.077	Immune	CD96
0.704	1.90915	0.408	0.469	0.092	Immune	AKNA
0.704	1.4882	0.408	0.74	0.401	Immune	IFITM3
0.703	4.22947	0.406	0.417	0.006	Immune	SH2D1A
0.703	1.36323	0.406	0.51	0.111	Immune	EVI2B
0.702	1.74284	0.404	0.51	0.152	Immune	RCSD1
1	7.48189	1	1	0.098	Blood	ALAS2
0.999	6.18318	0.998	1	0.769	Blood	HBG1
0.998	5.34362	0.996	1	0.935	Blood	HBG2
0.996	5.8649	0.992	1	0.634	Blood	HBB
0.993	5.9845	0.986	1	0.846	Blood	HBA1
0.992	4.68747	0.984	1	0.297	Blood	BLVRB
0.988	7.12031	0.976	0.984	0.189	Blood	HBM
0.987	6.64539	0.974	0.984	0.131	Blood	AHSP
0.982	4.11808	0.964	1	0.409	Blood	SLC25A39
0.978	4.23338	0.956	0.984	0.143	Blood	SLC25A37
0.973	6.62761	0.946	0.951	0.022	Blood	GYPB
0.972	4.9212	0.944	1	0.94	Blood	HBA2
0.96	3.39438	0.92	1	0.483	Blood	SNCA
0.953	3.06041	0.906	0.984	0.258	Blood	STRADB
0.951	3.26355	0.902	0.967	0.227	Blood	GYPC
0.95	4.55805	0.9	0.852	0.026	Blood	FAM46C
0.942	4.20522	0.884	0.934	0.284	Blood	BPGM
0.919	6.43503	0.838	0.82	0.029	Blood	GYPA
0.919	4.73856	0.838	0.836	0.024	Blood	HEMGN
0.919	4.47723	0.838	0.885	0.104	Blood	SELENBP1
0.918	3.11807	0.836	0.934	0.263	Blood	DCAF12
0.917	3.21369	0.834	0.902	0.257	Blood	MPP1
0.915	2.57065	0.83	0.984	0.773	Blood	BNIP3L
0.913	5.36984	0.826	0.82	0.014	Blood	EPB42
0.913	3.52442	0.826	0.836	0.131	Blood	HBQ1
0.912	3.67729	0.824	0.852	0.132	Blood	FECH
0.904	5.77916	0.808	0.803	0.069	Blood	SLC4A1
0.896	2.94021	0.792	0.951	0.54	Blood	NCOA4
0.893	2.40572	0.786	0.885	0.292	Blood	BCL2L1
0.892	5.43486	0.784	0.787	0.029	Blood	MYL4
0.89	2.46093	0.78	0.885	0.304	Blood	ADIPOR1
0.888	3.03787	0.776	0.869	0.278	Blood	CCNDBP1
0.879	2.01131	0.758	0.934	0.347	Blood	FBXO7
0.879	1.86442	0.758	1	0.946	Blood	OAZ1
0.876	1.88688	0.752	1	0.762	Blood	BSG
0.856	4.14359	0.712	0.705	0.01	Blood	PHOSPHO1
0.856	2.52685	0.712	0.803	0.169	Blood	FAM210B
0.852	2.79444	0.704	0.77	0.095	Blood	YBX3
0.839	1.8589	0.678	0.869	0.408	Blood	CISD2
0.835	2.92491	0.67	0.738	0.11	Blood	MAP2K3
0.833	1.64144	0.666	0.852	0.324	Blood	FAM104A
0.832	3.21146	0.664	0.623	0.037	Blood	SMIM1
0.824	3.26694	0.648	0.672	0.13	Blood	TRIM58
0.82	6.26665	0.64	0.607	0.025	Blood	HBZ
0.818	3.11085	0.636	0.639	0.038	Blood	SLC14A1
0.813	4.41505	0.626	0.557	0.01	Blood	NFE2
0.813	2.74335	0.626	0.689	0.213	Blood	GLRX5
0.801	3.74799	0.602	0.607	0.024	Blood	GMPR
0.798	1.41267	0.596	0.869	0.538	Blood	RNF10
0.795	2.95515	0.59	0.623	0.163	Blood	SMOX
0.788	1.66726	0.576	0.672	0.234	Blood	PIP4K2A
0.785	4.52516	0.57	0.623	0.123	Blood	HMBS
0.785	1.6056	0.57	1	0.902	Blood	PRDX2
0.78	1.69621	0.56	0.656	0.165	Blood	OSBP2
0.78	1.05904	0.56	1	0.862	Blood	GABARAPL2
0.774	1.09218	0.548	0.885	0.538	Blood	PSMF1
0.769	2.23457	0.538	0.672	0.238	Blood	SLC2A1
0.768	2.54947	0.536	0.59	0.108	Blood	PCGF5
0.764	2.92116	0.528	0.607	0.104	Blood	PNP
0.763	1.64427	0.526	0.689	0.324	Blood	DMTN
0.76	2.05344	0.52	0.738	0.353	Blood	UROD
0.752	1.72818	0.504	0.721	0.388	Blood	DPM2
0.75	1.14009	0.5	0.984	0.759	Blood	GUK1
0.749	2.0097	0.498	0.672	0.316	Blood	IFI27
0.749	1.5894	0.498	0.59	0.169	Blood	MARCH2
0.747	1.28724	0.494	0.721	0.361	Blood	EMC3
0.746	1.60496	0.492	0.59	0.148	Blood	MARCH8
0.745	4.55876	0.49	0.492	0.01	Blood	KLF1
0.745	2.4902	0.49	0.721	0.346	Blood	ARL4A
0.745	1.88147	0.49	0.557	0.211	Blood	R3HDM4
0.745	1.12923	0.49	0.705	0.324	Blood	UCP2
0.744	2.24492	0.488	0.525	0.12	Blood	EPB41
0.743	3.20137	0.486	0.59	0.245	Blood	TMCC2
0.739	1.52433	0.478	0.623	0.219	Blood	HPS1
0.737	1.35619	0.474	0.721	0.306	Blood	HAGH
0.735	1.65109	0.47	0.705	0.4	Blood	ISCA1
0.734	1.65008	0.468	0.656	0.278	Blood	REXO2
0.731	2.00745	0.462	0.607	0.264	Blood	FGFR1OP2
0.731	1.75845	0.462	0.541	0.171	Blood	TANGO2
0.73	2.29328	0.46	0.574	0.137	Blood	PIM1
0.726	2.32402	0.452	0.377	0.015	Blood	XK
0.722	1.08172	0.444	0.77	0.473	Blood	ANP32B
0.719	1.03714	0.438	0.754	0.374	Blood	FKBP8
0.715	1.70955	0.43	0.459	0.082	Blood	SLC1A5
0.714	2.82625	0.428	0.377	0.054	Blood	RSAD2
0.713	1.08539	0.426	0.607	0.387	Blood	PRDX6
0.71	2.24367	0.42	0.426	0.066	Blood	RHD
0.707	3.38083	0.414	0.393	0.008	Blood	KRT1
0.706	1.88784	0.412	0.475	0.081	Blood	YOD1
0.704	1.22672	0.408	0.525	0.207	Blood	ASCC2
0.703	2.24346	0.406	0.475	0.11	Blood	ST6GALNAC4
0.702	1.79693	0.404	0.639	0.346	Blood	CAT
0.701	1.33559	0.402	0.541	0.212	Blood	CYSTM1

## Sheet: DEGs_of_12_In_and_Ex_Clusters
myAUC	avg_diff	power	pct.1	pct.2	cluster	gene
0.84	2.08643	0.68	0.948	0.887	Ex_1	EIF1B
0.793	1.85587	0.586	0.876	0.679	Ex_1	CSRP2
0.79	1.49634	0.58	0.925	0.858	Ex_1	LINC01158
0.78	1.55095	0.56	0.884	0.613	Ex_1	SLA
0.771	1.51441	0.542	0.82	0.473	Ex_1	MEIS2
0.732	1.00393	0.464	0.929	0.861	Ex_1	ENC1
0.725	1.51369	0.45	0.73	0.473	Ex_1	LINC01102
0.854	2.1442	0.708	0.906	0.493	Ex_2	MEIS2
0.838	1.42774	0.676	0.972	0.875	Ex_2	ZBTB20
0.802	2.10584	0.604	0.849	0.535	Ex_2	NFIA
0.776	1.21625	0.552	0.972	0.86	Ex_2	LINC01158
0.747	1.78125	0.494	0.811	0.512	Ex_2	MDK
0.746	1.27519	0.492	0.943	0.865	Ex_2	ENC1
0.744	1.53716	0.488	0.802	0.544	Ex_2	EZR
0.743	2.07815	0.486	0.708	0.376	Ex_2	IGFBPL1
0.741	1.55486	0.482	0.821	0.623	Ex_2	PPP2R2B
0.735	2.00211	0.47	0.613	0.259	Ex_2	PHLDA1
0.735	1.33248	0.47	0.868	0.66	Ex_2	MLLT3
0.732	2.92377	0.464	0.575	0.166	Ex_2	ZFHX4
0.725	1.07143	0.45	0.962	0.872	Ex_2	NFIB
0.723	1.53205	0.446	0.783	0.598	Ex_2	POU3F2
0.722	1.23211	0.444	0.896	0.769	Ex_2	DDAH2
0.713	1.44932	0.426	0.726	0.461	Ex_2	HSPA1B
0.956	2.43817	0.912	0.996	0.628	Ex_4	ARPP21
0.934	1.82981	0.868	1	0.896	Ex_4	MIAT
0.922	1.82568	0.844	1	0.918	Ex_4	KCNQ1OT1
0.902	1.29977	0.804	1	0.937	Ex_4	LINC00504
0.895	1.4704	0.79	0.998	0.756	Ex_4	LOC729348
0.887	1.89259	0.774	0.879	0.191	Ex_4	LRRC4C
0.887	1.49401	0.774	0.989	0.561	Ex_4	PCLO
0.877	1.73353	0.754	0.899	0.232	Ex_4	SCN9A
0.877	1.45519	0.754	0.991	0.521	Ex_4	LINC00342
0.871	1.63015	0.742	0.884	0.239	Ex_4	CSMD2
0.87	1.54752	0.74	0.909	0.284	Ex_4	DOCK9
0.87	1.5054	0.74	0.924	0.305	Ex_4	GOLGA8B
0.864	1.05014	0.728	0.998	0.886	Ex_4	FOXK1
0.864	1.04494	0.728	1	0.938	Ex_4	SHISA9
0.862	1.28042	0.724	0.998	0.816	Ex_4	CELF2
0.861	1.49386	0.722	0.864	0.228	Ex_4	FBN3
0.858	2.0384	0.716	0.772	0.12	Ex_4	CELF2-AS2
0.852	1.74843	0.704	0.793	0.181	Ex_4	PDIA2
0.852	1.09723	0.704	0.924	0.33	Ex_4	ARFGEF3
0.847	1.39905	0.694	0.858	0.239	Ex_4	CACNA1B
0.847	1.31839	0.694	0.946	0.418	Ex_4	PPFIBP1
0.847	1.14989	0.694	0.912	0.362	Ex_4	ACAP3
0.843	1.08411	0.686	0.942	0.475	Ex_4	LINC00506
0.842	1.58871	0.684	0.78	0.166	Ex_4	JAG2
0.841	1.20879	0.682	0.905	0.335	Ex_4	ACTN2
0.84	1.81985	0.68	0.681	0.138	Ex_4	PRICKLE2-AS3
0.84	1.2203	0.68	0.965	0.518	Ex_4	R3HDM1
0.839	1.44261	0.678	0.826	0.249	Ex_4	NRBP2
0.839	1.00502	0.678	0.974	0.572	Ex_4	SERPINB9
0.834	1.19185	0.668	0.888	0.348	Ex_4	PTCHD4
0.832	1.05351	0.664	0.918	0.403	Ex_4	GOLGA8A
0.831	1.6556	0.662	0.828	0.245	Ex_4	AHI1
0.831	1.10389	0.662	0.966	0.482	Ex_4	SCN2A
0.83	1.17537	0.66	0.94	0.456	Ex_4	ACADVL
0.83	1.10378	0.66	0.937	0.395	Ex_4	PKD1
0.829	1.19441	0.658	0.825	0.274	Ex_4	LOC100190986
0.827	1.28006	0.654	0.761	0.184	Ex_4	TARBP1
0.826	1.18758	0.652	0.897	0.351	Ex_4	SYBU
0.826	1.08677	0.652	0.817	0.228	Ex_4	HYDIN
0.825	1.67742	0.65	0.731	0.145	Ex_4	CCDC64
0.825	1.17751	0.65	0.75	0.22	Ex_4	LOC101928936
0.824	1.29352	0.648	0.927	0.463	Ex_4	SYNE1
0.824	1.04641	0.648	0.994	0.815	Ex_4	ANKRD36
0.823	1.11354	0.646	0.854	0.295	Ex_4	PI4KAP2
0.823	1.11151	0.646	0.946	0.484	Ex_4	WDR60
0.822	1.95882	0.644	0.662	0.125	Ex_4	RGS11
0.822	1.24868	0.644	0.812	0.242	Ex_4	EXD3
0.821	1.50201	0.642	0.724	0.151	Ex_4	CACNA1C
0.82	1.63262	0.64	0.746	0.193	Ex_4	RAP1GAP2
0.82	1.17096	0.64	0.834	0.267	Ex_4	NIN
0.82	1.07247	0.64	0.931	0.443	Ex_4	CACNA1E
0.82	1.05407	0.64	0.787	0.221	Ex_4	LOC440300
0.819	1.36285	0.638	0.716	0.164	Ex_4	FADS3
0.817	1.06375	0.634	0.937	0.45	Ex_4	FBXW7
0.816	1.19705	0.632	0.864	0.319	Ex_4	LMO7
0.816	1.14275	0.632	0.757	0.184	Ex_4	RYR2
0.816	1.07937	0.632	0.86	0.311	Ex_4	ELMOD1
0.815	1.37811	0.63	0.729	0.176	Ex_4	BZRAP1
0.812	1.32798	0.624	0.744	0.208	Ex_4	KCNMA1
0.812	1.13209	0.624	0.677	0.184	Ex_4	LOC101927374
0.812	1.12527	0.624	0.868	0.306	Ex_4	PTPRK
0.811	1.24685	0.622	0.828	0.271	Ex_4	DMWD
0.811	1.06836	0.622	0.896	0.372	Ex_4	STX1A
0.809	1.57973	0.618	0.696	0.148	Ex_4	LGI4
0.808	1.3227	0.616	0.724	0.158	Ex_4	TNK2
0.807	1.64193	0.614	0.731	0.188	Ex_4	ITPR1
0.807	1.20133	0.614	0.743	0.166	Ex_4	TMEM108-AS1
0.806	1.5729	0.612	0.69	0.125	Ex_4	FAM155A-IT1
0.805	1.31555	0.61	0.728	0.2	Ex_4	SLC4A10
0.805	1.11924	0.61	0.759	0.227	Ex_4	RAP1GAP
0.804	1.07818	0.608	0.763	0.231	Ex_4	SRRM3
0.804	1.03882	0.608	0.687	0.192	Ex_4	PGM5P2
0.804	1.02194	0.608	0.744	0.203	Ex_4	PNCK
0.803	1.21057	0.606	0.696	0.145	Ex_4	LTBP4
0.802	1.33772	0.604	0.729	0.162	Ex_4	MMP17
0.802	1.087	0.604	0.718	0.236	Ex_4	DGKH
0.8	1.35403	0.6	0.711	0.169	Ex_4	PLEKHA6
0.799	2.21991	0.598	0.616	0.111	Ex_4	TMEM74B
0.799	1.55729	0.598	0.651	0.129	Ex_4	SNX32
0.799	1.40049	0.598	0.679	0.153	Ex_4	SLC7A5P2
0.798	1.14834	0.596	0.815	0.31	Ex_4	DNAJB2
0.797	1.03325	0.594	0.832	0.334	Ex_4	PLXNA3
0.797	1.00976	0.594	0.69	0.171	Ex_4	SPTBN4
0.796	2.01019	0.592	0.642	0.14	Ex_4	CPNE7
0.796	1.19023	0.592	0.722	0.207	Ex_4	PLEC
0.796	1.09867	0.592	0.744	0.218	Ex_4	RPS6KL1
0.795	1.07827	0.59	0.787	0.27	Ex_4	POU2F2
0.794	1.17357	0.588	0.701	0.212	Ex_4	RNF213
0.794	1.14738	0.588	0.703	0.194	Ex_4	CACNA1A
0.793	1.28404	0.586	0.674	0.139	Ex_4	RYR3
0.793	1.08802	0.586	0.659	0.166	Ex_4	CC2D1A
0.793	1.00216	0.586	0.991	0.758	Ex_4	ANKRD36B
0.791	1.49056	0.582	0.647	0.122	Ex_4	CACNA1I
0.791	1.08189	0.582	0.802	0.29	Ex_4	PFKP
0.79	1.56419	0.58	0.692	0.169	Ex_4	SLC8A1-AS1
0.787	1.07496	0.574	0.662	0.15	Ex_4	SPEG
0.786	1.2004	0.572	0.662	0.148	Ex_4	DNM3OS
0.784	1.26356	0.568	0.616	0.122	Ex_4	CACNA1G
0.782	1.15356	0.564	0.632	0.11	Ex_4	LINC01410
0.78	1.23033	0.56	0.651	0.139	Ex_4	MYLIP
0.779	1.13652	0.558	0.629	0.149	Ex_4	ABCA5
0.778	1.73253	0.556	0.772	0.308	Ex_4	CCDC144B
0.778	1.25709	0.556	0.642	0.149	Ex_4	NPY1R
0.777	1.21038	0.554	0.599	0.128	Ex_4	ADAM11
0.776	1.14817	0.552	0.7	0.185	Ex_4	HIC2
0.775	1.84227	0.55	0.549	0.12	Ex_4	SLC26A4
0.775	1.37152	0.55	0.588	0.104	Ex_4	TIMP3
0.775	1.04745	0.55	0.75	0.26	Ex_4	MYO6
0.774	1.35613	0.548	0.586	0.113	Ex_4	STX3
0.773	1.68149	0.546	0.549	0.091	Ex_4	SAMD5
0.773	1.21112	0.546	0.636	0.16	Ex_4	PTPN13
0.773	1.09183	0.546	0.735	0.234	Ex_4	UACA
0.772	1.32774	0.544	0.664	0.213	Ex_4	SLC27A1
0.772	1.31293	0.544	0.616	0.108	Ex_4	DLGAP2
0.768	1.0428	0.536	0.606	0.117	Ex_4	LAMA5
0.767	1.07843	0.534	0.705	0.215	Ex_4	NTRK3
0.765	1.75435	0.53	0.591	0.131	Ex_4	PROM1
0.764	1.27264	0.528	0.61	0.131	Ex_4	AP1G2
0.763	1.33048	0.526	0.575	0.085	Ex_4	ABCC8
0.762	1.22666	0.524	0.586	0.12	Ex_4	GRB14
0.759	1.00549	0.518	0.567	0.092	Ex_4	LRRIQ1
0.758	1.39714	0.516	0.593	0.122	Ex_4	LOC101929570
0.754	1.36126	0.508	0.534	0.101	Ex_4	MYO1C
0.754	1.21638	0.508	0.573	0.117	Ex_4	DAB2
0.753	1.25159	0.506	0.485	0.1	Ex_4	KIF1C
0.751	1.0477	0.502	0.636	0.169	Ex_4	GABRB1
0.75	1.07359	0.5	0.593	0.133	Ex_4	ERICH3
0.747	1.47231	0.494	0.56	0.105	Ex_4	CAND2
0.747	1.11942	0.494	0.517	0.078	Ex_4	C6orf10
0.746	1.81246	0.492	0.5	0.06	Ex_4	DUSP5P1
0.745	1.09074	0.49	0.431	0.083	Ex_4	FAM227A
0.745	1.04032	0.49	0.511	0.099	Ex_4	SGSM1
0.745	1.01016	0.49	0.653	0.211	Ex_4	IGSF21
0.744	1.21576	0.488	0.532	0.081	Ex_4	PTPRD-AS1
0.743	1.17176	0.486	0.575	0.137	Ex_4	TMEM178A
0.743	1.03667	0.486	0.463	0.105	Ex_4	EEF2K
0.742	1.25522	0.484	0.539	0.14	Ex_4	CSGALNACT1
0.742	1.15976	0.484	0.58	0.137	Ex_4	GRID2
0.742	1.1409	0.484	0.522	0.111	Ex_4	PNMA3
0.741	1.69547	0.482	0.519	0.064	Ex_4	ANO3
0.741	1.12148	0.482	0.526	0.115	Ex_4	LIMS2
0.74	1.18655	0.48	0.418	0.053	Ex_4	PTCH2
0.739	1.03107	0.478	0.556	0.151	Ex_4	RASGRP2
0.738	1.62975	0.476	0.498	0.064	Ex_4	CELF2-AS1
0.738	1.16441	0.476	0.528	0.099	Ex_4	CSMD1
0.737	1.10341	0.474	0.586	0.17	Ex_4	PDZD2
0.736	1.39447	0.472	0.521	0.094	Ex_4	KHDRBS2
0.736	1.37928	0.472	0.498	0.098	Ex_4	LOC155060
0.735	1.25544	0.47	0.511	0.077	Ex_4	KIRREL3-AS2
0.733	1.48169	0.466	0.491	0.061	Ex_4	RPL23AP32
0.727	1.10308	0.454	0.489	0.094	Ex_4	KLHL3
0.727	1.02993	0.454	0.519	0.121	Ex_4	RAPGEFL1
0.725	1.37512	0.45	0.494	0.099	Ex_4	GDA
0.725	1.01498	0.45	0.549	0.161	Ex_4	CNTN3
0.722	1.20873	0.444	0.487	0.121	Ex_4	SEC31B
0.721	1.09308	0.442	0.504	0.154	Ex_4	STK36
0.719	1.29531	0.438	0.463	0.068	Ex_4	LOC101929653
0.719	1.16747	0.438	0.453	0.092	Ex_4	CRIPAK
0.717	1.31335	0.434	0.539	0.162	Ex_4	USP32P2
0.716	1.56842	0.432	0.448	0.064	Ex_4	ANKRD18A
0.715	1.31904	0.43	0.405	0.059	Ex_4	FGF17
0.715	1.07956	0.43	0.308	0.077	Ex_4	KIAA1656
0.712	1.17672	0.424	0.407	0.06	Ex_4	RNF207
0.712	1.0591	0.424	0.465	0.106	Ex_4	EPHA7
0.71	1.53721	0.42	0.435	0.069	Ex_4	JAKMIP3
0.709	1.24586	0.418	0.435	0.082	Ex_4	GULP1
0.709	1.12441	0.418	0.442	0.09	Ex_4	PPFIA4
0.708	1.35145	0.416	0.409	0.062	Ex_4	GNB3
0.706	1.03676	0.412	0.446	0.09	Ex_4	SLC8A3
0.705	1.10952	0.41	0.476	0.124	Ex_4	SLC2A13
0.704	1.02106	0.408	0.42	0.084	Ex_4	MST1
0.702	1.13969	0.404	0.487	0.113	Ex_4	GRP
0.815	1.96738	0.63	0.99	0.552	In_1	FOS
0.782	1.6391	0.564	0.81	0.411	In_1	LHX6
0.776	1.27845	0.552	0.962	0.824	In_1	PDE4DIP
0.774	1.45143	0.548	0.914	0.699	In_1	RBP1
0.757	1.66261	0.514	0.781	0.389	In_1	PDZRN4
0.754	1.08849	0.508	0.905	0.618	In_1	MAF
0.745	1.11203	0.49	0.886	0.579	In_1	CXCR4
0.725	1.04035	0.45	0.829	0.563	In_1	DLX2
0.718	1.33715	0.436	0.781	0.502	In_1	ARL4D
0.712	1.61595	0.424	0.648	0.342	In_1	NXPH1
0.709	1.64079	0.418	0.667	0.321	In_1	BRINP2
0.975	2.5191	0.95	1	0.288	In_2	SST
0.81	1.54047	0.62	0.95	0.613	In_2	MAF
0.794	1.32872	0.588	0.826	0.408	In_2	LHX6
0.742	1.34888	0.484	0.76	0.388	In_2	PDZRN4
0.733	1.2237	0.466	0.645	0.193	In_2	ACKR3
0.727	1.10035	0.454	0.909	0.698	In_2	RBP1
0.703	1.24283	0.406	0.661	0.319	In_2	BRINP2
0.903	1.99997	0.806	1	0.567	In_3	BOD1L1
0.791	1.56688	0.582	0.868	0.626	In_3	MAF
0.782	1.92043	0.564	0.816	0.422	In_3	LHX6
0.756	1.09859	0.512	0.895	0.829	In_3	PDE4DIP
0.753	1.23832	0.506	0.921	0.682	In_3	ERBB4
0.751	1.34592	0.502	0.868	0.602	In_3	GAD1
0.795	1.45853	0.59	0.891	0.562	In_4	CXCR4
0.771	1.64779	0.542	0.795	0.391	In_4	LHX6
0.769	1.29611	0.538	0.904	0.689	In_4	RBP1
0.755	1.03676	0.51	0.913	0.65	In_4	PLS3
0.752	1.02784	0.504	0.969	0.816	In_4	PDE4DIP
0.738	1.93631	0.476	0.686	0.322	In_4	NXPH1
0.738	1.57897	0.476	0.712	0.375	In_4	PDZRN4
0.738	1.48954	0.476	0.847	0.608	In_4	MAF
0.723	1.09926	0.446	0.9	0.664	In_4	ERBB4
0.707	1.22639	0.414	0.812	0.585	In_4	GAD1
0.95	2.54422	0.9	1	0.408	In_5	DLX6-AS1
0.783	1.42259	0.566	0.906	0.633	In_5	DLX1
0.781	1.98671	0.562	0.896	0.642	In_5	CNR1
0.737	1.9438	0.474	0.717	0.381	In_5	CALB2
0.721	1.26764	0.442	0.774	0.474	In_5	DLX5
0.715	1.8398	0.43	0.66	0.304	In_5	SCGN
0.925	1.65216	0.85	1	0.417	In_6	DLX6-AS1
0.763	1.37917	0.526	0.94	0.819	In_6	HSPA1A
0.724	1.38674	0.448	0.687	0.309	In_6	SCGN
0.717	1.23395	0.434	0.821	0.64	In_6	DLX1
0.705	1.32186	0.41	0.851	0.749	In_6	BTG1
0.705	1.16778	0.41	0.91	0.821	In_6	TMEM161B-AS1
0.702	1.23492	0.404	0.859	0.688	In_7	SOX2-OT
0.969	2.19383	0.938	1	0.639	In_8	CAMLG
0.777	1.65018	0.554	0.906	0.641	In_8	DLX1

## Sheet: DEGs_of_Glia_Cell_Clusters
myAUC	avg_diff	power	pct.1	pct.2	cluster	gene
0.93	2.09234	0.86	0.978	0.506	Astro_1	SPARCL1
0.92	2.09385	0.84	1	0.693	Astro_1	NCAN
0.917	2.14472	0.834	0.978	0.375	Astro_1	FAM107A
0.904	1.88023	0.808	1	0.777	Astro_1	ID2
0.896	1.79795	0.792	0.978	0.287	Astro_1	EEPD1
0.882	2.25757	0.764	0.957	0.438	Astro_1	GRM3
0.88	2.2237	0.76	0.826	0.124	Astro_1	VEPH1
0.879	1.52426	0.758	0.826	0.092	Astro_1	LINC00943
0.867	1.57873	0.734	1	0.518	Astro_1	TNC
0.863	2.97784	0.726	0.804	0.127	Astro_1	ADGRV1
0.863	1.87907	0.726	0.891	0.255	Astro_1	SLCO1C1
0.861	1.70291	0.722	0.935	0.378	Astro_1	CDC42EP4
0.859	2.16747	0.718	1	0.833	Astro_1	PEA15
0.857	1.48316	0.714	1	0.422	Astro_1	DOK5
0.849	1.27027	0.698	0.978	0.474	Astro_1	EZR
0.847	1.18454	0.694	1	0.833	Astro_1	SLC1A3
0.836	2.28585	0.672	0.696	0.116	Astro_1	RGS20
0.829	2.15368	0.658	0.783	0.183	Astro_1	LRRC3B
0.829	1.46133	0.658	0.913	0.382	Astro_1	PAX6
0.826	1.01995	0.652	0.891	0.323	Astro_1	LGALS3
0.825	1.08798	0.65	0.978	0.45	Astro_1	HEY1
0.821	1.34354	0.642	1	0.896	Astro_1	FABP7
0.819	1.14925	0.638	0.957	0.55	Astro_1	ALDOC
0.819	1.12692	0.638	0.826	0.271	Astro_1	OLFM2
0.817	1.28039	0.634	0.935	0.61	Astro_1	MLC1
0.815	2.06838	0.63	0.696	0.124	Astro_1	DIO2
0.812	2.30331	0.624	0.804	0.279	Astro_1	AGT
0.808	1.1916	0.616	0.783	0.267	Astro_1	ADCYAP1R1
0.807	1.82544	0.614	0.717	0.199	Astro_1	PLAGL1
0.804	2.62255	0.608	0.674	0.1	Astro_1	RAMP3
0.802	1.79628	0.604	0.848	0.283	Astro_1	SFXN5
0.793	3.83412	0.586	0.63	0.088	Astro_1	GPX3
0.793	1.7439	0.586	0.717	0.199	Astro_1	CXCR4
0.793	1.57113	0.586	0.891	0.486	Astro_1	GFAP
0.793	1.35548	0.586	0.63	0.147	Astro_1	LRP4
0.785	1.70065	0.57	0.761	0.259	Astro_1	PAQR8
0.785	1.0544	0.57	0.848	0.41	Astro_1	FOXG1
0.783	1.35623	0.566	0.87	0.371	Astro_1	BTBD17
0.782	1.19957	0.564	0.891	0.418	Astro_1	CBS
0.772	1.3406	0.544	0.935	0.514	Astro_1	CXCL14
0.767	2.57722	0.534	0.587	0.116	Astro_1	LYN
0.765	2.1186	0.53	0.609	0.127	Astro_1	GABRB1
0.762	3.74852	0.524	0.5	0.044	Astro_1	NOG
0.761	1.79833	0.522	0.63	0.155	Astro_1	MMP28
0.758	2.50044	0.516	0.522	0.088	Astro_1	ADORA2B
0.755	2.25147	0.51	0.609	0.116	Astro_1	GALNT16
0.753	1.73924	0.506	0.739	0.307	Astro_1	SIRPA
0.751	2.11312	0.502	0.609	0.084	Astro_1	CHRDL1
0.751	1.92764	0.502	0.565	0.1	Astro_1	TSKU
0.746	2.30823	0.492	0.5	0.032	Astro_1	PRSS35
0.741	1.0139	0.482	0.696	0.211	Astro_1	IFI44L
0.74	1.71099	0.48	0.587	0.116	Astro_1	EFHD2
0.738	1.81957	0.476	0.674	0.307	Astro_1	FADS2
0.738	1.03932	0.476	0.652	0.167	Astro_1	CPNE5
0.738	1.0048	0.476	0.652	0.235	Astro_1	MRC2
0.736	2.72817	0.472	0.587	0.124	Astro_1	ID3
0.735	1.32501	0.47	0.674	0.275	Astro_1	ID1
0.734	1.23636	0.468	0.609	0.159	Astro_1	SOAT1
0.733	1.51244	0.466	0.609	0.199	Astro_1	ANOS1
0.732	1.71774	0.464	0.63	0.171	Astro_1	C1QTNF3
0.732	1.59646	0.464	0.674	0.331	Astro_1	LPCAT1
0.731	2.11192	0.462	0.543	0.112	Astro_1	C8orf4
0.731	1.2707	0.462	0.565	0.163	Astro_1	LAMP5
0.725	3.65181	0.45	0.457	0.064	Astro_1	DCN
0.725	1.13491	0.45	0.891	0.602	Astro_1	TM7SF2
0.725	1.10599	0.45	0.587	0.159	Astro_1	HES4
0.723	1.34452	0.446	0.739	0.386	Astro_1	FRMD4A
0.718	1.48276	0.436	0.609	0.255	Astro_1	PLEC
0.717	1.22659	0.434	0.761	0.41	Astro_1	SYPL1
0.716	1.22264	0.432	0.696	0.295	Astro_1	LSS
0.708	1.47574	0.416	0.522	0.215	Astro_1	CDH4
0.707	2.53715	0.414	0.413	0.032	Astro_1	HTR2A
0.707	2.14412	0.414	0.391	0.036	Astro_1	OAF
0.707	1.82841	0.414	0.478	0.068	Astro_1	LRRC10B
0.706	1.8653	0.412	0.435	0.092	Astro_1	EMID1
0.705	1.21373	0.41	0.543	0.147	Astro_1	NPNT
0.703	1.80184	0.406	0.5	0.108	Astro_1	CSDC2
0.701	3.23735	0.402	0.435	0.04	Astro_1	ANGPTL1
0.701	1.18711	0.402	0.696	0.339	Astro_1	CYB5A
0.984	3.24417	0.968	1	0.55	Astro_2	NTRK2
0.967	3.29821	0.934	1	0.312	Astro_2	AQP4
0.962	4.68467	0.924	0.955	0.13	Astro_2	GJA1
0.961	2.4129	0.922	1	0.827	Astro_2	CLU
0.945	2.10183	0.89	1	0.857	Astro_2	PPAP2B
0.942	2.56386	0.884	1	0.658	Astro_2	CPE
0.931	3.89559	0.862	0.894	0.16	Astro_2	MGST1
0.922	2.42949	0.844	1	0.532	Astro_2	EDNRB
0.907	3.18684	0.814	0.924	0.251	Astro_2	S1PR1
0.906	1.80755	0.812	1	0.693	Astro_2	ATP1A2
0.901	1.54322	0.802	1	0.87	Astro_2	TTYH1
0.889	3.38159	0.778	0.788	0.052	Astro_2	FAM198B
0.889	2.71936	0.778	0.924	0.325	Astro_2	TIMP3
0.883	2.79035	0.766	0.864	0.277	Astro_2	GABBR2
0.881	2.07777	0.762	0.909	0.329	Astro_2	APOE
0.88	2.03515	0.76	0.985	0.567	Astro_2	GLUD1
0.873	2.46439	0.746	0.924	0.424	Astro_2	AHCYL1
0.872	3.70262	0.744	0.803	0.147	Astro_2	SLC7A11
0.871	1.86714	0.742	0.924	0.329	Astro_2	ID4
0.871	1.8115	0.742	0.97	0.446	Astro_2	SPON1
0.871	1.21713	0.742	1	0.909	Astro_2	MT3
0.864	1.60502	0.728	0.97	0.511	Astro_2	ALDOC
0.863	2.63396	0.726	0.864	0.355	Astro_2	MT1E
0.863	1.49611	0.726	1	0.558	Astro_2	PMP2
0.863	1.45377	0.726	1	0.719	Astro_2	ATP1B2
0.855	2.05939	0.71	0.97	0.71	Astro_2	NDRG2
0.853	2.12066	0.706	0.924	0.632	Astro_2	SLC1A2
0.85	1.66143	0.7	0.848	0.268	Astro_2	PBXIP1
0.848	2.58901	0.696	0.788	0.169	Astro_2	VCAM1
0.847	2.29906	0.694	0.833	0.316	Astro_2	SLC1A4
0.844	3.17691	0.688	0.742	0.182	Astro_2	FGFR3
0.843	2.23215	0.686	0.879	0.398	Astro_2	METTL7A
0.839	2.6171	0.678	0.818	0.247	Astro_2	GRAMD3
0.839	2.50239	0.678	0.758	0.147	Astro_2	SDC2
0.831	2.0322	0.662	0.894	0.429	Astro_2	F3
0.831	1.57897	0.662	0.848	0.299	Astro_2	TRIL
0.83	3.01805	0.66	0.727	0.147	Astro_2	BMPR1B
0.829	3.05585	0.658	0.758	0.177	Astro_2	NR2F2
0.828	1.29493	0.656	1	0.68	Astro_2	RAMP1
0.827	4.41495	0.654	0.636	0.017	Astro_2	MYBPC1
0.825	1.20229	0.65	0.985	0.762	Astro_2	OAT
0.817	2.79688	0.634	0.788	0.238	Astro_2	WLS
0.816	1.51497	0.632	0.97	0.723	Astro_2	SLC3A2
0.815	2.95243	0.63	0.576	0.087	Astro_2	ABCA1
0.813	1.97636	0.626	0.848	0.316	Astro_2	SLC15A2
0.811	3.16225	0.622	0.591	0.061	Astro_2	ADIRF
0.809	1.23543	0.618	0.97	0.853	Astro_2	SERPINE2
0.809	1.20772	0.618	0.955	0.823	Astro_2	PTTG1IP
0.807	2.9853	0.614	0.621	0.065	Astro_2	AIFM3
0.807	2.58434	0.614	0.803	0.346	Astro_2	ASPH
0.807	1.91755	0.614	0.848	0.455	Astro_2	NR2F1
0.807	1.36617	0.614	0.955	0.779	Astro_2	HACD3
0.807	1.17881	0.614	1	0.823	Astro_2	ADGRG1
0.805	1.86746	0.61	0.818	0.398	Astro_2	CAMK2G
0.803	1.81671	0.606	0.864	0.472	Astro_2	PLTP
0.802	1.48247	0.604	0.97	0.853	Astro_2	DST
0.801	1.165	0.602	0.939	0.442	Astro_2	EZR
0.8	2.25013	0.6	0.727	0.216	Astro_2	SPOCK2
0.8	2.0164	0.6	0.818	0.338	Astro_2	SEMA6D
0.798	2.07417	0.596	0.818	0.359	Astro_2	LIFR
0.796	4.86992	0.592	0.591	0.035	Astro_2	HSD17B6
0.795	2.03207	0.59	0.773	0.294	Astro_2	MT1X
0.795	1.96432	0.59	0.788	0.251	Astro_2	LIX1
0.795	1.19277	0.59	1	0.771	Astro_2	MT2A
0.794	1.71051	0.588	0.803	0.346	Astro_2	TFPI
0.793	1.68823	0.586	0.879	0.541	Astro_2	MFGE8
0.792	4.7818	0.584	0.561	0.022	Astro_2	IQCA1
0.792	1.63826	0.584	0.924	0.545	Astro_2	GABBR1
0.791	1.47342	0.582	0.818	0.407	Astro_2	FIBIN
0.79	2.70121	0.58	0.742	0.238	Astro_2	TMEM47
0.789	1.63588	0.578	0.712	0.199	Astro_2	GDPD2
0.788	2.75704	0.576	0.621	0.087	Astro_2	SLC39A12
0.787	1.956	0.574	0.788	0.372	Astro_2	SESN3
0.785	2.23032	0.57	0.636	0.117	Astro_2	LINC00844
0.785	1.50382	0.57	1	0.831	Astro_2	GLUL
0.782	4.7957	0.564	0.53	0.022	Astro_2	GJB6
0.779	2.0642	0.558	0.742	0.29	Astro_2	SLC4A4
0.778	1.79716	0.556	0.848	0.511	Astro_2	PDLIM5
0.777	2.00592	0.554	0.788	0.312	Astro_2	NRCAM
0.773	2.77789	0.546	0.591	0.113	Astro_2	CACHD1
0.773	2.23258	0.546	0.591	0.091	Astro_2	SH3GL2
0.773	1.56822	0.546	0.864	0.502	Astro_2	DTNA
0.772	3.94261	0.544	0.545	0.026	Astro_2	CD44
0.772	1.11393	0.544	0.758	0.364	Astro_2	CDO1
0.77	1.24048	0.54	0.894	0.671	Astro_2	LUZP2
0.768	2.83634	0.536	0.561	0.082	Astro_2	LGR4
0.766	1.40347	0.532	0.636	0.169	Astro_2	GARNL3
0.766	1.11756	0.532	0.985	0.727	Astro_2	SOX2
0.762	1.53991	0.524	0.848	0.485	Astro_2	SPATS2L
0.761	4.0376	0.522	0.5	0.004	Astro_2	NTSR2
0.758	3.56212	0.516	0.485	0.013	Astro_2	EFEMP1
0.757	1.56704	0.514	0.545	0.143	Astro_2	PRODH
0.756	5.37086	0.512	0.5	0.03	Astro_2	ETNPPL
0.756	1.01702	0.512	1	0.935	Astro_2	MARCKS
0.755	2.00945	0.51	0.561	0.147	Astro_2	GPC5
0.755	1.55799	0.51	0.485	0.069	Astro_2	ACKR3
0.751	1.47073	0.502	0.697	0.234	Astro_2	MT1F
0.749	1.57285	0.498	0.636	0.26	Astro_2	LAMA4
0.749	1.16151	0.498	0.818	0.385	Astro_2	ITPR2
0.747	1.04117	0.494	0.97	0.831	Astro_2	NFIB
0.744	1.62924	0.488	0.712	0.264	Astro_2	RORA
0.742	1.43278	0.484	0.788	0.407	Astro_2	FUT9
0.742	1.05408	0.484	0.955	0.623	Astro_2	PCDH9
0.742	1.00908	0.484	0.97	0.857	Astro_2	MSMO1
0.74	1.4484	0.48	0.682	0.247	Astro_2	BBOX1
0.739	1.82889	0.478	0.636	0.238	Astro_2	SLC25A18
0.738	1.61074	0.476	0.803	0.528	Astro_2	ALCAM
0.737	2.58033	0.474	0.439	0.082	Astro_2	C9orf24
0.736	1.20097	0.472	0.591	0.169	Astro_2	ANOS1
0.734	1.15927	0.468	0.803	0.472	Astro_2	DDIT4
0.733	2.03491	0.466	0.591	0.195	Astro_2	MT1M
0.733	1.58651	0.466	0.803	0.506	Astro_2	B4GAT1
0.733	1.1208	0.466	0.864	0.801	Astro_2	LAPTM4A
0.732	1.65533	0.464	0.682	0.303	Astro_2	ST8SIA1
0.732	1.21545	0.464	0.955	0.823	Astro_2	NFIA
0.732	1.08293	0.464	0.985	0.792	Astro_2	ITM2C
0.731	2.51955	0.462	0.515	0.113	Astro_2	C10orf54
0.731	2.01332	0.462	0.515	0.104	Astro_2	HIF3A
0.73	1.97626	0.46	0.667	0.303	Astro_2	CSGALNACT1
0.729	1.35756	0.458	0.939	0.745	Astro_2	APC
0.729	1.01268	0.458	0.97	0.84	Astro_2	MACF1
0.728	1.81438	0.456	0.53	0.152	Astro_2	PLSCR4
0.728	1.50156	0.456	0.894	0.684	Astro_2	DDAH1
0.727	1.17088	0.454	0.924	0.801	Astro_2	DNER
0.726	2.25338	0.452	0.53	0.104	Astro_2	PLXDC2
0.724	1.59538	0.448	0.636	0.242	Astro_2	CTNNA2
0.724	1.37629	0.448	0.758	0.42	Astro_2	HRSP12
0.724	1.1996	0.448	0.773	0.446	Astro_2	SLITRK2
0.723	1.34396	0.446	0.545	0.169	Astro_2	KCNN3
0.722	3.19717	0.444	0.439	0.065	Astro_2	GABRG1
0.722	2.28024	0.444	0.53	0.19	Astro_2	FBLN1
0.722	1.56581	0.444	0.818	0.541	Astro_2	KMT2C
0.722	1.14892	0.444	0.758	0.489	Astro_2	ARHGEF26
0.717	3.12975	0.434	0.409	0.056	Astro_2	FAM189A2
0.717	2.19333	0.434	0.47	0.113	Astro_2	SSPN
0.715	1.72707	0.43	0.47	0.117	Astro_2	LAMA1
0.715	1.39022	0.43	0.652	0.381	Astro_2	COL6A1
0.714	1.54327	0.428	0.682	0.29	Astro_2	RIC3
0.71	1.12804	0.42	0.712	0.39	Astro_2	FLJ46906
0.709	2.18914	0.418	0.606	0.229	Astro_2	ACSL6
0.708	1.55197	0.416	0.455	0.108	Astro_2	ALDH1L1
0.708	1.5005	0.416	0.758	0.446	Astro_2	AK1
0.707	1.77601	0.414	0.424	0.087	Astro_2	C1orf194
0.707	1.49788	0.414	0.727	0.424	Astro_2	FAT3
0.706	1.47146	0.412	0.773	0.498	Astro_2	BBS2
0.705	2.14049	0.41	0.515	0.165	Astro_2	HAPLN3
0.705	1.0312	0.41	0.758	0.424	Astro_2	NPC2
0.704	1.70835	0.408	0.591	0.182	Astro_2	PSD2
0.703	1.81086	0.406	0.5	0.186	Astro_2	TPPP3
0.703	1.76938	0.406	0.424	0.104	Astro_2	CAPS
0.702	1.64939	0.404	0.591	0.26	Astro_2	C1orf198
0.701	1.31949	0.402	0.712	0.481	Astro_2	ZFYVE21
0.701	1.23359	0.402	0.773	0.541	Astro_2	PCDH10
0.701	1.03875	0.402	0.909	0.697	Astro_2	HTRA1
0.819	1.28054	0.638	0.987	0.729	NSC_1	LINC01158
0.804	1.17925	0.608	0.975	0.876	NSC_1	HNRNPA1
0.786	1.41032	0.572	0.911	0.624	NSC_1	CCND2
0.783	1.07343	0.566	0.924	0.651	NSC_1	VIM
0.75	1.1527	0.5	0.911	0.628	NSC_1	MEF2C
0.749	1.30426	0.498	0.886	0.596	NSC_1	ZEB1
0.748	1.68611	0.496	0.696	0.248	NSC_1	RARRES2
0.742	1.09548	0.484	0.835	0.477	NSC_1	SPRY1
0.74	2.75375	0.48	0.519	0.069	NSC_1	PDLIM1
0.736	1.0178	0.472	0.873	0.55	NSC_1	RPL36A
0.725	1.05818	0.45	0.886	0.711	NSC_1	NME1
0.724	1.44705	0.448	0.57	0.151	NSC_1	DSCAM
0.719	1.35079	0.438	0.747	0.39	NSC_1	CCDC80
0.716	1.77349	0.432	0.684	0.312	NSC_1	MCM4
0.714	1.54485	0.428	0.658	0.266	NSC_1	DLL3
0.711	1.89388	0.422	0.81	0.583	NSC_1	FOS
0.705	1.28765	0.41	0.646	0.261	NSC_1	DUSP6
0.702	1.04643	0.404	0.671	0.303	NSC_1	GAD1
0.999	4.57237	0.998	1	0.194	NSC_2	PTTG1
0.998	4.4454	0.996	1	0.022	NSC_2	TROAP
0.996	5.02417	0.992	1	0.165	NSC_2	CENPF
0.996	4.84316	0.992	1	0.066	NSC_2	CCNB2
0.996	4.81529	0.992	1	0.081	NSC_2	TPX2
0.996	4.76783	0.992	1	0.07	NSC_2	CDC20
0.995	4.19519	0.99	1	0.161	NSC_2	NUSAP1
0.994	5.17519	0.988	1	0.081	NSC_2	CCNB1
0.994	4.66417	0.988	1	0.037	NSC_2	PLK1
0.994	4.3008	0.988	1	0.136	NSC_2	TOP2A
0.994	3.86295	0.988	1	0.377	NSC_2	CKS2
0.993	4.55189	0.986	1	0.117	NSC_2	PRC1
0.992	3.71341	0.984	1	0.055	NSC_2	SGOL1
0.992	3.51113	0.984	1	0.062	NSC_2	AURKB
0.99	3.72594	0.98	1	0.077	NSC_2	BIRC5
0.99	3.6498	0.98	1	0.033	NSC_2	DLGAP5
0.989	4.2545	0.978	1	0.11	NSC_2	UBE2C
0.988	4.18361	0.976	0.958	0.066	NSC_2	CDKN3
0.987	3.73858	0.974	1	0.099	NSC_2	PBK
0.986	3.55148	0.972	1	0.462	NSC_2	HMGB2
0.985	3.90977	0.97	1	0.487	NSC_2	KPNA2
0.984	3.58569	0.968	0.958	0.07	NSC_2	CCNA2
0.98	2.28268	0.96	1	0.832	NSC_2	HN1
0.978	2.37744	0.956	1	0.872	NSC_2	H2AFZ
0.976	4.66336	0.952	0.958	0.026	NSC_2	AURKA
0.975	4.23521	0.95	0.958	0.015	NSC_2	KIF20A
0.973	4.3397	0.946	0.958	0.037	NSC_2	CDCA3
0.971	3.99587	0.942	0.958	0.077	NSC_2	FAM64A
0.971	2.48149	0.942	1	0.945	NSC_2	ARL6IP1
0.97	3.99991	0.94	0.958	0.07	NSC_2	ECT2
0.97	3.96913	0.94	0.958	0.051	NSC_2	KIF2C
0.968	4.19015	0.936	0.958	0.077	NSC_2	GTSE1
0.967	3.60993	0.934	0.958	0.037	NSC_2	KIF23
0.967	3.52076	0.934	0.958	0.055	NSC_2	BUB1
0.966	4.00577	0.932	0.958	0.051	NSC_2	KIF4A
0.965	3.36042	0.93	0.917	0.033	NSC_2	HJURP
0.964	3.78364	0.928	0.958	0.114	NSC_2	SGOL2
0.964	2.99861	0.928	1	0.447	NSC_2	SMC4
0.96	2.47488	0.92	1	0.56	NSC_2	BUB3
0.959	3.31231	0.918	0.917	0.059	NSC_2	TACC3
0.956	3.94507	0.912	0.917	0.018	NSC_2	KIF18A
0.953	3.43178	0.906	0.917	0.132	NSC_2	KNSTRN
0.949	4.20014	0.898	0.917	0.092	NSC_2	NUF2
0.949	3.80398	0.898	0.875	0.026	NSC_2	NEK2
0.948	3.60218	0.896	0.875	0.026	NSC_2	BUB1B
0.945	3.54706	0.89	0.917	0.04	NSC_2	TTK
0.945	2.88004	0.89	0.917	0.132	NSC_2	MAD2L1
0.944	4.65292	0.888	0.917	0.088	NSC_2	ASPM
0.943	3.84514	0.886	0.875	0.04	NSC_2	MXD3
0.943	2.51727	0.886	0.958	0.088	NSC_2	KIF15
0.943	2.27412	0.886	1	0.615	NSC_2	TUBB4B
0.942	4.0703	0.884	0.917	0.106	NSC_2	CDK1
0.941	3.66318	0.882	0.875	0.044	NSC_2	CDCA8
0.941	3.40241	0.882	0.917	0.07	NSC_2	CKAP2L
0.941	2.8543	0.882	0.958	0.293	NSC_2	CKAP2
0.939	4.22563	0.878	0.917	0.103	NSC_2	TUBA1C
0.938	3.24491	0.876	0.917	0.062	NSC_2	NDC80
0.937	2.84889	0.874	0.958	0.136	NSC_2	KIF20B
0.935	2.5406	0.87	0.958	0.194	NSC_2	PRR11
0.931	2.56699	0.862	0.917	0.176	NSC_2	PSRC1
0.931	1.82983	0.862	1	0.304	NSC_2	TMPO
0.93	2.55846	0.86	0.917	0.165	NSC_2	UBE2T
0.93	2.24059	0.86	0.958	0.355	NSC_2	H2AFX
0.929	3.62576	0.858	0.792	0.022	NSC_2	FAM83D
0.927	3.19677	0.854	0.917	0.168	NSC_2	GAS2L3
0.926	4.60075	0.852	0.875	0.04	NSC_2	MKI67
0.926	3.46628	0.852	0.917	0.117	NSC_2	APOLD1
0.923	2.06097	0.846	0.958	0.465	NSC_2	DDX39A
0.922	3.87692	0.844	0.875	0.084	NSC_2	CENPE
0.92	2.05433	0.84	0.958	0.359	NSC_2	HMGB3
0.917	3.05369	0.834	0.917	0.267	NSC_2	MIS18BP1
0.915	2.88134	0.83	0.792	0.04	NSC_2	DEPDC1B
0.914	2.59022	0.828	0.917	0.106	NSC_2	C21orf58
0.913	1.80705	0.826	0.958	0.147	NSC_2	ZWINT
0.913	1.47584	0.826	1	0.905	NSC_2	RAN
0.909	2.41257	0.818	0.958	0.278	NSC_2	DTYMK
0.909	1.94787	0.818	1	0.425	NSC_2	CKAP5
0.908	2.09074	0.816	0.875	0.073	NSC_2	KIF11
0.907	1.99537	0.814	0.917	0.139	NSC_2	SPDL1
0.907	1.41757	0.814	1	0.89	NSC_2	RBMX
0.9	3.08095	0.8	0.875	0.114	NSC_2	CDC25B
0.9	2.53857	0.8	0.917	0.341	NSC_2	KIF22
0.898	2.59963	0.796	0.875	0.128	NSC_2	NCAPD2
0.892	2.64696	0.784	0.875	0.154	NSC_2	TUBB6
0.89	1.53859	0.78	1	0.784	NSC_2	LDHA
0.886	1.84807	0.772	0.917	0.227	NSC_2	ODF2
0.884	2.65572	0.768	0.833	0.077	NSC_2	OIP5
0.884	1.72223	0.768	1	0.538	NSC_2	LSM5
0.883	3.59388	0.766	0.75	0.037	NSC_2	KIF14
0.881	3.34326	0.762	0.75	0.029	NSC_2	CDCA2
0.88	3.29656	0.76	0.75	0.044	NSC_2	NCAPG
0.879	1.43662	0.758	0.958	0.733	NSC_2	RAD21
0.878	1.5782	0.756	0.833	0.095	NSC_2	RRM2
0.876	2.93386	0.752	0.75	0.168	NSC_2	CCDC18
0.875	1.82751	0.75	0.875	0.293	NSC_2	G2E3
0.873	4.26391	0.746	0.75	0.011	NSC_2	PIF1
0.872	3.36321	0.744	0.792	0.081	NSC_2	RACGAP1
0.871	2.70569	0.742	0.75	0.044	NSC_2	ARHGAP11A
0.87	1.07727	0.74	1	0.78	NSC_2	RHEB
0.868	2.63576	0.736	0.75	0.158	NSC_2	TRIM59
0.868	2.50089	0.736	0.833	0.201	NSC_2	SPC25
0.865	2.57421	0.73	0.75	0.128	NSC_2	FBXO5
0.865	1.26349	0.73	1	0.542	NSC_2	H2AFV
0.862	1.44588	0.724	0.833	0.125	NSC_2	CENPK
0.859	2.44448	0.718	0.792	0.077	NSC_2	HYLS1
0.857	2.07541	0.714	0.833	0.216	NSC_2	UBE2S
0.857	1.5328	0.714	0.917	0.282	NSC_2	EZH2
0.854	1.17908	0.708	1	0.938	NSC_2	CALM3
0.853	1.5356	0.706	0.958	0.608	NSC_2	DCTN3
0.852	1.52916	0.704	0.958	0.802	NSC_2	ILF2
0.851	1.83796	0.702	0.917	0.399	NSC_2	LBR
0.85	1.90999	0.7	0.833	0.114	NSC_2	CENPM
0.849	1.89173	0.698	0.875	0.432	NSC_2	ANP32E
0.848	2.36343	0.696	0.792	0.205	NSC_2	MELK
0.848	2.33868	0.696	0.833	0.341	NSC_2	CKS1B
0.846	2.51444	0.692	0.75	0.103	NSC_2	DIAPH3
0.843	2.89319	0.686	0.708	0.022	NSC_2	CCNF
0.842	2.05808	0.684	0.667	0.066	NSC_2	POC1A
0.837	2.98782	0.674	0.75	0.073	NSC_2	RTKN2
0.837	1.80113	0.674	0.792	0.176	NSC_2	NDE1
0.836	2.53833	0.672	0.75	0.15	NSC_2	CEP70
0.833	3.30805	0.666	0.583	0	NSC_2	CENPA
0.832	1.23768	0.664	0.917	0.432	NSC_2	RHNO1
0.828	1.98918	0.656	0.875	0.308	NSC_2	HSD17B11
0.826	3.82686	0.652	0.667	0.07	NSC_2	SPAG5
0.826	1.61604	0.652	0.917	0.524	NSC_2	RUVBL2
0.826	1.49105	0.652	0.958	0.469	NSC_2	CNIH4
0.823	3.74826	0.646	0.625	0.018	NSC_2	CASC5
0.823	2.82207	0.646	0.667	0.125	NSC_2	DBF4
0.822	3.96289	0.644	0.625	0.022	NSC_2	NMU
0.822	2.60398	0.644	0.667	0.051	NSC_2	CDKN2C
0.818	2.54444	0.636	0.875	0.608	NSC_2	LGALS1
0.818	1.2945	0.636	0.958	0.527	NSC_2	SKA2
0.813	3.61306	0.626	0.625	0.04	NSC_2	NCAPH
0.813	1.88391	0.626	0.792	0.227	NSC_2	RNF26
0.813	1.60281	0.626	0.875	0.388	NSC_2	SMC2
0.812	1.05642	0.624	1	0.747	NSC_2	KIF5B
0.809	2.1846	0.618	0.75	0.147	NSC_2	EMC9
0.807	2.77481	0.614	0.542	0.033	NSC_2	FOXM1
0.807	1.88256	0.614	0.667	0.121	NSC_2	CEP135
0.804	1.94545	0.608	0.625	0.062	NSC_2	LMNB1
0.802	3.29954	0.604	0.625	0.026	NSC_2	DEPDC1
0.802	2.42442	0.604	0.5	0.022	NSC_2	KIFC1
0.802	2.02941	0.604	0.75	0.194	NSC_2	LMO7
0.801	4.45969	0.602	0.583	0.029	NSC_2	HMMR
0.801	3.28459	0.602	0.583	0.015	NSC_2	CDC25C
0.801	1.41111	0.602	0.75	0.132	NSC_2	ORC6
0.8	1.68574	0.6	0.583	0.081	NSC_2	NCAPG2
0.8	1.23382	0.6	1	0.828	NSC_2	HP1BP3
0.8	1.12298	0.6	0.833	0.205	NSC_2	RFC3
0.8	1.071	0.6	0.958	0.619	NSC_2	EIF4E
0.799	2.76651	0.598	0.542	0.066	NSC_2	SAPCD2
0.799	2.51508	0.598	0.583	0.055	NSC_2	SKA1
0.797	2.84834	0.594	0.583	0.033	NSC_2	SHCBP1
0.797	1.14288	0.594	0.958	0.48	NSC_2	PPP2R5C
0.795	1.73291	0.59	0.792	0.256	NSC_2	MZT1
0.794	1.05551	0.588	1	0.883	NSC_2	COX8A
0.792	1.39454	0.584	0.708	0.234	NSC_2	C2orf69
0.791	1.0867	0.582	0.958	0.513	NSC_2	NOSIP
0.79	1.96504	0.58	0.625	0.029	NSC_2	SKA3
0.79	1.51823	0.58	0.583	0.136	NSC_2	RPL39L
0.79	1.23662	0.58	0.917	0.44	NSC_2	GGH
0.79	1.16976	0.58	0.708	0.15	NSC_2	ACTN1
0.789	1.13797	0.578	1	0.725	NSC_2	MRPL51
0.789	1.05133	0.578	0.958	0.853	NSC_2	NUCKS1
0.788	2.05036	0.576	0.625	0.103	NSC_2	MND1
0.787	2.84748	0.574	0.542	0.066	NSC_2	SMTN
0.781	1.27206	0.562	0.833	0.33	NSC_2	RANGAP1
0.78	2.48718	0.56	0.625	0.066	NSC_2	ASF1B
0.78	1.18706	0.56	0.917	0.403	NSC_2	TMSB15A
0.778	1.43636	0.556	0.875	0.495	NSC_2	BTG3
0.777	1.99545	0.554	0.667	0.092	NSC_2	CENPW
0.775	1.09813	0.55	0.75	0.234	NSC_2	CCDC34
0.774	1.16367	0.548	0.917	0.711	NSC_2	VDAC3
0.774	1.10617	0.548	0.833	0.41	NSC_2	PLIN3
0.772	1.11089	0.544	0.625	0.081	NSC_2	TK1
0.771	1.22057	0.542	0.75	0.286	NSC_2	TUBG1
0.77	2.64052	0.54	0.542	0.04	NSC_2	PLK4
0.769	1.70451	0.538	0.625	0.062	NSC_2	CDCA5
0.768	1.12206	0.536	0.792	0.297	NSC_2	CNTRL
0.766	1.23624	0.532	0.792	0.304	NSC_2	METTL10
0.764	1.12745	0.528	0.792	0.399	NSC_2	PSME2
0.762	1.91504	0.524	0.5	0.055	NSC_2	PARPBP
0.761	2.90115	0.522	0.417	0.015	NSC_2	CEP55
0.761	1.79166	0.522	0.667	0.154	NSC_2	CENPN
0.761	1.03109	0.522	0.917	0.418	NSC_2	MKKS
0.759	1.08129	0.518	0.75	0.319	NSC_2	NUDT1
0.757	1.93521	0.514	0.583	0.117	NSC_2	PHF19
0.756	2.13732	0.512	0.542	0.051	NSC_2	TRAIP
0.754	2.15273	0.508	0.667	0.158	NSC_2	REEP4
0.753	1.16969	0.506	0.583	0.183	NSC_2	TMSB15B
0.751	2.24638	0.502	0.542	0.081	NSC_2	TRIP13
0.751	1.4755	0.502	0.5	0.07	NSC_2	CHEK2
0.75	2.23904	0.5	0.5	0.051	NSC_2	FAM110A
0.75	1.31464	0.5	0.708	0.187	NSC_2	UCP2
0.749	1.21729	0.498	0.667	0.231	NSC_2	JADE1
0.749	1.02378	0.498	0.583	0.172	NSC_2	NRM
0.747	3.23787	0.494	0.5	0.04	NSC_2	STIL
0.747	1.19657	0.494	0.708	0.231	NSC_2	VRK3
0.746	1.47066	0.492	0.75	0.429	NSC_2	MED19
0.745	1.50655	0.49	0.583	0.088	NSC_2	CBR3
0.743	1.2528	0.486	0.583	0.154	NSC_2	CEP44
0.742	2.57986	0.484	0.5	0.015	NSC_2	ESPL1
0.741	1.04134	0.482	0.917	0.736	NSC_2	DCXR
0.738	1.68312	0.476	0.5	0.059	NSC_2	LOC81691
0.736	1.41838	0.472	0.5	0.059	NSC_2	ESCO2
0.736	1.13592	0.472	0.5	0.132	NSC_2	NCAPD3
0.736	1.01576	0.472	0.833	0.487	NSC_2	NSRP1
0.734	2.74253	0.468	0.583	0.158	NSC_2	TNFAIP8L1
0.734	1.27323	0.468	0.542	0.081	NSC_2	GINS1
0.731	1.71464	0.462	0.5	0.033	NSC_2	ARHGEF39
0.731	1.33627	0.462	0.667	0.187	NSC_2	XRCC4
0.73	1.44292	0.46	0.625	0.198	NSC_2	POLR2D
0.729	1.17651	0.458	0.792	0.403	NSC_2	SNRPA1
0.726	1.22884	0.452	0.667	0.271	NSC_2	RNF4
0.724	1.13824	0.448	0.667	0.278	NSC_2	HIRIP3
0.723	1.12806	0.446	0.75	0.363	NSC_2	WDR54
0.721	1.36518	0.442	0.583	0.154	NSC_2	PPP2R5D
0.718	1.18569	0.436	0.667	0.33	NSC_2	CLIC1
0.717	2.19134	0.434	0.458	0.018	NSC_2	NEIL3
0.717	2.13428	0.434	0.542	0.095	NSC_2	KIAA1524
0.716	1.86834	0.432	0.792	0.418	NSC_2	ASCL1
0.716	1.79477	0.432	0.5	0.07	NSC_2	KIF18B
0.715	1.41827	0.43	0.542	0.187	NSC_2	ATAD5
0.712	2.80861	0.424	0.458	0.143	NSC_2	SETD8
0.71	1.02113	0.42	0.708	0.337	NSC_2	RARRES2
0.709	1.13603	0.418	0.708	0.275	NSC_2	LRRCC1
0.708	1.58899	0.416	0.625	0.3	NSC_2	AAMDC
0.707	1.25287	0.414	0.708	0.355	NSC_2	TPM2
0.707	1.17428	0.414	0.5	0.106	NSC_2	ARHGAP19
0.704	2.02368	0.408	0.5	0.15	NSC_2	TTF2
0.704	1.86632	0.408	0.458	0.077	NSC_2	NEURL1B
0.701	1.45105	0.402	0.583	0.216	NSC_2	RASSF1
1	7.81332	1	1	0.08	Olig	MOBP
1	7.23191	1	1	0.019	Olig	ERMN
1	7.11116	1	1	0.16	Olig	PLP1
1	6.45608	1	1	0.118	Olig	TF
1	6.44926	1	1	0.049	Olig	MOG
1	6.19584	1	1	0.015	Olig	KLK6
1	6.17289	1	1	0.015	Olig	ADAMTS4
1	5.8992	1	1	0.068	Olig	MYLK
1	5.7275	1	1	0.247	Olig	MBP
1	4.66265	1	1	0.703	Olig	CNP
1	4.65621	1	1	0.027	Olig	PADI2
0.999	7.51705	0.998	1	0.061	Olig	MAG
0.999	6.94544	0.998	1	0.046	Olig	CLDN11
0.999	4.55861	0.998	1	0.213	Olig	PTGDS
0.998	7.19861	0.996	1	0.072	Olig	PPP1R14A
0.998	6.14031	0.996	1	0.099	Olig	ENPP2
0.998	5.21348	0.996	1	0.156	Olig	SEPT4
0.998	4.97574	0.996	1	0.049	Olig	SLC31A2
0.995	4.83138	0.99	1	0.057	Olig	CYB5R2
0.992	4.61666	0.984	0.971	0.053	Olig	CAPN3
0.991	4.71655	0.982	1	0.376	Olig	APLP1
0.991	4.3308	0.982	1	0.091	Olig	TMEM63A
0.991	4.17368	0.982	1	0.095	Olig	C9orf3
0.991	3.13651	0.982	0.882	0.023	Olig	CDK18
0.989	4.00486	0.978	1	0.376	Olig	ZDHHC9
0.989	3.14579	0.978	1	0.452	Olig	SECISBP2L
0.988	4.7034	0.976	1	0.243	Olig	GSN
0.988	4.3124	0.976	0.971	0.106	Olig	PEX5L
0.988	2.84211	0.976	1	0.601	Olig	SIRT2
0.987	4.15662	0.974	0.971	0.167	Olig	NFASC
0.985	6.29081	0.97	0.971	0.008	Olig	CARNS1
0.985	5.34121	0.97	0.941	0.004	Olig	PPAP2C
0.984	7.99925	0.968	0.912	0.004	Olig	MAL
0.983	5.19836	0.966	0.971	0.015	Olig	MYRF
0.983	5.16822	0.966	0.971	0.004	Olig	TMEM125
0.983	4.32849	0.966	0.971	0.11	Olig	CMTM5
0.983	4.24934	0.966	0.971	0.019	Olig	PLEKHH1
0.983	3.41688	0.966	1	0.297	Olig	SLAIN1
0.982	4.83478	0.964	0.912	0.034	Olig	LGI3
0.982	3.23337	0.964	1	0.35	Olig	BIN1
0.982	3.18361	0.964	1	0.703	Olig	SOX2-OT
0.982	2.27924	0.964	1	0.886	Olig	FEZ1
0.98	4.75086	0.96	0.971	0.061	Olig	GPR37
0.98	4.40439	0.96	0.971	0.053	Olig	MAP7
0.98	4.38172	0.96	0.971	0.053	Olig	UGT8
0.98	4.3069	0.96	0.971	0.175	Olig	ELOVL1
0.979	4.25235	0.958	0.971	0.198	Olig	PLEKHA1
0.979	4.12375	0.958	0.941	0.019	Olig	SLC24A2
0.979	2.74154	0.958	1	0.525	Olig	PTK2
0.978	4.174	0.956	0.941	0.038	Olig	FA2H
0.978	4.03568	0.956	0.971	0.141	Olig	CERS2
0.978	2.19836	0.956	1	0.825	Olig	S100B
0.978	1.89116	0.956	1	0.92	Olig	DYNC1I2
0.976	6.07983	0.952	0.971	0.152	Olig	RNASE1
0.976	4.51459	0.952	0.941	0.027	Olig	LOC100506725
0.976	3.97709	0.952	0.971	0.156	Olig	SEMA4D
0.976	2.70529	0.952	1	0.498	Olig	ANKS1B
0.974	4.08799	0.948	0.971	0.125	Olig	TPPP
0.974	3.71219	0.948	0.971	0.418	Olig	GLTP
0.972	3.19242	0.944	0.853	0.019	Olig	GJB1
0.971	3.4737	0.942	0.941	0.046	Olig	TMEM151A
0.971	3.23595	0.942	0.971	0.316	Olig	FAIM2
0.971	2.22422	0.942	1	0.624	Olig	STMN4
0.97	3.21621	0.94	0.971	0.456	Olig	SLC44A1
0.97	2.77754	0.94	0.971	0.247	Olig	TMEM206
0.969	3.21193	0.938	0.971	0.319	Olig	FNTA
0.969	2.9167	0.938	1	0.601	Olig	CLDND1
0.969	2.15888	0.938	1	0.768	Olig	TECR
0.968	3.62091	0.936	0.971	0.144	Olig	SH3GL3
0.967	4.16654	0.934	0.941	0.03	Olig	ZNF488
0.967	3.49676	0.934	0.941	0.11	Olig	PVRL1
0.967	3.28062	0.934	0.971	0.152	Olig	SPTLC2
0.967	3.16995	0.934	0.971	0.038	Olig	TSPAN15
0.967	2.07841	0.934	0.971	0.118	Olig	BCAS1
0.966	4.60565	0.932	0.941	0.019	Olig	NKX6-2
0.966	3.44582	0.932	0.971	0.087	Olig	KIF13B
0.966	3.24707	0.932	0.971	0.186	Olig	NCOA7
0.966	2.80823	0.932	1	0.27	Olig	TUBB4A
0.966	2.72185	0.932	1	0.426	Olig	REEP3
0.966	2.45565	0.932	1	0.274	Olig	CSRP1
0.965	3.81386	0.93	0.971	0.228	Olig	SLC12A2
0.965	2.98387	0.93	0.971	0.072	Olig	ENDOD1
0.964	3.50945	0.928	0.971	0.118	Olig	EDIL3
0.963	2.84597	0.926	0.941	0.053	Olig	ANO4
0.962	3.37513	0.924	0.971	0.175	Olig	STRN
0.96	2.77176	0.92	0.971	0.205	Olig	ABCA2
0.959	3.8326	0.918	0.912	0.057	Olig	KIAA1324L
0.959	3.35692	0.918	0.941	0.11	Olig	LPAR1
0.958	3.17187	0.916	0.941	0.141	Olig	NKAIN2
0.957	2.55831	0.914	1	0.3	Olig	BZW2
0.956	2.9734	0.912	0.971	0.11	Olig	SYNGR2
0.956	2.89026	0.912	0.882	0.038	Olig	GAL3ST1
0.956	2.61253	0.912	0.971	0.084	Olig	ERBB3
0.956	2.00569	0.912	1	0.669	Olig	RNF13
0.955	3.60656	0.91	0.912	0.057	Olig	YPEL2
0.955	2.98584	0.91	0.971	0.209	Olig	BACE1
0.955	2.62874	0.91	1	0.144	Olig	SOX10
0.955	2.35122	0.91	1	0.445	Olig	FAR1
0.955	1.72259	0.91	1	0.939	Olig	SEPW1
0.954	4.98323	0.908	0.853	0.004	Olig	LINC00323
0.954	2.86571	0.908	0.971	0.141	Olig	PLA2G16
0.954	2.80691	0.908	0.882	0.034	Olig	PPP1R16B
0.954	1.84739	0.908	1	0.772	Olig	TSC22D4
0.953	3.35831	0.906	0.853	0.03	Olig	APLN
0.953	2.48795	0.906	1	0.27	Olig	PLLP
0.953	2.48579	0.906	1	0.369	Olig	C1orf122
0.953	1.9916	0.906	0.971	0.414	Olig	PRKCSH
0.952	2.96369	0.904	1	0.502	Olig	SEPT8
0.952	2.87446	0.904	0.912	0.076	Olig	GRIN2A
0.951	4.69914	0.902	0.882	0.015	Olig	C9orf135
0.951	3.61479	0.902	0.941	0.213	Olig	SERPINI1
0.951	2.28304	0.902	1	0.814	Olig	CD9
0.95	3.08653	0.9	0.912	0.057	Olig	ABLIM2
0.95	2.68855	0.9	0.941	0.122	Olig	ABHD17B
0.95	1.99461	0.9	1	0.673	Olig	TRIM2
0.949	2.65055	0.898	0.853	0.042	Olig	LINC01170
0.948	3.22029	0.896	0.941	0.084	Olig	LARP6
0.948	3.05146	0.896	0.912	0.091	Olig	CA14
0.948	2.6805	0.896	0.971	0.312	Olig	GNAI1
0.948	2.66897	0.896	1	0.285	Olig	MTUS1
0.947	3.05118	0.894	0.971	0.236	Olig	KIAA0930
0.947	2.82291	0.894	0.853	0.053	Olig	ST6GALNAC3
0.947	2.69395	0.894	0.941	0.144	Olig	EPB41L3
0.945	2.42303	0.89	0.882	0.019	Olig	PRR18
0.945	2.41449	0.89	0.971	0.464	Olig	ATP1B1
0.944	3.20002	0.888	0.971	0.426	Olig	DHCR24
0.944	3.15963	0.888	0.912	0.171	Olig	MAN2A1
0.944	2.68347	0.888	0.971	0.205	Olig	FAM107B
0.943	3.50984	0.886	0.794	0.027	Olig	SH3TC2
0.943	2.84025	0.886	0.941	0.122	Olig	FAM102A
0.943	2.56683	0.886	0.882	0.114	Olig	NIPAL3
0.943	2.37819	0.886	1	0.323	Olig	MAPK8IP1
0.942	2.89882	0.884	0.824	0.065	Olig	VSTM2B
0.942	2.6923	0.884	0.853	0.042	Olig	SYNJ2
0.941	3.5729	0.882	0.882	0.049	Olig	MAP6D1
0.941	3.56985	0.882	0.912	0.042	Olig	GALNT15
0.94	3.84998	0.88	0.706	0	Olig	CD22
0.94	2.45333	0.88	0.941	0.175	Olig	CPD
0.939	4.63651	0.878	0.853	0.004	Olig	GJC2
0.939	2.94115	0.878	0.912	0.175	Olig	KCNMB4
0.939	2.53307	0.878	0.971	0.221	Olig	RAP1A
0.937	2.25589	0.874	0.971	0.483	Olig	ANK3
0.937	2.0691	0.874	0.971	0.487	Olig	CD47
0.936	2.80399	0.872	0.824	0.087	Olig	CDKN1C
0.936	2.03418	0.872	0.971	0.563	Olig	PFDN2
0.936	1.82465	0.872	1	0.65	Olig	SCARB2
0.936	1.79096	0.872	1	0.939	Olig	MARCKSL1
0.935	3.59483	0.87	0.765	0.004	Olig	RASGRP3
0.935	2.96736	0.87	0.971	0.357	Olig	LANCL1
0.935	2.38562	0.87	0.912	0.095	Olig	PTPDC1
0.934	3.31708	0.868	0.853	0.057	Olig	BACE2
0.934	3.28762	0.868	0.912	0.148	Olig	PIP4K2A
0.934	2.51325	0.868	0.735	0.038	Olig	C21orf91
0.934	2.32101	0.868	1	0.255	Olig	GOT1
0.934	2.23244	0.868	1	0.521	Olig	UBL3
0.934	2.13309	0.868	1	0.327	Olig	ST3GAL5
0.934	1.78308	0.868	1	0.369	Olig	APOD
0.933	1.97483	0.866	0.853	0.11	Olig	LOC653513
0.932	3.81524	0.864	0.765	0.019	Olig	ADAMTS18
0.932	2.70911	0.864	0.912	0.057	Olig	UNC5C
0.932	2.34483	0.864	0.971	0.213	Olig	FRMD4B
0.931	4.46084	0.862	0.794	0.061	Olig	CNTN2
0.931	1.82169	0.862	1	0.772	Olig	FIS1
0.93	4.44424	0.86	0.794	0.122	Olig	ANLN
0.93	3.24048	0.86	0.794	0.061	Olig	TPD52
0.93	2.5654	0.86	0.971	0.403	Olig	ROGDI
0.929	2.62365	0.858	0.941	0.262	Olig	CLN8
0.928	2.55158	0.856	0.971	0.221	Olig	GAB1
0.928	2.42053	0.856	0.941	0.369	Olig	LIPA
0.926	2.71066	0.852	0.912	0.103	Olig	EVI2A
0.926	2.33116	0.852	0.676	0	Olig	LOC102724312
0.926	2.0598	0.852	0.971	0.373	Olig	FNBP1
0.925	2.50267	0.85	0.941	0.232	Olig	MEGF9
0.925	2.48837	0.85	1	0.323	Olig	CRYAB
0.924	3.22926	0.848	0.735	0.046	Olig	CHADL
0.923	2.48576	0.846	0.882	0.122	Olig	RHOU
0.921	3.69047	0.842	0.794	0.008	Olig	ST18
0.92	2.43679	0.84	0.941	0.205	Olig	ATG4C
0.92	2.14439	0.84	0.941	0.224	Olig	PLOD3
0.919	2.44532	0.838	0.912	0.122	Olig	BMP8A
0.919	2.23228	0.838	0.941	0.262	Olig	GAS7
0.919	2.15931	0.838	0.971	0.243	Olig	FGFR2
0.918	1.54213	0.836	1	0.738	Olig	SERINC1
0.917	1.94783	0.834	0.794	0.099	Olig	PLXNB3
0.917	1.86255	0.834	0.971	0.407	Olig	HIST2H2BE
0.916	3.89614	0.832	0.706	0.011	Olig	THEMIS2
0.916	2.93597	0.832	0.853	0.034	Olig	HHIP
0.916	2.86148	0.832	0.882	0.08	Olig	ZNF365
0.916	2.55058	0.832	0.853	0.103	Olig	CDR2L
0.916	1.88815	0.832	0.971	0.194	Olig	DNM2
0.915	1.78925	0.83	0.853	0.144	Olig	SLC22A23
0.914	1.79477	0.828	1	0.837	Olig	RTN4
0.913	1.8959	0.826	0.882	0.087	Olig	ELL2
0.912	3.88017	0.824	0.794	0.053	Olig	FBXO32
0.912	1.9262	0.824	0.971	0.319	Olig	FUT8
0.912	1.90477	0.824	1	0.92	Olig	KTN1
0.911	2.98746	0.822	0.794	0.03	Olig	ZNF536
0.911	2.79919	0.822	0.853	0.186	Olig	FRY
0.91	2.93727	0.82	0.853	0.076	Olig	FOLH1
0.91	2.22732	0.82	1	0.593	Olig	GOLGA7
0.909	4.446	0.818	0.794	0.008	Olig	LDB3
0.909	1.81108	0.818	0.971	0.437	Olig	CLIC4
0.908	2.59386	0.816	0.794	0.08	Olig	PLEKHG3
0.908	2.28038	0.816	0.882	0.236	Olig	ATP8A1
0.908	2.06131	0.816	0.912	0.19	Olig	COLGALT2
0.907	2.96257	0.814	0.706	0.065	Olig	FAM124A
0.907	2.14282	0.814	0.971	0.376	Olig	JAM3
0.907	2.11641	0.814	0.941	0.3	Olig	SEPT10
0.906	1.96511	0.812	0.853	0.137	Olig	MOB3B
0.905	3.1855	0.81	0.794	0.042	Olig	VWA1
0.905	2.58114	0.81	0.853	0.084	Olig	TMCC3
0.905	2.41136	0.81	0.824	0.103	Olig	NPC1
0.905	2.16531	0.81	0.882	0.247	Olig	MVB12B
0.904	2.09915	0.808	0.941	0.205	Olig	TMEFF2
0.904	1.86569	0.808	0.941	0.16	Olig	DIXDC1
0.904	1.7832	0.808	0.912	0.198	Olig	TTLL7
0.903	2.59034	0.806	0.794	0.015	Olig	AATK
0.903	2.35224	0.806	0.794	0.076	Olig	PRRG1
0.903	2.26673	0.806	0.912	0.221	Olig	ARHGEF2
0.903	2.08676	0.806	0.971	0.281	Olig	DIP2B
0.903	1.58323	0.806	0.882	0.144	Olig	NXPE3
0.902	1.87888	0.804	0.941	0.297	Olig	TTYH2
0.902	1.58912	0.804	0.941	0.202	Olig	DOCK10
0.901	1.83871	0.802	0.824	0.129	Olig	KLF13
0.901	1.66794	0.802	0.971	0.395	Olig	SHTN1
0.9	2.68281	0.8	0.824	0.133	Olig	STX4
0.9	2.06505	0.8	0.971	0.392	Olig	OSBPL1A
0.9	1.86129	0.8	0.971	0.384	Olig	CNTN1
0.9	1.78602	0.8	0.971	0.665	Olig	TMEM123
0.9	1.71605	0.8	0.971	0.441	Olig	MAPRE2
0.9	1.20082	0.8	0.941	0.255	Olig	C1orf198
0.899	3.24475	0.798	0.706	0.057	Olig	RRAS2
0.899	2.62909	0.798	0.853	0.091	Olig	TBC1D12
0.898	1.75748	0.796	0.941	0.175	Olig	RAB33A
0.898	1.41038	0.796	0.941	0.175	Olig	SVIP
0.897	2.41037	0.794	0.735	0.087	Olig	ZNF189
0.897	2.40248	0.794	0.882	0.251	Olig	APCDD1
0.897	1.89767	0.794	0.824	0.076	Olig	ATP10B
0.897	1.73457	0.794	1	0.335	Olig	NENF
0.897	1.70974	0.794	0.765	0.08	Olig	SLC27A4
0.896	2.48655	0.792	0.882	0.141	Olig	H2AFJ
0.896	2.45736	0.792	0.618	0.019	Olig	BEST1
0.896	2.40599	0.792	0.853	0.152	Olig	TMEM189
0.895	2.5753	0.79	0.853	0.16	Olig	AMOTL2
0.895	2.48769	0.79	0.853	0.129	Olig	NIPA1
0.895	2.24853	0.79	0.882	0.27	Olig	ACSBG1
0.895	1.82986	0.79	0.882	0.137	Olig	NACAD
0.895	1.80809	0.79	0.824	0.057	Olig	SPATA2
0.895	1.71888	0.79	0.971	0.703	Olig	DEGS1
0.894	2.06895	0.788	0.941	0.38	Olig	PCBP4
0.893	1.86866	0.786	0.853	0.251	Olig	MBNL2
0.892	4.10799	0.784	0.912	0.262	Olig	CA2
0.892	1.89514	0.784	0.853	0.194	Olig	FAM221A
0.892	1.88118	0.784	0.912	0.308	Olig	SORT1
0.892	1.57582	0.784	0.941	0.27	Olig	SPATA13
0.892	1.23308	0.784	0.971	0.232	Olig	GIPC1
0.891	2.01195	0.782	0.971	0.452	Olig	FMNL2
0.889	3.31809	0.778	0.706	0.015	Olig	DEPTOR
0.889	2.69757	0.778	0.765	0.042	Olig	MITF
0.889	1.57619	0.778	0.882	0.194	Olig	TECPR2
0.889	1.43962	0.778	1	0.506	Olig	FAM177A1
0.888	3.67709	0.776	0.765	0.011	Olig	PLD1
0.888	1.76318	0.776	0.882	0.183	Olig	PKP4
0.888	1.67353	0.776	0.971	0.414	Olig	PACS2
0.888	1.66774	0.776	0.971	0.395	Olig	GDE1
0.887	1.79214	0.774	0.912	0.327	Olig	PICALM
0.887	1.52212	0.774	0.765	0.148	Olig	ZFYVE19
0.886	1.87913	0.772	0.971	0.361	Olig	HSPA2
0.886	1.76532	0.772	1	0.548	Olig	ELAVL3
0.886	1.47717	0.772	0.882	0.183	Olig	LPGAT1
0.885	2.37718	0.77	0.853	0.091	Olig	TJP2
0.885	2.21606	0.77	0.912	0.452	Olig	BROX
0.885	1.55745	0.77	1	0.711	Olig	CBR1
0.885	1.32822	0.77	1	0.437	Olig	NOL4L
0.884	1.96138	0.768	0.735	0.148	Olig	COL16A1
0.884	1.80537	0.768	0.853	0.213	Olig	AGPAT4
0.883	1.90275	0.766	0.882	0.243	Olig	RALGDS
0.882	2.37816	0.764	0.676	0.053	Olig	PPFIBP2
0.882	1.98607	0.764	1	0.494	Olig	PLEKHB1
0.882	1.71494	0.764	0.912	0.289	Olig	MAP7D1
0.881	3.30204	0.762	0.618	0.004	Olig	PRIMA1
0.881	2.33037	0.762	0.794	0.072	Olig	MOSPD2
0.881	1.74613	0.762	0.971	0.422	Olig	APP
0.881	1.72926	0.762	0.941	0.312	Olig	C12orf76
0.881	1.68707	0.762	0.971	0.452	Olig	HIPK2
0.881	1.67464	0.762	0.882	0.224	Olig	RTKN
0.88	3.32779	0.76	0.676	0.004	Olig	SGK2
0.88	3.21771	0.76	0.735	0.034	Olig	SLCO1A2
0.88	1.76367	0.76	1	0.878	Olig	QKI
0.88	1.59182	0.76	1	0.475	Olig	DCTN1
0.879	2.74105	0.758	0.765	0.11	Olig	FAM134B
0.879	2.04632	0.758	0.882	0.35	Olig	IGSF8
0.879	1.93107	0.758	0.912	0.259	Olig	RHOG
0.879	1.80827	0.758	0.971	0.506	Olig	GNG7
0.879	1.65578	0.758	0.882	0.221	Olig	PAQR6
0.878	3.84427	0.756	0.588	0.008	Olig	C11orf39
0.878	1.38587	0.756	0.824	0.156	Olig	RAB40B
0.877	2.47452	0.754	0.853	0.186	Olig	DOCK9
0.877	2.08828	0.754	0.941	0.373	Olig	HMOX2
0.877	1.74357	0.754	0.882	0.327	Olig	AGAP1
0.877	1.52165	0.754	0.853	0.209	Olig	CCNY
0.877	1.51844	0.754	0.941	0.365	Olig	PREX1
0.877	1.42222	0.754	0.824	0.175	Olig	DNAJC6
0.876	1.72196	0.752	0.912	0.224	Olig	FRYL
0.876	1.20661	0.752	1	0.719	Olig	MPC1
0.875	2.65581	0.75	0.676	0.027	Olig	TFEB
0.875	1.74751	0.75	0.824	0.114	Olig	FAM13C
0.874	2.06905	0.748	0.588	0.053	Olig	PRKCQ-AS1
0.874	1.48562	0.748	0.882	0.186	Olig	MARCH1
0.873	3.40673	0.746	0.676	0.023	Olig	ASPA
0.873	1.56447	0.746	0.912	0.251	Olig	TYRO3
0.872	1.67316	0.744	0.941	0.513	Olig	BBX
0.872	1.577	0.744	0.971	0.384	Olig	DENND5A
0.871	3.64709	0.742	0.735	0.034	Olig	LOC729658
0.871	3.37625	0.742	0.647	0.019	Olig	SLC22A15
0.871	1.70835	0.742	0.706	0.152	Olig	MPP2
0.871	1.3936	0.742	0.971	0.673	Olig	PRKAR1A
0.871	1.31733	0.742	0.971	0.734	Olig	TMEM50A
0.87	2.83393	0.74	0.765	0.091	Olig	ABHD17A
0.87	2.7952	0.74	0.706	0.057	Olig	HID1
0.87	1.39021	0.74	0.824	0.194	Olig	APIP
0.869	2.23593	0.738	0.735	0.084	Olig	CYP2J2
0.869	1.56078	0.738	0.912	0.274	Olig	LAMP1
0.868	3.97222	0.736	0.618	0.053	Olig	PRICKLE1
0.868	3.05221	0.736	0.676	0	Olig	NIPAL4
0.868	2.13861	0.736	0.824	0.171	Olig	ASUN
0.868	1.80599	0.736	0.912	0.205	Olig	CORO2B
0.868	1.65492	0.736	0.941	0.673	Olig	CTNNA1
0.868	1.48885	0.736	0.971	0.49	Olig	RNF130
0.868	1.45781	0.736	0.941	0.3	Olig	TRIP12
0.867	3.29427	0.734	0.647	0	Olig	HOXD1
0.867	1.47732	0.734	0.971	0.635	Olig	LAMP2
0.866	3.83696	0.732	0.647	0.042	Olig	SLC22A6
0.866	1.94684	0.732	0.765	0.179	Olig	ANKRD40
0.865	1.9838	0.73	0.794	0.179	Olig	ANO10
0.865	1.27495	0.73	0.971	0.445	Olig	EPB41L2
0.864	1.51751	0.728	0.971	0.502	Olig	WNK1
0.864	1.47261	0.728	1	0.791	Olig	SCD
0.863	1.6279	0.726	0.912	0.228	Olig	FAM188A
0.863	1.19666	0.726	1	0.878	Olig	ATP6V0B
0.862	2.34344	0.724	0.735	0.099	Olig	CHN2
0.862	1.77102	0.724	0.941	0.605	Olig	MAP1A
0.862	1.44144	0.724	1	0.631	Olig	ARPC5
0.862	1.42228	0.724	0.912	0.3	Olig	STAMBP
0.862	1.21832	0.724	0.971	0.593	Olig	SFT2D1
0.861	2.12106	0.722	0.794	0.171	Olig	MCAM
0.861	1.846	0.722	0.765	0.122	Olig	NUAK1
0.861	1.6128	0.722	0.824	0.148	Olig	INF2
0.86	2.52938	0.72	0.559	0.065	Olig	TBC1D9
0.86	1.48273	0.72	1	0.795	Olig	SYT11
0.86	1.44087	0.72	0.971	0.502	Olig	CFL2
0.859	2.00447	0.718	0.794	0.224	Olig	BTBD3
0.858	1.28818	0.716	0.971	0.388	Olig	SERINC5
0.857	1.86566	0.714	0.706	0.057	Olig	MFSD6
0.857	1.70192	0.714	0.765	0.194	Olig	DLG1
0.857	1.58333	0.714	0.853	0.236	Olig	TMTC4
0.857	1.49865	0.714	0.559	0.065	Olig	INPP5A
0.857	1.33178	0.714	1	0.608	Olig	APBB1
0.857	1.19503	0.714	0.971	0.65	Olig	FADS1
0.856	2.956	0.712	0.765	0.061	Olig	CPM
0.856	2.14534	0.712	0.765	0.065	Olig	PHLDA3
0.856	1.85366	0.712	0.647	0.049	Olig	RASGRF2
0.856	1.66442	0.712	0.794	0.247	Olig	CDC42SE1
0.856	1.31657	0.712	0.912	0.327	Olig	TULP4
0.856	1.2998	0.712	0.941	0.331	Olig	C20orf194
0.855	1.42253	0.71	0.971	0.616	Olig	PAPSS1
0.855	1.27656	0.71	0.794	0.141	Olig	ELOVL6
0.854	1.6861	0.708	0.971	0.361	Olig	IL6ST
0.853	1.93955	0.706	0.794	0.183	Olig	RYBP
0.853	1.37511	0.706	0.824	0.202	Olig	DESI1
0.853	1.26813	0.706	0.971	0.35	Olig	RRBP1
0.852	2.05924	0.704	0.853	0.228	Olig	FAM73A
0.852	1.66432	0.704	0.853	0.262	Olig	PXK
0.852	1.20484	0.704	0.647	0.122	Olig	MPV17L2
0.852	1.15163	0.704	0.882	0.346	Olig	PRDM2
0.851	4.53702	0.702	0.559	0	Olig	OPALIN
0.851	2.73052	0.702	0.618	0.038	Olig	HTATIP2
0.851	1.30097	0.702	0.912	0.357	Olig	PSEN1
0.851	1.19536	0.702	0.824	0.171	Olig	IPO13
0.851	1.17202	0.702	0.971	0.456	Olig	RAB9A
0.85	2.15621	0.7	0.735	0.091	Olig	BCAR1
0.85	1.84722	0.7	0.853	0.27	Olig	TMEM184B
0.85	1.54327	0.7	0.882	0.274	Olig	IMPAD1
0.85	1.43927	0.7	0.882	0.251	Olig	LMNA
0.85	1.02606	0.7	0.735	0.228	Olig	DUSP26
0.849	3.12936	0.698	0.559	0.008	Olig	GPR62
0.849	1.59765	0.698	0.853	0.255	Olig	HIST1H1C
0.848	1.78046	0.696	0.882	0.407	Olig	GPRC5B
0.848	1.68858	0.696	0.647	0.049	Olig	FAM222A
0.848	1.28109	0.696	0.765	0.209	Olig	RICTOR
0.848	1.20972	0.696	0.971	0.445	Olig	SCG5
0.847	1.85697	0.694	0.676	0.027	Olig	CLMN
0.847	1.64365	0.694	0.706	0.148	Olig	LINC00672
0.847	1.63869	0.694	0.676	0.049	Olig	SLC6A15
0.847	1.63827	0.694	0.706	0.114	Olig	BOK
0.847	1.01795	0.694	0.971	0.384	Olig	TMEM256
0.846	1.33217	0.692	0.735	0.106	Olig	DUSP7
0.846	1.21341	0.692	1	0.563	Olig	PDE4DIP
0.845	1.86676	0.69	0.471	0.057	Olig	IL1RAPL1
0.845	1.84639	0.69	0.735	0.091	Olig	ABHD6
0.845	1.65565	0.69	0.559	0.042	Olig	TMEM64
0.844	1.58661	0.688	0.912	0.35	Olig	SOX8
0.844	1.50343	0.688	0.912	0.395	Olig	ACER3
0.843	1.28917	0.686	0.971	0.65	Olig	CLASP2
0.843	1.19688	0.686	0.882	0.357	Olig	LHPP
0.842	2.54144	0.684	0.618	0.042	Olig	SHISA2
0.842	1.38341	0.684	0.618	0.114	Olig	HN1L
0.841	3.07821	0.682	0.676	0.015	Olig	AMPD3
0.841	2.21634	0.682	0.647	0.057	Olig	TMTC1
0.841	1.76868	0.682	0.794	0.152	Olig	SIK3
0.841	1.33061	0.682	0.765	0.198	Olig	TCTA
0.841	1.23494	0.682	0.853	0.209	Olig	FAM174A
0.84	2.53196	0.68	0.824	0.236	Olig	ANKRD44
0.84	1.72447	0.68	1	0.57	Olig	ZEB2
0.839	2.177	0.678	0.676	0.049	Olig	AQP6
0.839	1.40643	0.678	0.794	0.262	Olig	COPS2
0.839	1.1693	0.678	0.706	0.163	Olig	SMPD1
0.838	1.77965	0.676	0.794	0.16	Olig	ITPKB
0.838	1.57419	0.676	0.853	0.342	Olig	VAMP3
0.838	1.38824	0.676	0.676	0.144	Olig	TJAP1
0.838	1.13649	0.676	0.971	0.722	Olig	SGCB
0.838	1.03801	0.676	0.941	0.327	Olig	UBE2H
0.837	2.99206	0.674	0.529	0.004	Olig	ROPN1
0.837	2.33435	0.674	0.588	0.118	Olig	TIGAR
0.837	2.19614	0.674	0.618	0.03	Olig	SPNS2
0.837	1.45689	0.674	0.941	0.51	Olig	MAP4K4
0.837	1.03508	0.674	1	0.7	Olig	PAIP2
0.837	1.01406	0.674	1	0.768	Olig	KIF1A
0.836	1.82139	0.672	0.735	0.274	Olig	POMGNT1
0.836	1.21473	0.672	0.912	0.323	Olig	ORMDL2
0.835	3.31207	0.67	0.529	0.03	Olig	RASGEF1B
0.835	2.07816	0.67	0.824	0.281	Olig	CD200
0.835	2.06534	0.67	0.706	0.057	Olig	ERMP1
0.835	1.14214	0.67	0.853	0.255	Olig	SRSF8
0.834	2.46922	0.668	0.471	0.008	Olig	NLRP14
0.834	2.15929	0.668	0.676	0.099	Olig	COL4A5
0.834	1.80515	0.668	0.794	0.323	Olig	EPS15
0.834	1.32566	0.668	1	0.738	Olig	MAP1LC3B
0.834	1.00967	0.668	0.941	0.327	Olig	KCNJ10
0.833	3.53299	0.666	0.647	0.034	Olig	NINJ2
0.833	2.25973	0.666	0.676	0.106	Olig	TMCC2
0.833	2.19639	0.666	0.471	0.004	Olig	SLC45A3
0.833	2.12452	0.666	0.618	0.072	Olig	FLNB
0.833	1.7653	0.666	0.824	0.194	Olig	LCOR
0.833	1.32007	0.666	0.735	0.205	Olig	AGPS
0.833	1.23643	0.666	0.971	0.502	Olig	HOOK3
0.832	2.16545	0.664	0.618	0.087	Olig	ENPP4
0.832	1.11591	0.664	0.971	0.631	Olig	ZCCHC17
0.831	2.77451	0.662	0.559	0.004	Olig	ENPP6
0.831	1.53005	0.662	0.941	0.422	Olig	SAMD8
0.831	1.42354	0.662	0.941	0.418	Olig	TMEM128
0.831	1.39785	0.662	0.941	0.536	Olig	ARL2
0.831	1.00054	0.662	0.882	0.243	Olig	AGPAT1
0.83	2.8281	0.66	0.559	0.027	Olig	UNC5B
0.83	2.24491	0.66	0.706	0.091	Olig	DTNB
0.83	1.49826	0.66	0.735	0.122	Olig	EPT1
0.83	1.15322	0.66	0.794	0.194	Olig	ATF7
0.829	1.76712	0.658	0.706	0.141	Olig	LINC01105
0.829	1.49944	0.658	0.971	0.464	Olig	GAMT
0.829	1.04359	0.658	0.765	0.243	Olig	RPS6KA2
0.828	1.5832	0.656	0.647	0.167	Olig	LRRC8B
0.828	1.46208	0.656	0.706	0.144	Olig	ATL3
0.827	1.95925	0.654	0.794	0.251	Olig	DNM3
0.827	1.30439	0.654	0.706	0.179	Olig	FNIP1
0.826	2.57529	0.652	0.676	0.087	Olig	SLCO3A1
0.826	2.5002	0.652	0.647	0.049	Olig	HBEGF
0.826	1.93003	0.652	0.941	0.487	Olig	RAP2A
0.826	1.17038	0.652	0.941	0.654	Olig	TMEM230
0.826	1.10907	0.652	0.824	0.274	Olig	AGFG1
0.825	1.80293	0.65	0.618	0.087	Olig	CAHM
0.825	1.29996	0.65	0.971	0.624	Olig	RASSF2
0.825	1.27167	0.65	0.824	0.319	Olig	PPP2R2A
0.825	1.16976	0.65	0.941	0.601	Olig	AMER2
0.823	1.42241	0.646	0.676	0.171	Olig	JOSD2
0.823	1.09436	0.646	0.971	0.551	Olig	SHISA4
0.823	1.063	0.646	0.382	0.049	Olig	PPAP2A
0.822	3.35129	0.644	0.735	0.342	Olig	PCP4
0.822	2.20368	0.644	0.588	0.057	Olig	SPOCK3
0.822	1.79972	0.644	0.294	0	Olig	KRT16P1
0.822	1.54062	0.644	0.559	0.103	Olig	BCOR
0.822	1.30878	0.644	0.706	0.148	Olig	SHKBP1
0.822	1.26544	0.644	0.618	0.125	Olig	RNF220
0.821	1.66952	0.642	0.618	0.087	Olig	RGS3
0.821	1.00597	0.642	0.853	0.342	Olig	EMC10
0.82	1.49668	0.64	0.676	0.099	Olig	FAH
0.82	1.20772	0.64	0.882	0.354	Olig	SNHG9
0.82	1.16782	0.64	0.912	0.62	Olig	SBDS
0.817	2.09567	0.634	0.5	0.042	Olig	ADCK2
0.817	1.38958	0.634	0.559	0.091	Olig	SETD7
0.817	1.28753	0.634	0.853	0.331	Olig	TARSL2
0.816	2.89733	0.632	0.471	0	Olig	SEC14L5
0.816	1.69816	0.632	0.471	0.038	Olig	ZDHHC11
0.816	1.28295	0.632	0.618	0.148	Olig	KLHL32
0.816	1.17307	0.632	0.971	0.506	Olig	NDUFAF3
0.816	1.16897	0.632	0.941	0.471	Olig	C5orf15
0.815	1.4935	0.63	0.765	0.236	Olig	NEO1
0.815	1.23029	0.63	0.941	0.517	Olig	TIMP2
0.814	1.28396	0.628	0.912	0.422	Olig	PHLDB1
0.813	2.18625	0.626	0.618	0.068	Olig	CDC42EP2
0.813	1.97531	0.626	0.647	0.129	Olig	MYO1E
0.813	1.5316	0.626	0.647	0.141	Olig	HDAC11
0.813	1.40481	0.626	0.794	0.209	Olig	P2RX7
0.813	1.29542	0.626	0.588	0.11	Olig	SUN2
0.813	1.01649	0.626	0.941	0.643	Olig	ZFAND5
0.812	1.47167	0.624	0.882	0.319	Olig	TMEM132B
0.812	1.09919	0.624	0.912	0.376	Olig	IFNGR1
0.811	1.48777	0.622	0.853	0.281	Olig	GPR155
0.811	1.29374	0.622	0.765	0.217	Olig	SCARB1
0.81	1.035	0.62	0.794	0.205	Olig	IKZF5
0.809	2.82877	0.618	0.529	0.053	Olig	SLC7A14
0.809	2.78888	0.618	0.588	0.027	Olig	KCTD8
0.809	1.75142	0.618	0.706	0.152	Olig	ALAD
0.809	1.46831	0.618	0.794	0.251	Olig	UBE2E2
0.809	1.23268	0.618	0.735	0.323	Olig	SCAMP5
0.809	1.0054	0.618	0.912	0.395	Olig	KLHL24
0.808	1.35759	0.616	0.941	0.627	Olig	PTPRD
0.808	1.08884	0.616	0.647	0.099	Olig	SNX30
0.807	1.99557	0.614	0.559	0.049	Olig	WIPI1
0.806	2.28763	0.612	0.471	0.034	Olig	MICALL1
0.806	1.78649	0.612	0.559	0.068	Olig	SMURF1
0.804	2.27262	0.608	0.441	0.011	Olig	DNAH17
0.804	2.26042	0.608	0.588	0.053	Olig	HEYL
0.804	1.22267	0.608	0.559	0.072	Olig	KIAA0556
0.803	1.42626	0.606	0.676	0.11	Olig	ARHGEF10
0.803	1.10462	0.606	0.971	0.563	Olig	COPA
0.802	1.35994	0.604	0.765	0.289	Olig	SH3KBP1
0.802	1.1442	0.604	0.765	0.357	Olig	SLC35A5
0.801	1.43262	0.602	0.912	0.403	Olig	CREB5
0.801	1.34415	0.602	0.647	0.118	Olig	RCBTB1
0.801	1.00646	0.602	1	0.57	Olig	CLCN3
0.799	3.02742	0.598	0.588	0.049	Olig	TMEM144
0.799	1.81493	0.598	0.471	0.068	Olig	SUSD6
0.799	1.37765	0.598	0.676	0.137	Olig	NCOR2
0.799	1.04627	0.598	1	0.852	Olig	CYP51A1
0.798	1.39461	0.596	0.765	0.186	Olig	LYRM5
0.798	1.06107	0.596	0.882	0.426	Olig	NBR1
0.797	1.32403	0.594	0.706	0.118	Olig	KDM4C
0.796	1.35083	0.592	0.824	0.35	Olig	RHOB
0.796	1.28997	0.592	0.588	0.179	Olig	PAK1
0.796	1.16502	0.592	0.912	0.49	Olig	PTP4A2
0.796	1.00418	0.592	0.735	0.205	Olig	CDKN2AIPNL
0.795	1.19158	0.59	0.735	0.24	Olig	TTL
0.794	2.19082	0.588	0.559	0.118	Olig	MGAT5
0.794	1.58962	0.588	0.294	0	Olig	ZFP57
0.794	1.06626	0.588	0.794	0.319	Olig	ADIPOR1
0.793	3.19545	0.586	0.471	0	Olig	PM20D1
0.793	1.55476	0.586	0.618	0.087	Olig	PAIP2B
0.793	1.4747	0.586	0.794	0.259	Olig	SLC6A9
0.793	1.12959	0.586	0.706	0.243	Olig	TOM1L2
0.793	1.03553	0.586	0.765	0.198	Olig	PHC2
0.792	2.61734	0.584	0.529	0.008	Olig	S1PR5
0.792	1.25725	0.584	0.647	0.148	Olig	RAB11B-AS1
0.791	4.21215	0.582	0.412	0.004	Olig	CNDP1
0.791	1.29974	0.582	0.647	0.175	Olig	MTMR2
0.791	1.02385	0.582	0.971	0.722	Olig	FDFT1
0.79	2.20456	0.58	0.441	0.046	Olig	PIP5K1B
0.79	1.6326	0.58	0.647	0.076	Olig	IGSF11
0.79	1.39497	0.58	0.706	0.251	Olig	RCAN1
0.79	1.1109	0.58	0.794	0.327	Olig	ICK
0.789	1.57272	0.578	0.676	0.247	Olig	DNAJB2
0.788	2.022	0.576	0.647	0.205	Olig	ZSWIM6
0.788	1.61028	0.576	0.735	0.236	Olig	MAPK6
0.787	2.51514	0.574	0.441	0.034	Olig	PCSK6
0.787	2.01461	0.574	0.588	0.08	Olig	DACT3
0.787	1.96953	0.574	0.5	0.068	Olig	OSTF1
0.787	1.78968	0.574	0.559	0.091	Olig	SRD5A3
0.787	1.53262	0.574	0.647	0.179	Olig	GAREM
0.787	1.51821	0.574	0.765	0.251	Olig	DLG2
0.787	1.47767	0.574	0.676	0.205	Olig	TMEM178A
0.787	1.41045	0.574	0.529	0.076	Olig	NEK7
0.787	1.01829	0.574	0.676	0.224	Olig	PIK3IP1
0.786	2.63053	0.572	0.5	0.046	Olig	LIMD1
0.786	2.26242	0.572	0.353	0.027	Olig	LDLRAP1
0.786	2.06505	0.572	0.588	0.053	Olig	CPOX
0.786	1.45663	0.572	0.618	0.163	Olig	DNAJA4
0.786	1.06924	0.572	0.618	0.11	Olig	ADCY5
0.785	2.06709	0.57	0.735	0.171	Olig	SMIM13
0.785	1.40878	0.57	0.529	0.068	Olig	TPRN
0.784	2.26748	0.568	0.559	0.053	Olig	PLA2G4C
0.784	1.67054	0.568	0.706	0.285	Olig	PELI1
0.783	1.16212	0.566	0.912	0.494	Olig	PSD3
0.783	1.00755	0.566	0.647	0.198	Olig	CANT1
0.781	2.22179	0.562	0.412	0.023	Olig	MYO1D
0.781	1.84846	0.562	0.765	0.228	Olig	AIDA
0.78	2.04672	0.56	0.471	0.03	Olig	RXRG
0.78	1.19296	0.56	0.559	0.087	Olig	KLHL21
0.779	1.83805	0.558	0.588	0.122	Olig	ADAP1
0.779	1.05439	0.558	0.824	0.388	Olig	TSEN15
0.778	3.58767	0.556	0.441	0	Olig	ACAN
0.778	2.88972	0.556	0.412	0	Olig	HAGLR
0.778	2.68733	0.556	0.441	0	Olig	SFTPC
0.778	1.3114	0.556	0.647	0.183	Olig	DTD2
0.778	1.30798	0.556	0.588	0.221	Olig	GAS6
0.778	1.03583	0.556	0.647	0.125	Olig	CH17-340M24.3
0.778	1.03364	0.556	1	0.856	Olig	C11orf58
0.778	1.00116	0.556	0.824	0.395	Olig	VMP1
0.777	2.197	0.554	0.441	0.03	Olig	TMC6
0.777	1.36195	0.554	0.588	0.095	Olig	PDE8A
0.776	1.73994	0.552	0.529	0.103	Olig	TP53INP2
0.776	1.3688	0.552	0.471	0.068	Olig	SLC13A3
0.776	1.01094	0.552	0.912	0.639	Olig	CD164
0.775	1.01005	0.55	0.824	0.361	Olig	KIAA0355
0.774	1.55253	0.548	0.618	0.183	Olig	STK39
0.774	1.30692	0.548	0.559	0.175	Olig	ARHGAP23
0.774	1.13272	0.548	0.765	0.266	Olig	TSC22D3
0.773	2.72792	0.546	0.647	0.137	Olig	ADO
0.773	1.23177	0.546	0.647	0.167	Olig	FAM179B
0.77	1.02304	0.54	0.529	0.179	Olig	RAB21
0.769	1.09841	0.538	0.912	0.597	Olig	PHYHIPL
0.768	2.01253	0.536	0.412	0.011	Olig	KCNJ2
0.768	1.94906	0.536	0.676	0.202	Olig	FAM131B
0.768	1.7245	0.536	0.5	0.061	Olig	ERRFI1
0.768	1.30333	0.536	0.529	0.091	Olig	KIF13A
0.768	1.29433	0.536	0.912	0.593	Olig	CCDC90B
0.768	1.21097	0.536	0.794	0.411	Olig	OLIG2
0.767	1.51453	0.534	0.471	0.038	Olig	EML2
0.767	1.36646	0.534	0.529	0.08	Olig	C4orf33
0.767	1.02375	0.534	0.971	0.559	Olig	QDPR
0.767	1.01926	0.534	0.559	0.129	Olig	STIM1
0.766	1.72903	0.532	0.5	0.038	Olig	CTNNA3
0.766	1.40816	0.532	0.559	0.152	Olig	SLC4A2
0.764	1.2373	0.528	0.324	0.057	Olig	CCNYL1
0.763	1.2233	0.526	0.529	0.114	Olig	CYLD
0.762	1.31525	0.524	0.441	0.049	Olig	HR
0.762	1.23117	0.524	0.618	0.183	Olig	ZER1
0.762	1.22014	0.524	0.676	0.281	Olig	KIAA0196
0.762	1.09175	0.524	0.676	0.175	Olig	HIATL1
0.761	2.4348	0.522	0.353	0.004	Olig	ARHGEF37
0.761	1.46754	0.522	0.529	0.118	Olig	MANEA
0.761	1.26361	0.522	0.706	0.342	Olig	ATP5E
0.76	1.69226	0.52	0.529	0.053	Olig	MAST3
0.76	1.26263	0.52	0.559	0.122	Olig	TRAM1L1
0.76	1.14672	0.52	0.588	0.137	Olig	MTRR
0.76	1.02424	0.52	0.794	0.319	Olig	SLC25A46
0.759	2.13769	0.518	0.471	0.011	Olig	HAPLN2
0.759	1.02008	0.518	0.618	0.167	Olig	VKORC1L1
0.758	1.9459	0.516	0.529	0.076	Olig	CSF1
0.758	1.2405	0.516	0.618	0.106	Olig	PITPNA-AS1
0.758	1.18761	0.516	0.618	0.163	Olig	C11orf71
0.757	3.32097	0.514	0.471	0.015	Olig	NGFR
0.757	1.06148	0.514	0.647	0.259	Olig	UBE2Z
0.756	2.64267	0.512	0.353	0.015	Olig	SLC16A8
0.755	1.31869	0.51	0.618	0.243	Olig	FAXDC2
0.754	1.21488	0.508	0.529	0.137	Olig	BRSK1
0.753	1.49784	0.506	0.294	0.053	Olig	TMEM110
0.752	3.25419	0.504	0.412	0.015	Olig	KANK4
0.752	2.58321	0.504	0.412	0.015	Olig	MTMR7
0.752	1.9585	0.504	0.618	0.224	Olig	TXNDC9
0.752	1.33628	0.504	0.324	0.053	Olig	TRIM62
0.752	1.22862	0.504	0.765	0.293	Olig	PLAT
0.751	1.42551	0.502	0.412	0.034	Olig	SAMD12
0.751	1.27872	0.502	0.559	0.11	Olig	CLCN4
0.751	1.10037	0.502	0.559	0.114	Olig	MARCH2
0.75	1.07196	0.5	0.735	0.281	Olig	TMEM246
0.75	1.05022	0.5	0.676	0.179	Olig	LDLRAD4
0.749	1.45033	0.498	0.471	0.068	Olig	TNS2
0.749	1.24991	0.498	0.294	0.08	Olig	CHAMP1
0.749	1.07829	0.498	0.441	0.156	Olig	UBE4B
0.749	1.07329	0.498	0.824	0.471	Olig	PPP2CB
0.748	1.20657	0.496	0.735	0.331	Olig	ZNF146
0.748	1.04593	0.496	0.559	0.171	Olig	ANKH
0.747	1.73678	0.494	0.588	0.163	Olig	ADIPOR2
0.747	1.12928	0.494	0.559	0.08	Olig	LOH12CR1
0.746	3.04281	0.492	0.5	0.053	Olig	RAPGEF5
0.746	1.64022	0.492	0.529	0.141	Olig	GRB10
0.746	1.56889	0.492	0.529	0.076	Olig	DUSP10
0.746	1.2365	0.492	0.559	0.141	Olig	SEPHS2
0.746	1.22726	0.492	0.559	0.148	Olig	STX6
0.746	1.1429	0.492	0.647	0.24	Olig	TMBIM1
0.745	2.82802	0.49	0.441	0.008	Olig	TCP11L2
0.745	2.70896	0.49	0.676	0.247	Olig	TNS3
0.745	1.07235	0.49	0.5	0.072	Olig	PDE1A
0.744	2.64757	0.488	0.412	0.008	Olig	CDH19
0.744	1.87849	0.488	0.618	0.205	Olig	NDRG1
0.744	1.06869	0.488	0.324	0.057	Olig	RELT
0.743	1.18338	0.486	0.706	0.278	Olig	FAIM
0.742	2.48617	0.484	0.294	0.008	Olig	SPSB1
0.742	2.01709	0.484	0.5	0.198	Olig	GALC
0.742	1.40797	0.484	0.471	0.091	Olig	PPP2R5B
0.741	1.90625	0.482	0.412	0.057	Olig	ACSL1
0.741	1.30658	0.482	0.559	0.144	Olig	TMEM209
0.74	1.08282	0.48	0.5	0.125	Olig	PCSK7
0.739	2.0699	0.478	0.412	0.042	Olig	CTSV
0.739	1.80787	0.478	0.559	0.213	Olig	TMEM136
0.739	1.57051	0.478	0.588	0.152	Olig	RRAGC
0.739	1.36468	0.478	0.471	0.106	Olig	FECH
0.739	1.2527	0.478	0.471	0.19	Olig	PDXP
0.739	1.20194	0.478	0.618	0.179	Olig	SPTSSA
0.739	1.09736	0.478	0.441	0.103	Olig	SESN1
0.739	1.02353	0.478	0.588	0.259	Olig	ULK2
0.738	1.21018	0.476	0.5	0.023	Olig	TESK2
0.738	1.16697	0.476	0.471	0.141	Olig	USP12
0.738	1.10883	0.476	0.353	0.08	Olig	SSH2
0.738	1.06303	0.476	0.676	0.369	Olig	CDK17
0.737	2.70428	0.474	0.353	0.008	Olig	ARHGAP22
0.737	2.18395	0.474	0.647	0.205	Olig	EGLN3
0.736	1.30537	0.472	0.882	0.681	Olig	HMGCS1
0.736	1.14986	0.472	0.471	0.205	Olig	UBR1
0.735	1.45397	0.47	0.441	0.057	Olig	A1BG
0.735	1.17346	0.47	0.529	0.202	Olig	TAF10
0.735	1.1205	0.47	0.5	0.129	Olig	RBM48
0.734	1.56907	0.468	0.382	0.034	Olig	LZTS2
0.734	1.21679	0.468	0.441	0.072	Olig	TMTC2
0.732	1.13065	0.464	0.618	0.232	Olig	RASA3
0.73	1.22875	0.46	0.412	0.106	Olig	C6orf47
0.73	1.07069	0.46	0.5	0.163	Olig	PIGG
0.729	1.8348	0.458	0.382	0.072	Olig	HSD3B7
0.729	1.02608	0.458	0.676	0.331	Olig	CTTN
0.728	2.78581	0.456	0.382	0.011	Olig	SEMA3D
0.728	2.3742	0.456	0.294	0.008	Olig	RALY-AS1
0.728	2.05502	0.456	0.441	0.027	Olig	ZFYVE28
0.728	1.78158	0.456	0.559	0.16	Olig	LRRC8D
0.728	1.04921	0.456	0.735	0.464	Olig	BLOC1S2
0.727	2.1108	0.454	0.324	0.027	Olig	AZGP1
0.727	1.07475	0.454	0.471	0.091	Olig	LIG4
0.726	1.26173	0.452	0.324	0.057	Olig	UNC13B
0.725	3.76128	0.45	0.441	0.004	Olig	GLDN
0.725	2.29409	0.45	0.353	0.011	Olig	GSN-AS1
0.725	1.37886	0.45	0.588	0.217	Olig	MTMR10
0.723	1.39072	0.446	0.471	0.133	Olig	FAM122A
0.723	1.3445	0.446	0.441	0.049	Olig	TSPAN9
0.72	1.54805	0.44	0.412	0.122	Olig	SAV1
0.72	1.44463	0.44	0.441	0.118	Olig	KBTBD3
0.72	1.26093	0.44	0.441	0.072	Olig	COBL
0.72	1.19338	0.44	0.529	0.171	Olig	NIPSNAP3A
0.719	1.98445	0.438	0.265	0.023	Olig	DNAJC12
0.719	1.17302	0.438	0.353	0.027	Olig	FRS3
0.719	1.00425	0.438	0.412	0.099	Olig	GAB2
0.718	1.32666	0.436	0.412	0.087	Olig	LACTB2
0.717	1.25994	0.434	0.529	0.133	Olig	NUDT12
0.717	1.18057	0.434	0.324	0.065	Olig	AMBRA1
0.716	1.09752	0.432	0.412	0.057	Olig	MFSD12
0.716	1.00416	0.432	0.5	0.144	Olig	ZNF160
0.715	2.10712	0.43	0.441	0.049	Olig	SMAD7
0.715	1.70756	0.43	0.294	0.008	Olig	SYT9
0.714	1.90922	0.428	0.441	0.061	Olig	LINC00467
0.712	1.31381	0.424	0.529	0.163	Olig	GTDC1
0.709	2.38488	0.418	0.412	0.015	Olig	GALNT6
0.709	1.00595	0.418	0.559	0.133	Olig	SNX29
0.708	1.16928	0.416	0.471	0.141	Olig	ATP9B
0.707	1.05654	0.414	0.5	0.122	Olig	MANSC1
0.706	2.32071	0.412	0.324	0	Olig	ELOVL7
0.705	3.18918	0.41	0.412	0	Olig	CLCA4
0.705	1.96462	0.41	0.382	0.042	Olig	FBN1
0.705	1.19835	0.41	0.382	0.046	Olig	PDE3B
0.704	1.31981	0.408	0.559	0.175	Olig	CEP104
0.704	1.16082	0.408	0.353	0.106	Olig	ASB1
0.704	1.03835	0.408	0.471	0.084	Olig	ETV6
0.703	1.7481	0.406	0.294	0.023	Olig	SLC18A2
0.703	1.66266	0.406	0.5	0.122	Olig	UBE2Q1
0.703	1.09052	0.406	0.735	0.38	Olig	NAV2
0.703	1.0648	0.406	0.824	0.532	Olig	PRKACB
0.702	2.61106	0.404	0.324	0.004	Olig	BTBD16
0.702	1.59862	0.404	0.324	0.008	Olig	TSPAN19
0.701	1.12191	0.402	0.529	0.167	Olig	RNF103
0.701	1.05608	0.402	0.647	0.414	Olig	LDLR
0.974	4.01651	0.948	0.979	0.321	OPC	PDGFRA
0.943	2.15239	0.886	0.979	0.831	OPC	EPN2
0.926	1.9052	0.852	0.979	0.839	OPC	SCRG1
0.916	2.64156	0.832	0.938	0.249	OPC	LPPR1
0.911	1.8693	0.822	1	0.333	OPC	APOD
0.91	2.91427	0.82	0.958	0.361	OPC	ARL4A
0.899	3.21633	0.798	0.875	0.213	OPC	COL9A1
0.894	2.94048	0.788	0.854	0.084	OPC	PCDH15
0.874	1.64612	0.748	1	0.819	OPC	BEX1
0.862	1.47494	0.724	1	0.88	OPC	MEG3
0.854	1.72854	0.708	0.938	0.771	OPC	GRIA2
0.833	2.14954	0.666	0.854	0.394	OPC	THY1
0.827	2.01855	0.654	0.812	0.257	OPC	PLAT
0.825	2.95184	0.65	0.708	0.084	OPC	LINC00643
0.825	1.02472	0.65	0.854	0.257	OPC	PLLP
0.818	1.46987	0.636	0.917	0.594	OPC	BCHE
0.816	2.32236	0.632	0.771	0.209	OPC	LHFPL3
0.808	1.6182	0.616	0.854	0.41	OPC	LRRC4C
0.806	3.99292	0.612	0.667	0.064	OPC	GPR17
0.804	2.08193	0.608	0.854	0.538	OPC	LIMA1
0.797	2.17113	0.594	0.729	0.193	OPC	COL20A1
0.795	3.42772	0.59	0.646	0.06	OPC	CA10
0.791	1.39828	0.582	0.854	0.373	OPC	CNTN1
0.785	1.8818	0.57	0.812	0.349	OPC	PHLDA1
0.782	1.44052	0.564	0.896	0.522	OPC	SLC35F1
0.78	1.98425	0.56	0.75	0.265	OPC	SEMA5A
0.773	1.62654	0.546	0.792	0.382	OPC	SNAP25
0.772	3.83164	0.544	0.542	0.016	OPC	KLRC2
0.771	1.59189	0.542	0.917	0.759	OPC	PCSK1N
0.77	3.29707	0.54	0.542	0.044	OPC	IL1RAP
0.77	2.1998	0.54	0.667	0.209	OPC	SCN1A
0.768	1.99581	0.536	0.625	0.149	OPC	SPRY4
0.766	1.07579	0.532	0.979	0.763	OPC	SCG3
0.758	1.62159	0.516	0.792	0.39	OPC	MPZL1
0.757	1.40576	0.514	0.833	0.578	OPC	PDE4B
0.755	1.66903	0.51	0.667	0.189	OPC	BRINP1
0.755	1.35471	0.51	0.771	0.341	OPC	C8orf46
0.755	1.04668	0.51	0.958	0.851	OPC	TAOK3
0.754	1.28747	0.508	0.938	0.699	OPC	OLIG1
0.747	2.0113	0.494	0.667	0.201	OPC	NXPH1
0.747	1.92252	0.494	0.792	0.51	OPC	ARL2BP
0.746	1.48399	0.492	0.688	0.333	OPC	TSPAN13
0.743	1.27459	0.486	0.938	0.884	OPC	UCHL1
0.741	2.28335	0.482	0.562	0.092	OPC	SLC1A1
0.741	1.69644	0.482	0.771	0.414	OPC	ATCAY
0.739	1.75879	0.478	0.646	0.229	OPC	C2orf80
0.737	1.5469	0.474	0.833	0.558	OPC	CXADR
0.732	2.37137	0.464	0.5	0.048	OPC	LRRK2
0.726	1.89211	0.452	0.604	0.229	OPC	SNTG1
0.726	1.43216	0.452	0.667	0.265	OPC	CCND1
0.716	3.33878	0.432	0.458	0.036	OPC	TM4SF1
0.715	1.27572	0.43	0.729	0.422	OPC	FIP1L1
0.711	2.67381	0.422	0.438	0.072	OPC	PCDH20
0.704	1.38901	0.408	0.667	0.406	OPC	BRINP3
0.704	1.21906	0.408	0.854	0.747	OPC	CNPY2

## Sheet: DEGs_of_Non_Neural_Clusters
myAUC	avg_diff	power	pct.1	pct.2	cluster	gene
0.999	5.81157	0.998	1	0.396	Endo_1	CLDN5
0.989	5.32978	0.978	1	0.38	Endo_1	ITM2A
0.988	4.77557	0.976	1	0.204	Endo_1	MFSD2A
0.983	4.54225	0.966	0.989	0.09	Endo_1	APCDD1
0.981	4.69057	0.962	0.978	0.126	Endo_1	SLC38A5
0.978	3.90557	0.956	1	0.199	Endo_1	ESAM
0.976	4.82427	0.952	0.978	0.156	Endo_1	RAMP2
0.97	4.02189	0.94	0.935	0.041	Endo_1	CDH5
0.968	4.05996	0.936	0.946	0.118	Endo_1	SLC7A5
0.967	3.47085	0.934	0.902	0.042	Endo_1	ADGRL4
0.966	3.06713	0.932	0.989	0.125	Endo_1	PECAM1
0.963	4.11378	0.926	0.946	0.095	Endo_1	FLT1
0.96	3.04584	0.92	0.989	0.276	Endo_1	IGFBP7
0.959	4.91709	0.918	0.891	0.031	Endo_1	C1orf64
0.959	2.72321	0.918	1	0.302	Endo_1	GNG11
0.957	3.40194	0.914	0.978	0.233	Endo_1	SLC2A1
0.953	3.75416	0.906	0.989	0.4	Endo_1	IFI27
0.951	4.34384	0.902	0.913	0.051	Endo_1	KDR
0.951	3.91802	0.902	0.902	0.048	Endo_1	CD34
0.949	3.97229	0.898	0.902	0.072	Endo_1	PCAT19
0.949	3.67789	0.898	0.902	0.05	Endo_1	ROBO4
0.948	4.23605	0.896	0.902	0.063	Endo_1	CAV1
0.947	3.69997	0.894	0.902	0.102	Endo_1	PODXL
0.945	3.05885	0.89	1	0.853	Endo_1	BSG
0.944	2.8103	0.888	0.978	0.354	Endo_1	ENG
0.943	3.30644	0.886	0.967	0.211	Endo_1	CD320
0.94	4.04565	0.88	0.891	0.07	Endo_1	VWF
0.94	3.4079	0.88	0.88	0.054	Endo_1	ABCB1
0.937	3.46064	0.874	0.967	0.26	Endo_1	TFRC
0.937	3.22601	0.874	0.967	0.355	Endo_1	PON2
0.937	3.07911	0.874	1	0.741	Endo_1	SLC3A2
0.935	3.17089	0.87	0.913	0.127	Endo_1	SLC7A1
0.933	3.55984	0.866	0.88	0.052	Endo_1	SLC38A3
0.933	1.24314	0.866	1	0.402	Endo_1	FN1
0.93	3.43198	0.86	0.957	0.271	Endo_1	SLC16A1
0.929	4.16673	0.858	0.793	0.027	Endo_1	TIE1
0.929	2.63954	0.858	0.989	0.532	Endo_1	CSRP2
0.927	3.31066	0.854	0.848	0.098	Endo_1	SLC9A3R2
0.927	1.33644	0.854	0.989	0.415	Endo_1	SPARC
0.925	2.64108	0.85	0.902	0.109	Endo_1	EPAS1
0.923	4.86571	0.846	0.87	0.085	Endo_1	ECSCR
0.923	4.06145	0.846	0.837	0.101	Endo_1	CLEC3B
0.923	3.7348	0.846	0.848	0.037	Endo_1	CXorf36
0.922	2.36021	0.844	0.967	0.224	Endo_1	ID3
0.921	3.18858	0.842	0.913	0.197	Endo_1	S100A16
0.921	2.21391	0.842	0.989	0.675	Endo_1	CRIP2
0.919	3.8887	0.838	0.837	0.027	Endo_1	CLEC14A
0.916	4.01276	0.832	0.837	0.091	Endo_1	MMP28
0.916	2.1024	0.832	0.978	0.327	Endo_1	ABLIM1
0.916	2.02202	0.832	0.978	0.427	Endo_1	VIM
0.915	1.69317	0.83	0.902	0.16	Endo_1	LAMA4
0.914	4.73501	0.828	0.804	0.038	Endo_1	TM4SF18
0.913	1.54594	0.826	0.957	0.17	Endo_1	FSTL1
0.912	2.51559	0.824	0.913	0.223	Endo_1	S100A10
0.912	2.28157	0.824	0.967	0.292	Endo_1	SERPINH1
0.911	3.59935	0.822	0.739	0.028	Endo_1	CYYR1
0.911	2.9301	0.822	0.815	0.076	Endo_1	ADGRF5
0.908	3.96192	0.816	0.87	0.175	Endo_1	ID1
0.908	2.82831	0.816	0.837	0.07	Endo_1	EMCN
0.907	2.91117	0.814	0.826	0.085	Endo_1	KIAA1462
0.901	4.62879	0.802	0.772	0.034	Endo_1	STRA6
0.901	2.14566	0.802	0.989	0.704	Endo_1	TSC22D1
0.9	2.54445	0.8	0.957	0.329	Endo_1	C1orf54
0.9	1.88959	0.8	0.88	0.102	Endo_1	ARHGAP29
0.897	2.07462	0.794	0.989	0.485	Endo_1	FAM213A
0.896	2.73779	0.792	0.826	0.106	Endo_1	CD93
0.895	2.35698	0.79	0.913	0.308	Endo_1	HES1
0.894	2.63069	0.788	0.772	0.075	Endo_1	COBLL1
0.894	2.3057	0.788	0.946	0.43	Endo_1	RBP1
0.893	3.23731	0.786	0.772	0.082	Endo_1	APLNR
0.893	1.69111	0.786	0.924	0.18	Endo_1	TJP1
0.891	2.61729	0.782	0.859	0.168	Endo_1	RELL1
0.891	1.9454	0.782	1	0.672	Endo_1	IFITM3
0.89	3.41212	0.78	0.826	0.097	Endo_1	TCN2
0.887	3.36092	0.774	0.739	0.029	Endo_1	MYCT1
0.886	2.99813	0.772	0.815	0.125	Endo_1	RGCC
0.886	2.88882	0.772	0.804	0.086	Endo_1	ECM1
0.886	2.03377	0.772	0.902	0.2	Endo_1	CLIC4
0.885	4.21011	0.77	0.739	0.02	Endo_1	SLCO2A1
0.885	2.39765	0.77	0.902	0.289	Endo_1	HOPX
0.885	2.38328	0.77	0.848	0.153	Endo_1	RUNDC3B
0.885	2.00321	0.77	0.978	0.429	Endo_1	LY6E
0.882	2.72154	0.764	0.815	0.086	Endo_1	PRKCDBP
0.882	2.39755	0.764	0.957	0.425	Endo_1	SLC39A10
0.88	2.85669	0.76	0.978	0.59	Endo_1	IFI6
0.88	2.44307	0.76	0.88	0.222	Endo_1	MYO10
0.88	2.18595	0.76	0.913	0.291	Endo_1	SAMM50
0.879	5.03185	0.758	0.761	0.054	Endo_1	DPEP1
0.878	2.21988	0.756	0.826	0.121	Endo_1	PALMD
0.877	2.8513	0.754	0.761	0.051	Endo_1	RASGRP3
0.875	4.17301	0.75	0.739	0.085	Endo_1	TM4SF1
0.875	3.75758	0.75	0.75	0.086	Endo_1	LXN
0.873	3.00874	0.746	0.761	0.048	Endo_1	VWA1
0.872	1.17382	0.744	0.902	0.189	Endo_1	DLC1
0.871	3.17769	0.742	0.75	0.066	Endo_1	CGNL1
0.87	2.75481	0.74	0.815	0.135	Endo_1	QPCT
0.87	2.58011	0.74	0.739	0.029	Endo_1	THSD1
0.869	1.68577	0.738	0.935	0.248	Endo_1	APOLD1
0.866	2.23953	0.732	0.913	0.348	Endo_1	LOC100190986
0.866	1.94635	0.732	0.793	0.099	Endo_1	TMEM204
0.865	1.43006	0.73	0.902	0.24	Endo_1	VAMP5
0.864	1.9191	0.728	0.935	0.585	Endo_1	CD82
0.863	2.30109	0.726	0.739	0.07	Endo_1	NOTCH4
0.863	1.82122	0.726	0.848	0.211	Endo_1	NAMPT
0.863	1.43574	0.726	0.924	0.374	Endo_1	CNN3
0.86	3.10323	0.72	0.674	0.044	Endo_1	HAPLN3
0.86	1.60776	0.72	0.761	0.092	Endo_1	LEF1
0.86	1.19217	0.72	0.957	0.414	Endo_1	IFITM1
0.859	2.19063	0.718	0.859	0.237	Endo_1	TSPAN5
0.859	1.91745	0.718	0.707	0.114	Endo_1	PAM
0.858	3.77438	0.716	0.717	0.044	Endo_1	EFNA1
0.858	2.56876	0.716	0.728	0.097	Endo_1	SMAD1
0.857	2.85138	0.714	0.685	0.031	Endo_1	MYLK2
0.857	2.49842	0.714	0.761	0.088	Endo_1	CAV2
0.857	2.26159	0.714	0.739	0.091	Endo_1	IGFBP4
0.857	2.10348	0.714	0.728	0.105	Endo_1	HYAL2
0.857	1.70237	0.714	0.957	0.53	Endo_1	RHOC
0.856	2.33685	0.712	0.75	0.042	Endo_1	SLC39A8
0.855	2.14915	0.71	0.826	0.177	Endo_1	INSR
0.855	1.81567	0.71	0.826	0.214	Endo_1	PVRL2
0.855	1.78582	0.71	0.761	0.146	Endo_1	LIMS2
0.855	1.48004	0.71	0.924	0.489	Endo_1	NPDC1
0.854	1.46232	0.708	0.826	0.139	Endo_1	ECE1
0.853	1.68743	0.706	0.88	0.256	Endo_1	MYO6
0.852	2.31092	0.704	0.761	0.169	Endo_1	YES1
0.852	1.41913	0.704	0.783	0.168	Endo_1	CAPN2
0.85	1.81429	0.7	0.902	0.264	Endo_1	SCARB1
0.849	1.23009	0.698	1	0.656	Endo_1	SPTBN1
0.848	2.35463	0.696	0.772	0.147	Endo_1	SPOCK2
0.848	2.16521	0.696	0.837	0.198	Endo_1	ARHGAP18
0.848	1.8998	0.696	0.772	0.128	Endo_1	LAMB1
0.847	2.6453	0.694	0.696	0.074	Endo_1	PTRF
0.847	2.2941	0.694	0.761	0.106	Endo_1	LAMC1
0.847	1.50062	0.694	0.88	0.336	Endo_1	TAGLN2
0.847	1.40605	0.694	0.88	0.307	Endo_1	S100A13
0.845	3.41226	0.69	0.739	0.106	Endo_1	CA2
0.844	2.32108	0.688	0.707	0.068	Endo_1	CA4
0.844	1.48502	0.688	0.783	0.176	Endo_1	CD200
0.843	2.42032	0.686	0.696	0.056	Endo_1	GALNT18
0.843	1.69912	0.686	0.87	0.329	Endo_1	DNAJC1
0.843	1.68516	0.686	0.978	0.538	Endo_1	EGFL7
0.842	2.44652	0.684	0.685	0.069	Endo_1	HEG1
0.842	1.45154	0.684	0.837	0.239	Endo_1	DOCK9
0.842	1.36084	0.684	0.859	0.258	Endo_1	LMO2
0.841	1.33014	0.682	0.793	0.138	Endo_1	GIMAP7
0.841	1.23011	0.682	0.728	0.138	Endo_1	MYO1B
0.839	2.84735	0.678	0.685	0.078	Endo_1	BHLHE40
0.839	1.42997	0.678	0.804	0.17	Endo_1	CPD
0.838	2.36917	0.676	0.62	0.056	Endo_1	TEK
0.836	3.17774	0.672	0.663	0.031	Endo_1	ACVRL1
0.836	2.45151	0.672	0.717	0.151	Endo_1	EMP2
0.836	1.52535	0.672	0.913	0.307	Endo_1	JAM2
0.835	2.68163	0.67	0.772	0.203	Endo_1	TTN
0.835	2.38965	0.67	0.685	0.059	Endo_1	WWTR1
0.835	2.01292	0.67	0.88	0.33	Endo_1	CCDC186
0.835	1.76877	0.67	0.685	0.127	Endo_1	HID1
0.835	1.22255	0.67	0.739	0.108	Endo_1	NID1
0.835	1.07559	0.67	0.728	0.102	Endo_1	IL32
0.834	2.21262	0.668	0.696	0.056	Endo_1	NOSTRIN
0.834	1.98479	0.668	0.728	0.136	Endo_1	LRP8
0.833	1.00418	0.666	1	0.807	Endo_1	NGFRAP1
0.832	2.00466	0.664	0.717	0.092	Endo_1	S1PR1
0.832	1.52909	0.664	0.87	0.33	Endo_1	PLK2
0.831	2.09163	0.662	0.663	0.108	Endo_1	PTPRB
0.829	1.9294	0.658	0.859	0.326	Endo_1	ESYT2
0.828	2.89284	0.656	0.685	0.092	Endo_1	PLLP
0.828	1.72395	0.656	0.826	0.251	Endo_1	ACTN4
0.828	1.68927	0.656	0.75	0.14	Endo_1	PROCR
0.828	1.48239	0.656	0.88	0.307	Endo_1	CDH2
0.828	1.40464	0.656	0.783	0.204	Endo_1	ZDHHC9
0.827	3.56812	0.654	0.609	0.026	Endo_1	ZNF366
0.827	2.57231	0.654	0.717	0.109	Endo_1	FKBP9
0.827	1.63633	0.654	0.63	0.078	Endo_1	PRKCH
0.826	2.67456	0.652	0.62	0.029	Endo_1	ERG
0.826	1.86242	0.652	0.783	0.182	Endo_1	JUP
0.825	1.44355	0.65	0.891	0.367	Endo_1	PPFIBP1
0.825	1.3357	0.65	0.978	0.656	Endo_1	MAGED2
0.825	1.30924	0.65	0.707	0.13	Endo_1	MAP4K2
0.824	1.31596	0.648	1	0.877	Endo_1	POMP
0.823	1.84827	0.646	0.913	0.471	Endo_1	MT2A
0.823	1.80484	0.646	0.598	0.137	Endo_1	NPIPB3
0.823	1.75736	0.646	0.946	0.482	Endo_1	GPCPD1
0.823	1.35431	0.646	0.826	0.306	Endo_1	TUSC3
0.823	1.2967	0.646	0.88	0.353	Endo_1	MYH10
0.823	1.16808	0.646	0.859	0.284	Endo_1	CD151
0.823	1.15504	0.646	0.804	0.235	Endo_1	COX7A1
0.822	2.93721	0.644	0.728	0.104	Endo_1	MT1F
0.822	2.18895	0.644	0.641	0.087	Endo_1	OCLN
0.822	1.69049	0.644	0.739	0.139	Endo_1	PTP4A3
0.821	3.14666	0.642	0.543	0.013	Endo_1	BCL6B
0.819	2.37247	0.638	0.63	0.043	Endo_1	HSPA12B
0.819	1.02953	0.638	0.957	0.562	Endo_1	TPM4
0.818	1.78792	0.636	0.728	0.163	Endo_1	WFS1
0.816	2.78965	0.632	0.554	0.023	Endo_1	DSP
0.816	1.60288	0.632	0.978	0.676	Endo_1	LAPTM4A
0.815	4.01317	0.63	0.62	0.029	Endo_1	SDPR
0.814	1.90012	0.628	0.62	0.088	Endo_1	RAPGEF4
0.814	1.88666	0.628	0.685	0.122	Endo_1	SLC16A2
0.814	1.28223	0.628	0.783	0.228	Endo_1	SEMA6A
0.814	1.10402	0.628	0.989	0.739	Endo_1	DSTN
0.812	2.91668	0.624	0.685	0.115	Endo_1	SLC5A6
0.812	2.35212	0.624	0.717	0.143	Endo_1	MT1E
0.812	1.6125	0.624	0.696	0.144	Endo_1	ITGA6
0.812	1.2745	0.624	0.924	0.472	Endo_1	CYB5R3
0.811	1.39217	0.622	1	0.866	Endo_1	FKBP1A
0.811	1.06215	0.622	0.728	0.164	Endo_1	ANXA1
0.81	3.61423	0.62	0.63	0.042	Endo_1	SPINK8
0.81	2.76147	0.62	0.598	0.055	Endo_1	CETP
0.81	2.50043	0.62	0.62	0.046	Endo_1	FOXQ1
0.81	1.04942	0.62	0.761	0.225	Endo_1	RPS6KA2
0.809	1.47393	0.618	0.739	0.242	Endo_1	PLS3
0.809	1.42864	0.618	0.674	0.117	Endo_1	CDH6
0.808	1.1763	0.616	0.652	0.109	Endo_1	COL6A2
0.807	3.08657	0.614	0.587	0.024	Endo_1	AFAP1L1
0.806	1.77151	0.612	0.543	0.034	Endo_1	PPM1H
0.805	2.951	0.61	0.587	0.05	Endo_1	SLC7A11
0.805	2.04947	0.61	0.62	0.067	Endo_1	NID2
0.805	1.54221	0.61	0.707	0.125	Endo_1	LAMB2
0.805	1.05526	0.61	0.793	0.247	Endo_1	FXYD5
0.804	3.45885	0.608	0.565	0.019	Endo_1	FLT4
0.804	2.44225	0.608	0.533	0.023	Endo_1	NKD2
0.804	1.24608	0.608	0.88	0.344	Endo_1	OCIAD2
0.803	3.1064	0.606	0.609	0.058	Endo_1	TGM2
0.802	1.23992	0.604	0.728	0.137	Endo_1	CDH11
0.801	2.94299	0.602	0.587	0.035	Endo_1	PPIC
0.801	1.84386	0.602	0.728	0.176	Endo_1	GPD1L
0.801	1.21844	0.602	0.946	0.498	Endo_1	BMPR2
0.801	1.03285	0.602	0.978	0.57	Endo_1	PFKL
0.8	1.41782	0.6	0.848	0.277	Endo_1	UTRN
0.8	1.40233	0.6	0.707	0.12	Endo_1	GGT5
0.799	2.57308	0.598	0.641	0.104	Endo_1	RGS3
0.799	1.62528	0.598	0.63	0.096	Endo_1	SLC16A14
0.798	1.79938	0.596	0.609	0.057	Endo_1	FOXF2
0.798	1.38662	0.596	0.707	0.178	Endo_1	SORBS3
0.798	1.2328	0.596	0.891	0.419	Endo_1	MLLT4
0.796	2.1326	0.592	0.62	0.093	Endo_1	ADGRL2
0.795	3.18548	0.59	0.587	0.037	Endo_1	LMCD1
0.795	2.29563	0.59	0.533	0.065	Endo_1	ARAP3
0.795	1.64498	0.59	0.63	0.13	Endo_1	STX3
0.795	1.16434	0.59	0.826	0.242	Endo_1	IFI44
0.793	1.59743	0.586	0.728	0.197	Endo_1	NES
0.793	1.28076	0.586	0.685	0.151	Endo_1	SH2D3C
0.792	1.36289	0.584	0.891	0.42	Endo_1	STXBP1
0.792	1.13174	0.584	0.913	0.474	Endo_1	RRAGA
0.791	1.85337	0.582	0.598	0.121	Endo_1	LAPTM4B
0.791	1.40143	0.582	0.641	0.128	Endo_1	PRSS12
0.79	1.80524	0.58	0.576	0.02	Endo_1	SOX7
0.79	1.35677	0.58	0.772	0.247	Endo_1	TTYH2
0.79	1.12895	0.58	0.815	0.289	Endo_1	CARHSP1
0.789	2.5253	0.578	0.533	0.024	Endo_1	MMRN2
0.789	1.31489	0.578	0.815	0.347	Endo_1	PDXK
0.789	1.26022	0.578	0.739	0.195	Endo_1	PXN
0.788	2.30308	0.576	0.63	0.097	Endo_1	TSPAN6
0.788	1.72277	0.576	0.641	0.096	Endo_1	PTPRG
0.788	1.63485	0.576	0.543	0.035	Endo_1	ADCY4
0.788	1.32856	0.576	0.707	0.183	Endo_1	FRY
0.787	3.05191	0.574	0.598	0.047	Endo_1	TMEM88
0.787	2.15044	0.574	0.783	0.314	Endo_1	TIMP1
0.787	1.78452	0.574	0.728	0.3	Endo_1	GBP4
0.787	1.61366	0.574	0.641	0.149	Endo_1	FHL3
0.787	1.33547	0.574	0.652	0.159	Endo_1	IGFBP2
0.787	1.32668	0.574	0.728	0.23	Endo_1	PLXND1
0.787	1.04274	0.574	0.967	0.797	Endo_1	TCF4
0.785	1.1708	0.57	0.837	0.332	Endo_1	MLEC
0.785	1.09283	0.57	0.88	0.404	Endo_1	BLCAP
0.785	1.04881	0.57	0.859	0.414	Endo_1	PGRMC1
0.784	1.86475	0.568	0.565	0.057	Endo_1	FOXC1
0.784	1.56313	0.568	0.674	0.147	Endo_1	TLE1
0.784	1.48655	0.568	0.598	0.182	Endo_1	SERINC5
0.783	2.92395	0.566	0.5	0.018	Endo_1	CCDC141
0.783	1.44283	0.566	0.641	0.124	Endo_1	SMTN
0.782	2.48398	0.564	0.598	0.046	Endo_1	MSRB3
0.782	1.37137	0.564	0.75	0.262	Endo_1	CYB5A
0.782	1.12284	0.564	0.848	0.367	Endo_1	KLHL5
0.781	2.8615	0.562	0.533	0.042	Endo_1	ALPL
0.781	2.15713	0.562	0.609	0.144	Endo_1	MECOM
0.78	1.58212	0.56	0.62	0.141	Endo_1	PROM1
0.78	1.20903	0.56	0.772	0.244	Endo_1	SESTD1
0.779	2.40477	0.558	0.598	0.044	Endo_1	MFAP2
0.779	1.74325	0.558	0.728	0.237	Endo_1	SLC1A4
0.779	1.34519	0.558	0.652	0.17	Endo_1	KLF4
0.778	1.65953	0.556	0.891	0.506	Endo_1	ISG15
0.778	1.29983	0.556	0.674	0.136	Endo_1	SLC52A2
0.776	2.1761	0.552	0.63	0.096	Endo_1	LSR
0.775	4.22196	0.55	0.5	0.02	Endo_1	SLCO1A2
0.775	4.09696	0.55	0.533	0.023	Endo_1	SEMA3G
0.773	1.0834	0.546	0.761	0.235	Endo_1	PCDH12
0.772	2.92482	0.544	0.511	0.038	Endo_1	RASIP1
0.772	2.63976	0.544	0.5	0.018	Endo_1	SOX18
0.771	1.44424	0.542	0.815	0.341	Endo_1	TMEM50B
0.771	1.20458	0.542	0.717	0.229	Endo_1	NEIL1
0.771	1.15958	0.542	0.793	0.361	Endo_1	SPARCL1
0.771	1.0914	0.542	0.826	0.381	Endo_1	PPA1
0.771	1.06709	0.542	0.967	0.677	Endo_1	C12orf57
0.769	2.31417	0.538	0.457	0.019	Endo_1	NOS3
0.769	2.12678	0.538	0.522	0.04	Endo_1	DACH1
0.769	1.42935	0.538	0.554	0.08	Endo_1	ABLIM3
0.767	1.66347	0.534	0.674	0.234	Endo_1	PELO
0.767	1.46651	0.534	0.696	0.174	Endo_1	CHST12
0.767	1.34181	0.534	0.641	0.165	Endo_1	PKP4
0.765	3.13349	0.53	0.533	0.026	Endo_1	ST6GALNAC1
0.765	1.59997	0.53	0.522	0.05	Endo_1	PLEKHG1
0.765	1.4657	0.53	0.565	0.07	Endo_1	LDLRAD3
0.765	1.42971	0.53	0.728	0.225	Endo_1	IGF1R
0.763	1.85671	0.526	0.554	0.073	Endo_1	PTPRM
0.763	1.21424	0.526	0.848	0.449	Endo_1	ARL2
0.762	2.97284	0.524	0.489	0.03	Endo_1	TMEM45B
0.762	2.60933	0.524	0.446	0.011	Endo_1	DLL4
0.761	2.03393	0.522	0.522	0.058	Endo_1	TUBB6
0.761	1.63021	0.522	0.783	0.349	Endo_1	SLC2A3
0.761	1.42696	0.522	0.641	0.165	Endo_1	IGF2BP2
0.76	1.34487	0.52	0.609	0.113	Endo_1	UNC5B
0.759	1.65285	0.518	0.717	0.259	Endo_1	IFI44L
0.759	1.43305	0.518	0.652	0.148	Endo_1	CDC42EP4
0.759	1.12872	0.518	0.652	0.194	Endo_1	IFNAR2
0.757	2.08268	0.514	0.522	0.09	Endo_1	FLNB
0.757	1.4344	0.514	0.663	0.206	Endo_1	PHLDB1
0.756	1.887	0.512	0.5	0.101	Endo_1	KITLG
0.756	1.70542	0.512	0.543	0.055	Endo_1	RHOJ
0.756	1.4412	0.512	0.674	0.185	Endo_1	PXDN
0.755	1.6869	0.51	0.576	0.134	Endo_1	RAI14
0.755	1.03561	0.51	0.717	0.269	Endo_1	HIP1R
0.752	1.31457	0.504	0.793	0.319	Endo_1	PLA2G16
0.752	1.01978	0.504	0.685	0.212	Endo_1	ITGA5
0.751	1.674	0.502	0.511	0.057	Endo_1	CDC42EP1
0.751	1.5879	0.502	0.522	0.101	Endo_1	RAPGEF5
0.749	1.55652	0.498	0.674	0.219	Endo_1	NOTCH1
0.749	1.0533	0.498	0.533	0.077	Endo_1	EBF1
0.748	1.11627	0.496	0.663	0.18	Endo_1	PDLIM2
0.747	1.11949	0.494	0.63	0.224	Endo_1	EFR3B
0.747	1.06249	0.494	0.935	0.62	Endo_1	CLIC1
0.746	2.14568	0.492	0.62	0.193	Endo_1	IFIT1
0.745	1.96634	0.49	0.435	0.019	Endo_1	VWA2
0.745	1.07136	0.49	0.576	0.096	Endo_1	SVIP
0.744	1.7825	0.488	0.446	0.057	Endo_1	ZIC2
0.744	1.7375	0.488	0.63	0.192	Endo_1	SHC2
0.743	3.04248	0.486	0.511	0.059	Endo_1	NQO1
0.743	1.51343	0.486	0.554	0.176	Endo_1	CSRP1
0.742	4.059	0.484	0.478	0.045	Endo_1	CYR61
0.742	2.3099	0.484	0.435	0.035	Endo_1	MMP25
0.742	1.50505	0.484	0.478	0.076	Endo_1	SMG1P2
0.741	3.0754	0.482	0.511	0.039	Endo_1	CTHRC1
0.741	2.80847	0.482	0.424	0.011	Endo_1	SOX17
0.741	1.6681	0.482	0.435	0.033	Endo_1	MATN2
0.74	1.72485	0.48	0.446	0.086	Endo_1	GDPD5
0.74	1.45703	0.48	0.554	0.127	Endo_1	GADD45A
0.739	3.07954	0.478	0.576	0.166	Endo_1	ADM
0.739	1.48753	0.478	0.478	0.053	Endo_1	AHNAK
0.739	1.46028	0.478	0.598	0.145	Endo_1	MT1X
0.738	2.14265	0.476	0.489	0.096	Endo_1	FAM69B
0.738	2.08378	0.476	0.457	0.019	Endo_1	ARHGEF15
0.738	1.97083	0.476	0.446	0.021	Endo_1	CDA
0.738	1.1491	0.476	0.728	0.278	Endo_1	MX1
0.737	1.90347	0.474	0.489	0.071	Endo_1	BBS9
0.737	1.77317	0.474	0.511	0.072	Endo_1	CEP112
0.737	1.16712	0.474	0.815	0.379	Endo_1	PRCP
0.737	1.03548	0.474	0.511	0.128	Endo_1	FAM213B
0.736	2.16079	0.472	0.489	0.067	Endo_1	MEGF6
0.736	1.17044	0.472	0.467	0.071	Endo_1	COL5A2
0.736	1.09821	0.472	0.554	0.147	Endo_1	MAGI1
0.735	2.61148	0.47	0.478	0.048	Endo_1	LRRC17
0.735	1.73129	0.47	0.5	0.085	Endo_1	ADAM15
0.734	2.62246	0.468	0.478	0.052	Endo_1	ELN
0.734	2.28174	0.468	0.391	0.025	Endo_1	HMCN1
0.734	1.23451	0.468	0.446	0.063	Endo_1	AFAP1L2
0.734	1.21653	0.468	0.533	0.099	Endo_1	SNTB2
0.733	2.41061	0.466	0.435	0.026	Endo_1	ATP10A
0.733	2.23519	0.466	0.457	0.029	Endo_1	APOL4
0.733	1.52033	0.466	0.554	0.129	Endo_1	MOB2
0.733	1.23805	0.466	0.533	0.112	Endo_1	FAM84A
0.733	1.0464	0.466	0.576	0.146	Endo_1	BCR
0.733	1.03822	0.466	0.565	0.142	Endo_1	DNPEP
0.732	1.62803	0.464	0.467	0.09	Endo_1	TRIM16
0.732	1.22088	0.464	0.565	0.116	Endo_1	ABHD17A
0.731	2.55286	0.462	0.467	0.073	Endo_1	KANK3
0.731	2.2488	0.462	0.413	0.04	Endo_1	KIAA1161
0.731	1.80822	0.462	0.5	0.073	Endo_1	CLEC2B
0.729	1.85049	0.458	0.446	0.038	Endo_1	MAOA
0.729	1.57138	0.458	0.554	0.136	Endo_1	SVIL
0.729	1.25803	0.458	0.489	0.086	Endo_1	AIF1L
0.728	1.38428	0.456	0.522	0.071	Endo_1	TSPAN9
0.728	1.25072	0.456	0.598	0.205	Endo_1	HDAC7
0.728	1.16649	0.456	0.402	0.076	Endo_1	FAM129B
0.728	1.15151	0.456	0.478	0.085	Endo_1	TDRP
0.727	2.77539	0.454	0.413	0.007	Endo_1	USHBP1
0.727	1.91715	0.454	0.413	0.041	Endo_1	FZD4
0.727	1.06966	0.454	0.902	0.545	Endo_1	SLC7A8
0.726	2.48428	0.452	0.402	0.009	Endo_1	FZD6
0.726	1.05792	0.452	0.891	0.537	Endo_1	MGST2
0.726	1.00924	0.452	0.652	0.241	Endo_1	CLTB
0.725	2.47919	0.45	0.467	0.078	Endo_1	AXIN2
0.724	2.4155	0.448	0.457	0.035	Endo_1	TBX3
0.724	2.13022	0.448	0.478	0.084	Endo_1	LAMA5
0.723	1.56514	0.446	0.609	0.234	Endo_1	CD9
0.723	1.07215	0.446	0.652	0.218	Endo_1	HPCAL1
0.723	1.01267	0.446	0.533	0.147	Endo_1	PIK3R6
0.722	1.12503	0.444	0.63	0.215	Endo_1	PCBD1
0.72	3.01144	0.44	0.446	0.056	Endo_1	EDN1
0.72	2.99952	0.44	0.359	0.014	Endo_1	CLIC5
0.72	1.6457	0.44	0.62	0.237	Endo_1	MDK
0.72	1.45559	0.44	0.565	0.183	Endo_1	FAM171A1
0.719	1.74826	0.438	0.424	0.066	Endo_1	GJA1
0.719	1.14927	0.438	0.543	0.186	Endo_1	IMPDH1
0.719	1.11309	0.438	0.87	0.496	Endo_1	BST2
0.718	2.48841	0.436	0.402	0.018	Endo_1	DEGS2
0.718	2.40312	0.436	0.424	0.043	Endo_1	KIAA1671
0.718	2.08942	0.436	0.359	0.004	Endo_1	ZIC3
0.717	1.36809	0.434	0.457	0.095	Endo_1	MICALL2
0.717	1.18987	0.434	0.511	0.104	Endo_1	STARD4-AS1
0.717	1.10312	0.434	0.478	0.098	Endo_1	ACVR1
0.716	1.02602	0.432	0.63	0.256	Endo_1	SORBS1
0.715	2.44113	0.43	0.413	0.042	Endo_1	SMAGP
0.715	2.06883	0.43	0.337	0.033	Endo_1	CALCRL
0.715	1.62221	0.43	0.348	0.044	Endo_1	RFTN2
0.714	1.77904	0.428	0.348	0.011	Endo_1	FOXF1
0.714	1.2579	0.428	0.435	0.065	Endo_1	PLCB4
0.712	3.5812	0.424	0.37	0.009	Endo_1	LL22NC03-75H12.2
0.712	2.02603	0.424	0.402	0.054	Endo_1	CD27
0.711	1.638	0.422	0.5	0.081	Endo_1	C1orf115
0.711	1.27763	0.422	0.663	0.284	Endo_1	OXR1
0.71	1.67905	0.42	0.522	0.113	Endo_1	GRPEL2
0.71	1.24551	0.42	0.511	0.102	Endo_1	HEY1
0.71	1.02143	0.42	0.522	0.139	Endo_1	DOK4
0.709	1.98942	0.418	0.446	0.051	Endo_1	MANSC1
0.709	1.40583	0.418	0.5	0.162	Endo_1	PARP12
0.709	1.28901	0.418	0.435	0.102	Endo_1	TNS2
0.708	1.92401	0.416	0.348	0.028	Endo_1	PREX2
0.708	1.57477	0.416	0.435	0.106	Endo_1	MALT1
0.708	1.07362	0.416	0.554	0.173	Endo_1	PDE4B
0.707	1.36368	0.414	0.63	0.278	Endo_1	SLC31A1
0.706	2.45697	0.412	0.402	0.035	Endo_1	ACE
0.705	2.54159	0.41	0.435	0.094	Endo_1	ANGPT2
0.705	1.49826	0.41	0.261	0.017	Endo_1	SULT1C4
0.705	1.39773	0.41	0.511	0.085	Endo_1	PARVA
0.705	1.07022	0.41	0.609	0.239	Endo_1	IFI35
0.704	1.89951	0.408	0.38	0.022	Endo_1	ITPR3
0.704	1.84887	0.408	0.38	0.026	Endo_1	FAM43A
0.703	2.41284	0.406	0.391	0.004	Endo_1	D21S2088E
0.703	1.59259	0.406	0.413	0.069	Endo_1	SLC14A1
0.702	1.20921	0.404	0.522	0.128	Endo_1	TMTC4
0.701	1.41367	0.402	0.522	0.186	Endo_1	DGAT1
0.701	1.01767	0.402	0.38	0.054	Endo_1	LIFR
0.988	4.82206	0.976	1	0.157	Endo_2	RGS5
0.986	5.03741	0.972	0.986	0.092	Endo_2	PDGFRB
0.984	4.37961	0.968	0.986	0.338	Endo_2	CALD1
0.983	5.17098	0.966	0.971	0.1	Endo_2	NOTCH3
0.981	4.80038	0.962	0.986	0.34	Endo_2	ATP1A2
0.981	4.51123	0.962	0.986	0.169	Endo_2	BGN
0.978	4.31129	0.956	0.986	0.228	Endo_2	COL4A1
0.977	4.98689	0.954	0.928	0.051	Endo_2	LAMC3
0.977	4.73427	0.954	0.957	0.107	Endo_2	NDUFA4L2
0.974	3.42716	0.948	1	0.428	Endo_2	SPARC
0.973	4.69685	0.946	0.971	0.186	Endo_2	COL4A2
0.972	3.24171	0.944	1	0.708	Endo_2	PTN
0.971	4.65242	0.942	0.971	0.163	Endo_2	ITIH5
0.965	3.93806	0.93	0.957	0.1	Endo_2	COL1A2
0.965	3.74269	0.93	0.986	0.205	Endo_2	SLC6A1
0.965	3.63357	0.93	0.986	0.417	Endo_2	FN1
0.962	4.92434	0.924	0.899	0.043	Endo_2	CD248
0.954	4.84812	0.908	0.913	0.059	Endo_2	SLC6A12
0.952	4.57463	0.904	0.884	0.056	Endo_2	KCNJ8
0.951	4.44335	0.902	0.928	0.124	Endo_2	CCDC3
0.947	4.15433	0.894	0.928	0.13	Endo_2	TFPI
0.946	4.76677	0.892	0.884	0.09	Endo_2	PRELP
0.944	3.95766	0.888	0.957	0.242	Endo_2	PLXDC1
0.94	3.26699	0.88	0.913	0.119	Endo_2	GGT5
0.939	5.13774	0.878	0.884	0.048	Endo_2	EDNRA
0.938	3.57176	0.876	0.899	0.169	Endo_2	LHFP
0.935	3.78492	0.87	0.913	0.216	Endo_2	COL6A1
0.935	1.85152	0.87	1	0.292	Endo_2	IGFBP7
0.934	4.73638	0.868	0.899	0.156	Endo_2	FRZB
0.934	3.77726	0.868	0.928	0.131	Endo_2	MCAM
0.932	2.88031	0.864	0.986	0.46	Endo_2	CPE
0.93	2.95208	0.86	0.928	0.219	Endo_2	AGRN
0.928	3.12151	0.856	0.942	0.203	Endo_2	DLC1
0.927	5.20286	0.854	0.87	0.074	Endo_2	FOXS1
0.927	4.03661	0.854	0.913	0.179	Endo_2	TPM2
0.926	4.01902	0.852	0.87	0.129	Endo_2	SEMA5A
0.925	2.98778	0.85	0.928	0.209	Endo_2	NR2F2
0.924	2.90986	0.848	0.928	0.191	Endo_2	FSTL1
0.923	4.54046	0.846	0.87	0.059	Endo_2	HIGD1B
0.922	2.82133	0.844	0.942	0.288	Endo_2	PLOD1
0.921	2.72541	0.842	0.986	0.324	Endo_2	ZEB1
0.919	3.11267	0.838	0.957	0.27	Endo_2	UACA
0.918	2.60818	0.836	0.942	0.361	Endo_2	SPARCL1
0.914	2.98022	0.828	0.928	0.175	Endo_2	LAMA4
0.913	4.13562	0.826	0.855	0.12	Endo_2	DCN
0.912	3.15493	0.824	0.899	0.14	Endo_2	MYO1B
0.912	3.02801	0.824	0.841	0.039	Endo_2	COL3A1
0.911	4.07431	0.822	0.812	0.058	Endo_2	PCDH18
0.906	4.45189	0.812	0.826	0.06	Endo_2	ITGA1
0.905	2.66226	0.81	0.971	0.575	Endo_2	LGALS1
0.902	3.88984	0.804	0.826	0.062	Endo_2	PLAC9
0.902	3.03242	0.804	0.855	0.107	Endo_2	COL6A2
0.901	2.72873	0.802	0.957	0.364	Endo_2	CYTH3
0.898	3.26588	0.796	0.841	0.115	Endo_2	NID1
0.896	3.16752	0.792	0.899	0.154	Endo_2	LMNA
0.893	5.08748	0.786	0.797	0.058	Endo_2	PLCE1
0.892	1.67107	0.784	0.957	0.321	Endo_2	GNG11
0.888	3.12984	0.776	0.826	0.165	Endo_2	SLC12A2
0.888	2.79878	0.776	0.899	0.232	Endo_2	FERMT2
0.888	1.9316	0.776	1	0.68	Endo_2	IFITM3
0.887	4.37633	0.774	0.783	0.055	Endo_2	CSPG4
0.887	2.79275	0.774	0.855	0.122	Endo_2	ARHGAP29
0.886	4.48879	0.772	0.797	0.063	Endo_2	GPER1
0.881	2.71577	0.762	0.826	0.18	Endo_2	SLC12A7
0.881	2.48164	0.762	0.884	0.223	Endo_2	CD9
0.88	2.84466	0.76	0.812	0.12	Endo_2	CDH6
0.878	3.85048	0.756	0.783	0.085	Endo_2	PDE8B
0.875	2.19346	0.75	0.957	0.826	Endo_2	ABCC9
0.874	2.38995	0.748	0.957	0.452	Endo_2	MGLL
0.873	3.01757	0.746	0.797	0.123	Endo_2	COL18A1
0.868	3.15156	0.736	0.768	0.119	Endo_2	LGALS3BP
0.868	2.83338	0.736	0.768	0.135	Endo_2	LAMB2
0.866	1.17185	0.732	0.971	0.426	Endo_2	IFITM1
0.863	2.36018	0.726	0.841	0.168	Endo_2	VCL
0.861	2.35543	0.722	0.841	0.139	Endo_2	LAMB1
0.861	1.7661	0.722	0.942	0.534	Endo_2	SEPT11
0.86	2.79464	0.72	0.812	0.156	Endo_2	ECE1
0.857	3.42543	0.714	0.754	0.067	Endo_2	COL9A1
0.857	1.89116	0.714	0.957	0.571	Endo_2	TPM4
0.856	2.19213	0.712	0.812	0.118	Endo_2	LAMC1
0.853	3.35502	0.706	0.754	0.095	Endo_2	MYL9
0.853	3.1474	0.706	0.812	0.171	Endo_2	SEPT4
0.852	3.25871	0.704	0.754	0.115	Endo_2	TGFB1I1
0.851	2.63402	0.702	0.681	0.035	Endo_2	COLEC12
0.851	2.35211	0.702	0.855	0.372	Endo_2	ISYNA1
0.851	1.82868	0.702	0.899	0.445	Endo_2	RBP1
0.849	1.95368	0.698	0.899	0.35	Endo_2	SPRY1
0.848	3.06854	0.696	0.768	0.136	Endo_2	CLEC11A
0.848	1.64659	0.696	1	0.741	Endo_2	ITGB1
0.847	3.92894	0.694	0.696	0.057	Endo_2	LAMA2
0.847	2.13211	0.694	0.87	0.258	Endo_2	VAMP5
0.846	3.13398	0.692	0.696	0.076	Endo_2	SLC20A2
0.845	2.8599	0.69	0.812	0.248	Endo_2	COX7A1
0.844	2.47295	0.688	0.768	0.168	Endo_2	GUCY1B3
0.843	2.53595	0.686	0.87	0.333	Endo_2	THY1
0.842	2.02206	0.684	0.826	0.27	Endo_2	PTK2
0.842	1.50682	0.684	0.884	0.314	Endo_2	SERPINH1
0.841	3.39278	0.682	0.768	0.17	Endo_2	SERPING1
0.838	2.04078	0.676	0.783	0.147	Endo_2	CDH11
0.837	1.89302	0.674	0.899	0.388	Endo_2	CNN3
0.836	1.61564	0.672	0.942	0.666	Endo_2	MAGED2
0.836	1.16994	0.672	0.986	0.683	Endo_2	CRIP2
0.834	2.47276	0.668	0.696	0.133	Endo_2	MFGE8
0.833	2.8236	0.666	0.754	0.225	Endo_2	GJC1
0.833	2.59664	0.666	0.797	0.206	Endo_2	TJP1
0.832	3.20967	0.664	0.638	0.017	Endo_2	PTGDR2
0.831	3.94715	0.662	0.638	0.028	Endo_2	SMOC2
0.831	1.88799	0.662	0.841	0.309	Endo_2	EPS8
0.83	1.40169	0.66	0.899	0.323	Endo_2	HES1
0.829	3.90348	0.658	0.696	0.046	Endo_2	S1PR3
0.829	2.80712	0.658	0.812	0.309	Endo_2	F2R
0.827	5.11767	0.654	0.623	0.028	Endo_2	TBX2
0.827	3.77737	0.654	0.638	0.025	Endo_2	ANPEP
0.826	4.2184	0.652	0.696	0.119	Endo_2	SPON2
0.826	3.48894	0.652	0.609	0.025	Endo_2	ADORA2B
0.825	2.78392	0.65	0.667	0.078	Endo_2	EBF1
0.825	1.95155	0.65	0.87	0.281	Endo_2	SYNE2
0.825	1.46678	0.65	1	0.849	Endo_2	SEPT7
0.824	3.64517	0.648	0.725	0.106	Endo_2	ADA
0.824	3.41276	0.648	0.681	0.088	Endo_2	PGF
0.823	3.28983	0.646	0.71	0.105	Endo_2	ARHGEF17
0.817	2.51324	0.634	0.826	0.301	Endo_2	CFAP20
0.817	2.49451	0.634	0.71	0.111	Endo_2	RBMS3
0.817	1.55242	0.634	0.826	0.253	Endo_2	FLNA
0.812	4.20103	0.624	0.609	0.016	Endo_2	SLC38A11
0.812	3.56644	0.624	0.609	0.047	Endo_2	PDE7B
0.812	3.22422	0.624	0.652	0.071	Endo_2	PCOLCE
0.812	1.53433	0.624	0.957	0.56	Endo_2	PTEN
0.81	3.00037	0.62	0.609	0.065	Endo_2	PAPSS2
0.808	3.16957	0.616	0.652	0.067	Endo_2	COL5A2
0.808	2.87741	0.616	0.667	0.122	Endo_2	PPP1R14A
0.805	2.53022	0.61	0.638	0.086	Endo_2	PARVA
0.805	2.17231	0.61	0.725	0.185	Endo_2	DMD
0.805	2.09669	0.61	0.739	0.216	Endo_2	PDLIM7
0.804	1.46214	0.608	0.884	0.487	Endo_2	NTM
0.799	1.61682	0.598	0.884	0.457	Endo_2	MAP1LC3A
0.799	1.51676	0.598	0.87	0.386	Endo_2	CTNNBL1
0.799	1.46798	0.598	0.783	0.233	Endo_2	CRIP1
0.797	1.18535	0.594	0.812	0.323	Endo_2	TIMP1
0.793	1.07332	0.586	0.855	0.351	Endo_2	TAGLN2
0.792	2.98177	0.584	0.638	0.093	Endo_2	C11orf96
0.792	2.8607	0.584	0.594	0.07	Endo_2	SGCE
0.792	1.93747	0.584	0.783	0.31	Endo_2	GUCY1A2
0.79	3.03395	0.58	0.551	0.042	Endo_2	EHD2
0.79	2.67746	0.58	0.71	0.192	Endo_2	LINC00152
0.789	2.22096	0.578	0.652	0.128	Endo_2	ZAK
0.789	2.15478	0.578	0.623	0.08	Endo_2	NID2
0.786	2.27227	0.572	0.681	0.157	Endo_2	ACTN1
0.785	2.06134	0.57	0.696	0.17	Endo_2	PDZD2
0.784	3.26831	0.568	0.551	0.022	Endo_2	OLFML2A
0.784	2.50721	0.568	0.667	0.124	Endo_2	TMEM204
0.784	1.96171	0.568	0.652	0.114	Endo_2	PRKCDBP
0.783	1.2498	0.566	0.942	0.717	Endo_2	FXYD6
0.782	3.32331	0.564	0.58	0.05	Endo_2	GPRC5C
0.782	3.31906	0.564	0.522	0.071	Endo_2	FAM20A
0.782	2.55023	0.564	0.638	0.097	Endo_2	MYLK
0.781	2.25796	0.562	0.652	0.166	Endo_2	ITPR1
0.781	1.83314	0.562	0.754	0.271	Endo_2	PTPRK
0.78	2.46055	0.56	0.696	0.182	Endo_2	TESC
0.78	1.64777	0.56	0.71	0.194	Endo_2	PXDN
0.779	3.33178	0.558	0.58	0.054	Endo_2	SNAI2
0.779	1.7029	0.558	0.652	0.145	Endo_2	EPAS1
0.777	2.4523	0.554	0.58	0.072	Endo_2	FOXF2
0.777	2.38664	0.554	0.623	0.119	Endo_2	ANXA2
0.776	1.58476	0.552	0.812	0.369	Endo_2	WBP5
0.775	2.68802	0.55	0.58	0.085	Endo_2	TNKS1BP1
0.775	1.14675	0.55	0.942	0.857	Endo_2	LDHB
0.774	2.25059	0.548	0.754	0.36	Endo_2	ATP1B2
0.773	2.29918	0.546	0.623	0.121	Endo_2	TMEM74B
0.773	1.90498	0.546	0.812	0.48	Endo_2	AK1
0.772	2.96145	0.544	0.609	0.099	Endo_2	GNG12
0.772	1.92326	0.544	0.754	0.266	Endo_2	SNRK
0.771	2.77318	0.542	0.623	0.149	Endo_2	HES4
0.771	2.26928	0.542	0.638	0.167	Endo_2	SH2D3C
0.77	3.40078	0.54	0.565	0.041	Endo_2	SYTL2
0.77	2.51805	0.54	0.594	0.095	Endo_2	AEBP1
0.769	1.51021	0.538	0.899	0.586	Endo_2	GPM6B
0.769	1.34772	0.538	0.87	0.448	Endo_2	VIM
0.768	2.54472	0.536	0.667	0.163	Endo_2	FBLN1
0.768	1.94596	0.536	0.71	0.256	Endo_2	PLS3
0.766	1.7995	0.532	0.681	0.246	Endo_2	EFEMP2
0.766	1.58625	0.532	0.754	0.259	Endo_2	GUCY1A3
0.765	3.77813	0.53	0.522	0.029	Endo_2	ZIC1
0.765	3.57748	0.53	0.536	0.039	Endo_2	CCDC102B
0.765	1.76361	0.53	0.667	0.199	Endo_2	KANK2
0.764	4.53249	0.528	0.58	0.081	Endo_2	TAGLN
0.764	4.04081	0.528	0.536	0.021	Endo_2	CFH
0.764	3.1071	0.528	0.536	0.035	Endo_2	ADGRD1
0.763	2.20039	0.526	0.623	0.123	Endo_2	UNC5B
0.762	3.07506	0.524	0.536	0.037	Endo_2	TSPAN12
0.761	3.05438	0.522	0.522	0.028	Endo_2	P2RY14
0.761	1.7898	0.522	0.797	0.346	Endo_2	FARP1
0.759	1.24895	0.518	0.725	0.241	Endo_2	PELO
0.757	4.06037	0.514	0.536	0.015	Endo_2	ITGA11
0.757	1.68963	0.514	0.71	0.273	Endo_2	PKIG
0.757	1.52933	0.514	0.667	0.227	Endo_2	CTTN
0.756	2.79027	0.512	0.623	0.173	Endo_2	TIMP3
0.754	3.34226	0.508	0.536	0.04	Endo_2	HEYL
0.754	2.24246	0.508	0.623	0.18	Endo_2	GRM3
0.752	2.93687	0.504	0.464	0.016	Endo_2	RASL12
0.751	4.50981	0.502	0.493	0.018	Endo_2	RERGL
0.751	2.02052	0.502	0.594	0.14	Endo_2	SMTN
0.751	1.90847	0.502	0.681	0.198	Endo_2	SLC9A3R1
0.751	1.81595	0.502	0.623	0.183	Endo_2	SELM
0.751	1.39159	0.502	0.826	0.426	Endo_2	ZYX
0.751	1.11991	0.502	0.986	0.799	Endo_2	ATP5D
0.75	3.14045	0.5	0.507	0.016	Endo_2	TRPC6
0.749	3.54724	0.498	0.536	0.033	Endo_2	KCNE4
0.749	3.44696	0.498	0.536	0.029	Endo_2	PTH1R
0.748	3.86025	0.496	0.493	0.019	Endo_2	HEY2
0.748	2.15083	0.496	0.551	0.087	Endo_2	RFTN1
0.748	1.60936	0.496	0.681	0.287	Endo_2	CDC42BPA
0.747	2.95461	0.494	0.42	0.033	Endo_2	ADAM12
0.746	3.66452	0.492	0.478	0.023	Endo_2	HTRA3
0.746	1.35121	0.492	0.855	0.547	Endo_2	RHOC
0.744	2.247	0.488	0.536	0.071	Endo_2	PDLIM1
0.744	1.85355	0.488	0.652	0.223	Endo_2	TRIB2
0.744	1.3717	0.488	0.594	0.117	Endo_2	ECM1
0.744	1.15221	0.488	0.87	0.591	Endo_2	PPP1R12A
0.742	3.39712	0.484	0.449	0.024	Endo_2	ADAM33
0.741	1.59407	0.482	0.623	0.165	Endo_2	MYOF
0.741	1.4753	0.482	0.551	0.13	Endo_2	AMOTL2
0.741	1.31381	0.482	0.725	0.307	Endo_2	CD151
0.741	1.08745	0.482	0.609	0.156	Endo_2	PDE8A
0.74	5.003	0.48	0.493	0.028	Endo_2	NODAL
0.74	2.89947	0.48	0.507	0.056	Endo_2	INPP4B
0.74	1.80588	0.48	0.623	0.235	Endo_2	PLEKHA5
0.739	1.45045	0.478	0.71	0.274	Endo_2	EPB41L1
0.737	1.08107	0.474	0.754	0.349	Endo_2	TNFRSF21
0.736	2.06092	0.472	0.493	0.078	Endo_2	BCHE
0.735	1.60322	0.47	0.652	0.306	Endo_2	DGKH
0.734	1.89535	0.468	0.667	0.243	Endo_2	SLC43A3
0.733	4.24224	0.466	0.435	0.021	Endo_2	CSAG1
0.733	3.56713	0.466	0.58	0.218	Endo_2	APOD
0.733	1.46247	0.466	0.551	0.152	Endo_2	AMOTL1
0.731	3.20359	0.462	0.449	0.013	Endo_2	TBX18
0.73	3.17101	0.46	0.449	0.015	Endo_2	FAM162B
0.73	1.59708	0.46	0.536	0.128	Endo_2	SASH1
0.73	1.05723	0.46	0.913	0.688	Endo_2	C12orf57
0.729	2.01056	0.458	0.435	0.068	Endo_2	PDE5A
0.727	3.45078	0.454	0.478	0.04	Endo_2	CCR10
0.727	1.97578	0.454	0.623	0.246	Endo_2	MDK
0.726	1.31935	0.452	0.71	0.306	Endo_2	PMP22
0.726	1.01809	0.452	0.957	0.827	Endo_2	COX7B
0.725	2.9565	0.45	0.435	0.022	Endo_2	GGT1
0.723	2.97674	0.446	0.435	0.02	Endo_2	LUM
0.723	1.05374	0.446	0.725	0.35	Endo_2	NR2F1
0.722	2.09526	0.444	0.493	0.072	Endo_2	STARD13
0.722	1.96813	0.444	0.464	0.052	Endo_2	TBXA2R
0.722	1.09711	0.444	0.768	0.392	Endo_2	ITSN1
0.721	3.23605	0.442	0.478	0.069	Endo_2	CCDC80
0.721	1.79379	0.442	0.609	0.195	Endo_2	PDLIM2
0.721	1.27263	0.442	0.464	0.111	Endo_2	RAPGEF4
0.72	2.23122	0.44	0.464	0.117	Endo_2	VSTM4
0.72	1.51491	0.44	0.536	0.142	Endo_2	DOCK6
0.719	3.4348	0.438	0.42	0.025	Endo_2	LRRC32
0.719	3.0917	0.438	0.449	0.023	Endo_2	SNHG18
0.719	1.28192	0.438	0.681	0.284	Endo_2	MYO6
0.718	2.65135	0.436	0.42	0.033	Endo_2	FRMD6
0.718	2.12716	0.436	0.449	0.072	Endo_2	CDC42EP1
0.718	2.08036	0.436	0.464	0.07	Endo_2	ITGA4
0.717	1.26661	0.434	0.594	0.203	Endo_2	PHACTR2
0.716	2.59757	0.432	0.507	0.14	Endo_2	GMDS
0.716	1.8342	0.432	0.696	0.355	Endo_2	AKAP12
0.716	1.65748	0.432	0.652	0.32	Endo_2	AASS
0.716	1.3834	0.432	0.71	0.336	Endo_2	MPRIP
0.716	1.29545	0.432	0.42	0.066	Endo_2	DPY19L2
0.716	1.09157	0.432	0.768	0.473	Endo_2	EPN2
0.715	4.18373	0.43	0.449	0.02	Endo_2	ARHGAP10
0.715	2.82231	0.43	0.406	0.027	Endo_2	ECM2
0.715	2.09648	0.43	0.565	0.235	Endo_2	CPPED1
0.715	1.78835	0.43	0.522	0.141	Endo_2	LZTS1
0.715	1.16271	0.43	0.797	0.4	Endo_2	AKIRIN1
0.714	1.24726	0.428	0.551	0.177	Endo_2	PLAGL1
0.713	2.47853	0.426	0.478	0.078	Endo_2	GJA4
0.713	1.52139	0.426	0.594	0.198	Endo_2	RNF24
0.713	1.24081	0.426	0.754	0.399	Endo_2	ILK
0.713	1.07362	0.426	0.812	0.46	Endo_2	JAK1
0.712	2.28987	0.424	0.507	0.096	Endo_2	TNS1
0.712	1.99354	0.424	0.609	0.267	Endo_2	ST3GAL5
0.711	1.72983	0.422	0.478	0.087	Endo_2	GALNT18
0.711	1.04575	0.422	0.899	0.59	Endo_2	MYH9
0.709	2.53143	0.418	0.464	0.055	Endo_2	ANGPTL4
0.708	2.26587	0.416	0.406	0.028	Endo_2	PRKG1
0.707	2.50845	0.414	0.493	0.098	Endo_2	CA4
0.707	2.13551	0.414	0.406	0.044	Endo_2	PPFIBP2
0.707	1.57814	0.414	0.681	0.355	Endo_2	TNFAIP8L1
0.707	1.26607	0.414	0.493	0.125	Endo_2	ST5
0.707	1.23518	0.414	0.71	0.363	Endo_2	ARHGEF12
0.706	3.46014	0.412	0.42	0.034	Endo_2	NFATC4
0.706	2.12802	0.412	0.449	0.071	Endo_2	PARD3
0.706	1.78715	0.412	0.565	0.193	Endo_2	ANXA6
0.706	1.77313	0.412	0.594	0.173	Endo_2	EMP2
0.705	1.13249	0.41	0.812	0.546	Endo_2	CYC1
0.704	1.3703	0.408	0.739	0.475	Endo_2	HCFC1R1
0.703	3.36795	0.406	0.435	0.051	Endo_2	BMP1
0.703	2.75541	0.406	0.406	0.037	Endo_2	LURAP1L
0.703	2.71845	0.406	0.406	0.02	Endo_2	ARHGAP42
0.703	1.8025	0.406	0.507	0.158	Endo_2	PID1
0.703	1.39444	0.406	0.609	0.251	Endo_2	GOLIM4
0.703	1.03198	0.406	0.681	0.281	Endo_2	SGPL1
0.702	1.98045	0.404	0.536	0.182	Endo_2	LIMA1
0.701	1.33035	0.402	0.565	0.188	Endo_2	NT5DC2
0.994	4.43858	0.988	1	0.106	Micro_1	MKI67
0.992	4.43628	0.984	1	0.153	Micro_1	TOP2A
0.989	4.23688	0.978	0.979	0.122	Micro_1	UBE2C
0.986	3.82264	0.972	1	0.187	Micro_1	CENPF
0.983	3.67521	0.966	1	0.221	Micro_1	NUSAP1
0.969	4.17171	0.938	0.957	0.058	Micro_1	GTSE1
0.969	3.68182	0.938	0.957	0.086	Micro_1	CDK1
0.965	3.69615	0.93	0.957	0.103	Micro_1	PRC1
0.965	2.70645	0.93	1	0.47	Micro_1	HMGB2
0.943	3.30382	0.886	1	0.931	Micro_1	HIST1H4C
0.943	2.86316	0.886	0.979	0.26	Micro_1	CKS1B
0.933	2.28536	0.866	1	0.838	Micro_1	H2AFZ
0.928	2.5634	0.856	0.957	0.351	Micro_1	SMC4
0.926	3.86849	0.852	0.872	0.068	Micro_1	AURKB
0.925	3.60013	0.85	0.851	0.067	Micro_1	BIRC5
0.925	3.23969	0.85	0.851	0.058	Micro_1	KIF11
0.922	3.50988	0.844	0.872	0.083	Micro_1	ANLN
0.921	3.79201	0.842	0.851	0.049	Micro_1	CKAP2L
0.921	2.36339	0.842	1	0.879	Micro_1	ARL6IP1
0.918	3.29943	0.836	0.872	0.079	Micro_1	TPX2
0.917	3.93031	0.834	0.872	0.076	Micro_1	ASPM
0.915	2.55381	0.83	0.851	0.099	Micro_1	TACC3
0.905	4.08446	0.81	0.787	0.054	Micro_1	CDC20
0.904	4.44255	0.808	0.83	0.035	Micro_1	HMMR
0.904	4.0323	0.808	0.83	0.03	Micro_1	HJURP
0.9	2.7106	0.8	0.872	0.203	Micro_1	H2AFX
0.898	3.44076	0.796	0.809	0.084	Micro_1	SGOL2
0.897	3.34358	0.794	0.851	0.183	Micro_1	PTTG1
0.892	2.66201	0.784	0.894	0.21	Micro_1	CKAP2
0.875	2.57933	0.75	0.83	0.121	Micro_1	ZWINT
0.873	2.43045	0.746	0.894	0.345	Micro_1	KIAA0101
0.87	3.85534	0.74	0.766	0.086	Micro_1	CENPE
0.869	2.90426	0.738	0.745	0.104	Micro_1	TK1
0.866	1.90253	0.732	0.957	0.578	Micro_1	CKS2
0.862	3.24088	0.724	0.681	0.043	Micro_1	CCNA2
0.862	2.25721	0.724	0.83	0.247	Micro_1	KIF22
0.86	3.3476	0.72	0.766	0.062	Micro_1	CCNB2
0.859	2.32013	0.718	0.851	0.286	Micro_1	TUBA1C
0.856	1.95311	0.712	0.872	0.367	Micro_1	TMPO
0.851	1.94437	0.702	0.915	0.492	Micro_1	H2AFV
0.848	1.60602	0.696	0.936	0.482	Micro_1	BUB3
0.846	2.90536	0.692	0.702	0.097	Micro_1	C21orf58
0.845	3.70423	0.69	0.66	0.036	Micro_1	KIF23
0.844	3.61445	0.688	0.66	0.03	Micro_1	DLGAP5
0.841	3.23199	0.682	0.851	0.377	Micro_1	KPNA2
0.841	3.07163	0.682	0.723	0.073	Micro_1	CDKN3
0.839	4.50811	0.678	0.66	0.024	Micro_1	TROAP
0.837	2.35722	0.674	0.766	0.134	Micro_1	CDKN2C
0.836	4.23001	0.672	0.681	0.037	Micro_1	CDCA3
0.836	2.7827	0.672	0.617	0.045	Micro_1	IQGAP3
0.833	1.68022	0.666	0.787	0.179	Micro_1	HIST1H2AM
0.829	3.02711	0.658	0.681	0.115	Micro_1	RRM2
0.828	3.51866	0.656	0.66	0.04	Micro_1	FOXM1
0.828	2.85554	0.656	0.702	0.046	Micro_1	KIF2C
0.827	3.49374	0.654	0.681	0.052	Micro_1	CDCA8
0.826	3.21707	0.652	0.702	0.06	Micro_1	NUF2
0.826	3.05253	0.652	0.66	0.032	Micro_1	PLK1
0.823	2.61768	0.646	0.745	0.103	Micro_1	ASF1B
0.821	3.36539	0.642	0.574	0.019	Micro_1	KIF20A
0.819	1.7214	0.638	0.766	0.245	Micro_1	DTYMK
0.817	3.36954	0.634	0.66	0.05	Micro_1	SPAG5
0.814	1.8293	0.628	0.851	0.481	Micro_1	TUBB4B
0.813	2.86515	0.626	0.638	0.064	Micro_1	SHCBP1
0.812	3.03014	0.624	0.638	0.083	Micro_1	CIT
0.811	3.10602	0.622	0.617	0.057	Micro_1	FAM64A
0.811	2.36143	0.622	0.723	0.229	Micro_1	CCDC18
0.811	1.16731	0.622	0.979	0.798	Micro_1	ANAPC11
0.807	3.38847	0.614	0.596	0.037	Micro_1	BUB1B
0.807	3.21598	0.614	0.553	0.043	Micro_1	BUB1
0.806	1.33138	0.612	0.957	0.622	Micro_1	RPS27L
0.801	1.34843	0.602	0.809	0.301	Micro_1	KIF20B
0.8	3.73446	0.6	0.617	0.039	Micro_1	AURKA
0.797	3.46265	0.594	0.596	0.048	Micro_1	MXD3
0.797	3.02637	0.594	0.66	0.108	Micro_1	CENPM
0.797	2.75367	0.594	0.723	0.233	Micro_1	SPC25
0.795	3.45264	0.59	0.617	0.061	Micro_1	NDC80
0.795	3.24014	0.59	0.617	0.088	Micro_1	CCNB1
0.793	3.27401	0.586	0.596	0.035	Micro_1	DEPDC1
0.793	1.4655	0.586	0.787	0.334	Micro_1	ANP32E
0.791	3.26539	0.582	0.617	0.058	Micro_1	ARHGAP11A
0.79	2.31775	0.58	0.617	0.105	Micro_1	CEP152
0.79	1.27897	0.58	0.979	0.605	Micro_1	RAD21
0.785	3.00447	0.57	0.468	0.051	Micro_1	PBK
0.785	2.6939	0.57	0.553	0.038	Micro_1	SGOL1
0.779	2.52096	0.558	0.574	0.047	Micro_1	NCAPH
0.779	2.17595	0.558	0.553	0.086	Micro_1	KIF18B
0.779	1.98609	0.558	0.702	0.217	Micro_1	FAM111A
0.778	3.38829	0.556	0.532	0.042	Micro_1	CASC5
0.778	1.79566	0.556	0.681	0.154	Micro_1	TTF2
0.778	1.13135	0.556	0.979	0.778	Micro_1	NUCKS1
0.774	2.83508	0.548	0.596	0.076	Micro_1	FBXO5
0.772	2.37185	0.544	0.596	0.1	Micro_1	CENPN
0.772	1.36629	0.544	0.872	0.745	Micro_1	DEK
0.769	1.90312	0.538	0.66	0.17	Micro_1	ATAD2
0.767	2.69264	0.534	0.596	0.095	Micro_1	NCAPD2
0.767	1.02103	0.534	0.894	0.515	Micro_1	CKLF
0.765	1.39939	0.53	0.766	0.275	Micro_1	SMC2
0.764	1.12372	0.528	0.915	0.606	Micro_1	RHEB
0.76	1.84113	0.52	0.702	0.294	Micro_1	CKAP5
0.759	2.09348	0.518	0.638	0.144	Micro_1	HERC5
0.759	1.81702	0.518	0.723	0.227	Micro_1	EZH2
0.757	2.35949	0.514	0.553	0.037	Micro_1	NCAPG
0.757	1.12005	0.514	0.915	0.716	Micro_1	SRSF10
0.756	2.57603	0.512	0.66	0.297	Micro_1	MELK
0.755	2.77851	0.51	0.489	0.059	Micro_1	KIF15
0.754	1.71046	0.508	0.596	0.147	Micro_1	CENPW
0.751	1.23702	0.502	0.787	0.37	Micro_1	EVI2B
0.75	3.45975	0.5	0.489	0.021	Micro_1	KIF14
0.744	1.04259	0.488	0.979	0.846	Micro_1	SRSF3
0.743	3.31053	0.486	0.489	0.024	Micro_1	CDCA2
0.741	2.3597	0.482	0.511	0.065	Micro_1	CCNF
0.741	2.26541	0.482	0.532	0.083	Micro_1	CENPU
0.74	2.26569	0.48	0.553	0.086	Micro_1	NCAPG2
0.739	2.04841	0.478	0.468	0.09	Micro_1	FANCD2
0.739	1.11948	0.478	0.745	0.312	Micro_1	CENPC
0.738	2.60705	0.476	0.574	0.156	Micro_1	CLSPN
0.738	2.27744	0.476	0.553	0.095	Micro_1	MAD2L1
0.738	1.87738	0.476	0.553	0.079	Micro_1	BRCA2
0.737	1.1007	0.474	0.851	0.467	Micro_1	SMC1A
0.736	1.04176	0.472	0.851	0.459	Micro_1	CDK2AP2
0.735	2.64967	0.47	0.511	0.062	Micro_1	MND1
0.735	1.93433	0.47	0.532	0.102	Micro_1	RAD51AP1
0.735	1.02867	0.47	0.745	0.343	Micro_1	CDC27
0.734	3.7484	0.468	0.426	0.019	Micro_1	CEP55
0.733	1.25594	0.466	0.511	0.145	Micro_1	ITGB3BP
0.732	2.46624	0.464	0.447	0.017	Micro_1	FAM83D
0.731	1.38612	0.462	0.574	0.191	Micro_1	BARD1
0.731	1.34805	0.462	0.638	0.184	Micro_1	MZT1
0.731	1.03063	0.462	0.83	0.506	Micro_1	DDX39A
0.726	3.17825	0.452	0.447	0.012	Micro_1	ESPL1
0.726	1.01849	0.452	0.936	0.796	Micro_1	HP1BP3
0.725	2.63866	0.45	0.489	0.036	Micro_1	DEPDC1B
0.724	2.20007	0.448	0.468	0.036	Micro_1	POLQ
0.723	1.06635	0.446	0.745	0.373	Micro_1	CNTRL
0.721	1.98755	0.442	0.34	0.021	Micro_1	CDC25C
0.719	2.06265	0.438	0.511	0.064	Micro_1	PHF19
0.719	1.76359	0.438	0.489	0.104	Micro_1	HIST1H1D
0.719	1.40336	0.438	0.617	0.24	Micro_1	TMEM106C
0.718	2.10474	0.436	0.596	0.223	Micro_1	PRR11
0.717	2.19783	0.434	0.489	0.05	Micro_1	ESCO2
0.717	1.83318	0.434	0.638	0.292	Micro_1	PCNA
0.717	1.16282	0.434	0.745	0.453	Micro_1	MRPL18
0.716	1.9908	0.432	0.468	0.153	Micro_1	UBE2T
0.713	1.50128	0.426	0.638	0.216	Micro_1	ATAD5
0.712	2.52516	0.424	0.404	0.035	Micro_1	KIF4A
0.711	2.72608	0.422	0.404	0.039	Micro_1	TTK
0.711	2.23033	0.422	0.426	0.038	Micro_1	PLK4
0.711	2.14712	0.422	0.447	0.057	Micro_1	TCF19
0.71	3.30747	0.42	0.426	0.026	Micro_1	LOC100288637
0.71	1.91722	0.42	0.511	0.097	Micro_1	KNSTRN
0.708	1.5717	0.416	0.532	0.197	Micro_1	GGH
0.708	1.15018	0.416	0.638	0.265	Micro_1	GLA
0.706	2.44849	0.412	0.426	0.047	Micro_1	DIAPH3
0.706	1.37701	0.412	0.745	0.486	Micro_1	SIVA1
0.702	1.37813	0.404	0.468	0.141	Micro_1	NRM
0.859	1.41515	0.718	1	0.623	Micro_2	CCL3
0.818	1.55647	0.636	0.843	0.312	Micro_2	FOSB
0.76	2.2759	0.52	0.648	0.156	Micro_2	IL1B
0.742	1.41957	0.484	0.712	0.311	Micro_2	CD83
0.741	1.46233	0.482	0.701	0.291	Micro_2	CCL4
0.734	1.06481	0.468	0.936	0.785	Micro_2	IER2
0.73	1.3362	0.46	0.722	0.349	Micro_2	LOC284454
0.728	1.19599	0.456	0.836	0.502	Micro_2	IER3
0.721	1.13263	0.442	0.883	0.601	Micro_2	PPP1R15A
0.795	1.55582	0.59	0.953	0.605	Micro_3	CD68
0.795	1.16849	0.59	0.985	0.644	Micro_3	C1QC
0.787	1.1524	0.574	0.975	0.69	Micro_3	P2RY12
0.785	1.04306	0.57	0.99	0.808	Micro_3	C1QB
0.78	1.23172	0.56	0.975	0.676	Micro_3	FOLR2
0.774	1.36859	0.548	0.916	0.57	Micro_3	GPR34
0.768	1.1185	0.536	0.988	0.915	Micro_3	CTSB
0.762	1.05513	0.524	0.963	0.672	Micro_3	TREM2
0.761	1.40256	0.522	0.933	0.686	Micro_3	CTSC
0.756	1.21655	0.512	0.936	0.711	Micro_3	LGMN
0.743	1.07029	0.486	0.948	0.717	Micro_3	SLCO2B1
0.733	1.05034	0.466	0.943	0.757	Micro_3	CREG1
0.73	1.04902	0.46	0.894	0.542	Micro_3	ADAM28
0.728	1.39789	0.456	0.911	0.749	Micro_3	ASAH1
0.719	1.09267	0.438	0.931	0.842	Micro_3	CTSD
0.716	1.09982	0.432	0.817	0.515	Micro_3	SIGLEC10
0.713	1.09355	0.426	0.844	0.553	Micro_3	ALOX5AP
0.712	1.02237	0.424	0.903	0.656	Micro_3	SLC1A3
0.709	1.34677	0.418	0.78	0.472	Micro_3	MERTK
0.708	1.11417	0.416	0.745	0.43	Micro_3	TBXAS1
0.99	4.01392	0.98	1	0.166	B cell	HLA-DRA
0.985	3.41652	0.97	1	0.796	B cell	CD74
0.981	3.3307	0.962	1	0.256	B cell	CD52
0.975	3.69609	0.95	1	0.096	B cell	HLA-DPA1
0.972	6.67409	0.944	0.947	0.027	B cell	CD79A
0.955	3.23313	0.91	0.947	0.075	B cell	HLA-DRB1
0.948	2.67934	0.896	0.947	0.097	B cell	PTPRCAP
0.947	3.0625	0.894	1	0.387	B cell	CXCR4
0.942	6.1486	0.884	0.895	0.045	B cell	CD79B
0.941	1.80379	0.882	1	0.923	B cell	HLA-B
0.936	2.84233	0.872	0.947	0.105	B cell	PLAC8
0.926	2.15499	0.852	0.895	0.123	B cell	CD69
0.92	7.36454	0.84	0.842	0.007	B cell	MS4A1
0.919	7.52281	0.838	0.842	0.01	B cell	TCL1A
0.919	7.44733	0.838	0.842	0.005	B cell	VPREB3
0.914	2.10664	0.828	1	0.461	B cell	LIMD2
0.902	3.7966	0.804	0.842	0.081	B cell	HLA-DPB1
0.901	2.50491	0.802	0.895	0.105	B cell	LSP1
0.892	4.18321	0.784	0.737	0.005	B cell	CD22
0.886	2.67232	0.772	1	0.656	B cell	CD37
0.882	2.08283	0.764	0.842	0.099	B cell	HLA-DMA
0.867	7.08576	0.734	0.632	0.002	B cell	IGLL5
0.864	1.78355	0.728	0.947	0.373	B cell	TAGLN2
0.855	4.86842	0.71	0.684	0.018	B cell	SPIB
0.851	1.18751	0.702	1	0.882	B cell	EEF1D
0.842	3.34441	0.684	0.737	0.075	B cell	LTB
0.841	5.73498	0.682	0.684	0.003	B cell	LOC101927412
0.841	5.30381	0.682	0.632	0.002	B cell	PAX5
0.838	5.48461	0.676	0.684	0.009	B cell	BANK1
0.838	1.50983	0.676	0.947	0.701	B cell	HLA-C
0.837	1.92639	0.674	0.842	0.282	B cell	RAC2
0.834	2.13723	0.668	0.789	0.25	B cell	HLA-DMB
0.832	1.41123	0.664	0.947	0.57	B cell	CORO1A
0.829	3.07502	0.658	0.632	0.027	B cell	HLA-DQB1
0.828	4.1952	0.656	0.684	0.046	B cell	BIRC3
0.825	2.89309	0.65	0.737	0.182	B cell	FAM65B
0.823	1.75719	0.646	0.789	0.163	B cell	CYTIP
0.82	1.89019	0.64	1	0.885	B cell	HLA-A
0.817	3.76948	0.634	0.632	0.062	B cell	ISG20
0.811	5.02999	0.622	0.632	0.012	B cell	FAM129C
0.8	2.40238	0.6	0.737	0.21	B cell	CYB561A3
0.798	2.01049	0.596	0.632	0.088	B cell	SEPT1
0.797	1.73307	0.594	0.842	0.448	B cell	PTPN6
0.795	4.42445	0.59	0.632	0.062	B cell	FCMR
0.795	1.21866	0.59	0.947	0.703	B cell	PSME1
0.794	2.98553	0.588	0.632	0.053	B cell	SYTL1
0.789	4.94184	0.578	0.579	0.001	B cell	FCRL1
0.788	5.29087	0.576	0.579	0.001	B cell	FCRLA
0.788	2.76241	0.576	0.632	0.069	B cell	SP140
0.787	1.76215	0.574	0.842	0.422	B cell	SP110
0.785	5.36025	0.57	0.579	0.005	B cell	MZB1
0.778	2.11378	0.556	0.684	0.159	B cell	ARHGAP15
0.778	1.84538	0.556	0.842	0.409	B cell	AFF3
0.777	4.54318	0.554	0.579	0.032	B cell	KIAA0040
0.768	2.06679	0.536	0.737	0.38	B cell	SMIM14
0.768	1.41612	0.536	0.789	0.318	B cell	UTRN
0.764	1.73984	0.528	0.632	0.199	B cell	PDE4B
0.762	3.12596	0.524	0.526	0.069	B cell	CD48
0.762	1.1119	0.524	0.789	0.413	B cell	SWAP70
0.759	2.38924	0.518	0.474	0.007	B cell	HLA-DQA2
0.757	2.1985	0.514	0.737	0.379	B cell	PLEKHA2
0.756	2.16741	0.512	0.684	0.262	B cell	CRIP1
0.752	4.0189	0.504	0.526	0.074	B cell	P2RX5
0.752	2.02033	0.504	0.579	0.081	B cell	IL2RG
0.751	3.2112	0.502	0.579	0.093	B cell	PDLIM1
0.75	1.15562	0.5	0.842	0.703	B cell	GAS5
0.748	2.98059	0.496	0.526	0.028	B cell	LY9
0.743	3.48644	0.486	0.526	0.051	B cell	CD19
0.742	3.72103	0.484	0.526	0.046	B cell	LINC00926
0.742	1.73599	0.484	0.579	0.188	B cell	CLEC2D
0.738	1.47021	0.476	0.789	0.468	B cell	ELF1
0.736	2.36058	0.472	0.632	0.16	B cell	QRSL1
0.735	1.03293	0.47	0.842	0.752	B cell	RPL13A
0.734	1.6947	0.468	0.579	0.121	B cell	CD55
0.732	1.32528	0.464	0.789	0.406	B cell	CD47
0.731	1.8995	0.462	0.579	0.141	B cell	ACAP1
0.73	1.95842	0.46	0.421	0.055	B cell	NCF1
0.729	2.2444	0.458	0.526	0.103	B cell	PIM2
0.729	1.37393	0.458	0.947	0.803	B cell	TXNIP
0.725	1.85814	0.45	0.474	0.069	B cell	GPR18
0.724	3.19637	0.448	0.526	0.065	B cell	ATP2A3
0.724	3.01542	0.448	0.579	0.19	B cell	RALGPS2
0.722	2.62976	0.444	0.579	0.15	B cell	PPP1R14A
0.721	1.3514	0.442	0.684	0.329	B cell	ADD3
0.721	1.22804	0.442	0.632	0.274	B cell	ALOX5
0.721	1.22658	0.442	0.632	0.245	B cell	TTN
0.72	1.52789	0.44	0.789	0.477	B cell	PCNP
0.718	2.08137	0.436	0.526	0.099	B cell	RHOH
0.716	1.18223	0.432	0.421	0.039	B cell	NCF1C
0.713	1.09817	0.426	0.895	0.735	B cell	BTG1
0.712	1.38607	0.424	0.737	0.432	B cell	SEPT6
0.711	1.41781	0.422	0.684	0.363	B cell	SLC38A1
0.711	1.01367	0.422	0.789	0.533	B cell	PSME2
0.71	1.65635	0.42	0.526	0.237	B cell	ARID5B
0.709	4.64533	0.418	0.421	0.001	B cell	FCRL2
0.709	1.62634	0.418	0.526	0.11	B cell	EBF1
0.707	3.28018	0.414	0.421	0.006	B cell	CD72
0.707	1.97986	0.414	0.526	0.099	B cell	IKZF3
0.707	1.37769	0.414	0.526	0.203	B cell	BMS1P20
0.704	1.88798	0.408	0.579	0.225	B cell	PSMB9
0.701	1.46818	0.402	0.632	0.345	B cell	BCL7A
0.992	3.83617	0.984	1	0.159	Myeloid cell	S100A4
0.985	3.78897	0.97	1	0.167	Myeloid cell	S100A6
0.982	3.81854	0.964	1	0.094	Myeloid cell	FGL2
0.982	3.29667	0.964	1	0.167	Myeloid cell	HLA-DRA
0.981	2.6227	0.962	1	0.174	Myeloid cell	LYZ
0.968	2.55149	0.936	1	0.797	Myeloid cell	CD74
0.967	2.93559	0.934	1	0.098	Myeloid cell	HLA-DPA1
0.947	3.52957	0.894	0.941	0.08	Myeloid cell	HLA-DPB1
0.943	3.02283	0.886	0.941	0.076	Myeloid cell	HLA-DRB1
0.941	2.5119	0.882	0.882	0.227	Myeloid cell	TYMP
0.938	4.33072	0.876	0.882	0.012	Myeloid cell	CSTA
0.929	2.18715	0.858	1	0.467	Myeloid cell	IFI30
0.919	2.00515	0.838	0.941	0.258	Myeloid cell	CD52
0.911	2.85566	0.822	0.882	0.147	Myeloid cell	S100A9
0.906	1.26106	0.812	0.941	0.106	Myeloid cell	PLAC8
0.905	4.67403	0.81	0.824	0.022	Myeloid cell	FCN1
0.899	1.72993	0.798	1	0.696	Myeloid cell	IFITM3
0.897	2.11214	0.794	0.882	0.106	Myeloid cell	LSP1
0.894	2.2497	0.788	0.882	0.274	Myeloid cell	S100A10
0.892	2.41603	0.784	0.824	0.141	Myeloid cell	ANXA2
0.891	1.40821	0.782	1	0.924	Myeloid cell	HLA-B
0.887	2.62459	0.774	0.882	0.167	Myeloid cell	EMP3
0.885	3.05466	0.77	0.824	0.071	Myeloid cell	FGR
0.882	2.202	0.764	1	0.874	Myeloid cell	NEAT1
0.882	1.59305	0.764	1	0.632	Myeloid cell	IFITM2
0.882	1.37703	0.764	1	0.86	Myeloid cell	COTL1
0.877	3.29879	0.754	0.824	0.102	Myeloid cell	LILRB2
0.871	2.38573	0.742	0.882	0.347	Myeloid cell	TIMP1
0.865	2.94277	0.73	0.824	0.11	Myeloid cell	CD44
0.864	3.32125	0.728	0.647	0.041	Myeloid cell	MS4A6A
0.863	4.75695	0.726	0.706	0.048	Myeloid cell	CFP
0.861	1.65886	0.722	0.941	0.595	Myeloid cell	LGALS1
0.859	1.31457	0.718	0.941	0.258	Myeloid cell	CRIP1
0.854	1.92663	0.708	0.882	0.389	Myeloid cell	TKT
0.853	1.28909	0.706	1	0.887	Myeloid cell	S100A11
0.849	1.5829	0.698	0.941	0.468	Myeloid cell	VIM
0.833	2.95326	0.666	0.765	0.175	Myeloid cell	ADGRE5
0.827	2.63558	0.654	0.765	0.246	Myeloid cell	C1orf162
0.827	1.25395	0.654	0.941	0.47	Myeloid cell	LY6E
0.822	2.10615	0.644	0.882	0.318	Myeloid cell	UTRN
0.82	3.00529	0.64	0.706	0.075	Myeloid cell	LILRB3
0.814	1.92352	0.628	0.765	0.121	Myeloid cell	TNFSF13B
0.811	2.86174	0.622	0.765	0.196	Myeloid cell	PLAUR
0.811	1.92447	0.622	0.765	0.148	Myeloid cell	NAPSB
0.811	1.78077	0.622	0.941	0.42	Myeloid cell	SERPINA1
0.81	2.62213	0.62	0.647	0.167	Myeloid cell	CARD16
0.808	1.85269	0.616	0.765	0.217	Myeloid cell	SPI1
0.806	1.13405	0.612	0.824	0.474	Myeloid cell	PLXNB2
0.802	1.63768	0.604	0.882	0.571	Myeloid cell	KLF2
0.799	1.74075	0.598	0.941	0.458	Myeloid cell	POU2F2
0.793	2.06152	0.586	0.765	0.203	Myeloid cell	KLF4
0.793	1.52825	0.586	0.765	0.269	Myeloid cell	CEBPB
0.792	2.79565	0.584	0.647	0.13	Myeloid cell	TNFAIP2
0.791	4.4324	0.582	0.588	0.006	Myeloid cell	SECTM1
0.79	1.97827	0.58	0.588	0.059	Myeloid cell	DOK2
0.788	1.09969	0.576	0.941	0.886	Myeloid cell	HLA-A
0.785	2.4822	0.57	0.765	0.241	Myeloid cell	IRF1
0.783	5.9917	0.566	0.588	0.021	Myeloid cell	APOBEC3A
0.783	1.34385	0.566	0.941	0.528	Myeloid cell	HCST
0.78	1.50232	0.56	0.882	0.534	Myeloid cell	ISG15
0.779	1.69013	0.558	0.941	0.658	Myeloid cell	CTSS
0.778	2.50203	0.556	0.588	0.029	Myeloid cell	HLA-DQB1
0.777	2.13028	0.554	0.647	0.158	Myeloid cell	NBPF10
0.777	1.62457	0.554	0.765	0.288	Myeloid cell	FXYD5
0.777	1.36911	0.554	0.941	0.66	Myeloid cell	NFKBIA
0.776	3.2079	0.552	0.529	0.034	Myeloid cell	AMICA1
0.776	1.128	0.552	0.941	0.534	Myeloid cell	HCK
0.774	2.64049	0.548	0.588	0.036	Myeloid cell	TGFBI
0.773	2.17946	0.546	0.706	0.224	Myeloid cell	PSMB9
0.772	1.90001	0.544	0.647	0.102	Myeloid cell	CLEC2B
0.772	1.33826	0.544	0.765	0.249	Myeloid cell	CPPED1
0.771	2.06588	0.542	0.647	0.104	Myeloid cell	GPBAR1
0.768	1.03908	0.536	0.882	0.551	Myeloid cell	PLEKHO1
0.766	1.76034	0.532	0.882	0.497	Myeloid cell	ADRBK1
0.766	1.53941	0.532	0.824	0.391	Myeloid cell	NFKBIZ
0.766	1.51904	0.532	0.824	0.388	Myeloid cell	AP1S2
0.765	1.31603	0.53	0.824	0.334	Myeloid cell	PNPLA6
0.765	1.17442	0.53	0.882	0.804	Myeloid cell	TXNIP
0.764	1.4837	0.528	0.882	0.555	Myeloid cell	PTP4A2
0.761	1.74178	0.522	0.765	0.348	Myeloid cell	IER5
0.759	2.57028	0.518	0.529	0.067	Myeloid cell	APOBR
0.758	3.41955	0.516	0.529	0.015	Myeloid cell	CLEC12A
0.757	1.94701	0.514	0.882	0.558	Myeloid cell	ITGAX
0.757	1.48416	0.514	0.588	0.069	Myeloid cell	CD48
0.754	2.08475	0.508	0.588	0.267	Myeloid cell	C5AR1
0.754	1.33277	0.508	0.941	0.505	Myeloid cell	MYO1F
0.753	2.58221	0.506	0.588	0.105	Myeloid cell	HLA-DMA
0.753	2.07254	0.506	0.765	0.359	Myeloid cell	STXBP2
0.753	1.7884	0.506	0.706	0.261	Myeloid cell	ITGAL
0.753	1.49414	0.506	0.765	0.398	Myeloid cell	CSK
0.752	3.84853	0.504	0.529	0.029	Myeloid cell	PTGS2
0.752	3.20799	0.504	0.471	0.019	Myeloid cell	LILRA5
0.752	1.12299	0.504	0.824	0.377	Myeloid cell	CECR1
0.75	2.38664	0.5	0.647	0.17	Myeloid cell	CLEC7A
0.749	1.17455	0.498	0.765	0.515	Myeloid cell	CHD1
0.747	1.46404	0.494	0.529	0.105	Myeloid cell	S100A8
0.746	3.12657	0.492	0.471	0.029	Myeloid cell	CD300E
0.746	3.04418	0.492	0.529	0.046	Myeloid cell	SOCS3
0.744	2.90498	0.488	0.529	0.046	Myeloid cell	MX2
0.744	2.52509	0.488	0.647	0.214	Myeloid cell	LRRC25
0.742	1.96475	0.484	0.706	0.259	Myeloid cell	NAMPT
0.741	1.79359	0.482	0.765	0.447	Myeloid cell	LRRFIP1
0.739	2.10624	0.478	0.706	0.261	Myeloid cell	EFHD2
0.739	1.76717	0.478	0.588	0.107	Myeloid cell	TMEM176B
0.736	1.47706	0.472	0.941	0.653	Myeloid cell	LST1
0.736	1.18358	0.472	0.471	0.1	Myeloid cell	TRIM25
0.735	1.75322	0.47	0.588	0.126	Myeloid cell	KIAA0922
0.734	1.17387	0.468	0.588	0.209	Myeloid cell	SIN3B
0.733	2.02722	0.466	0.588	0.112	Myeloid cell	CFD
0.733	1.18778	0.466	0.706	0.393	Myeloid cell	CXCR4
0.731	2.48997	0.462	0.529	0.214	Myeloid cell	WARS
0.731	2.11703	0.462	0.471	0.128	Myeloid cell	NLRP1
0.73	1.68289	0.46	0.529	0.177	Myeloid cell	KLF13
0.729	3.02986	0.458	0.588	0.155	Myeloid cell	HSPA7
0.729	2.54992	0.458	0.765	0.405	Myeloid cell	MAFB
0.727	1.43929	0.454	0.588	0.207	Myeloid cell	ANXA1
0.726	1.3639	0.452	0.706	0.258	Myeloid cell	PANK2
0.726	1.00627	0.452	0.824	0.422	Myeloid cell	DNAJA4
0.724	3.43666	0.448	0.471	0.023	Myeloid cell	RETN
0.721	1.47842	0.442	0.588	0.294	Myeloid cell	IFI44L
0.721	1.33369	0.442	0.588	0.186	Myeloid cell	FAM65B
0.719	1.03737	0.438	0.706	0.372	Myeloid cell	WIPI2
0.718	2.47665	0.436	0.647	0.286	Myeloid cell	VCAN
0.717	1.04746	0.434	0.647	0.266	Myeloid cell	IQGAP1
0.712	2.35462	0.424	0.529	0.099	Myeloid cell	OSCAR
0.712	1.48857	0.424	0.706	0.371	Myeloid cell	AIP
0.711	2.48295	0.422	0.647	0.236	Myeloid cell	ATF3
0.71	1.24712	0.42	0.588	0.314	Myeloid cell	ARHGEF2
0.707	2.67215	0.414	0.471	0.045	Myeloid cell	FAM26F
0.706	1.41796	0.412	0.706	0.366	Myeloid cell	ARF6
0.706	1.31429	0.412	0.529	0.214	Myeloid cell	TNFRSF14
0.705	1.83355	0.41	0.588	0.319	Myeloid cell	PLCB2
0.705	1.8	0.41	0.706	0.506	Myeloid cell	MT2A
0.704	2.15304	0.408	0.471	0.121	Myeloid cell	FAM46A
0.703	2.44765	0.406	0.529	0.131	Myeloid cell	PRAM1
0.703	1.37503	0.406	0.412	0.058	Myeloid cell	TSPAN32
0.703	1.08904	0.406	0.588	0.182	Myeloid cell	SCIMP
0.702	3.18315	0.404	0.471	0.056	Myeloid cell	BCL2A1
0.701	1.51071	0.402	0.706	0.289	Myeloid cell	CHCHD10
0.988	4.3404	0.976	1	0.068	Naïve-like T cell	IL7R
0.98	3.11152	0.96	1	0.247	Naïve-like T cell	CD52
0.977	4.43291	0.954	0.968	0.027	Naïve-like T cell	CD3D
0.974	2.70277	0.948	1	0.063	Naïve-like T cell	IL2RG
0.971	3.73284	0.942	0.935	0.061	Naïve-like T cell	LTB
0.967	3.97874	0.934	0.968	0.12	Naïve-like T cell	SELL
0.967	2.64864	0.934	1	0.092	Naïve-like T cell	LSP1
0.964	3.01097	0.928	0.968	0.132	Naïve-like T cell	IL32
0.958	4.3885	0.916	0.935	0.055	Naïve-like T cell	TCF7
0.944	3.4181	0.888	0.871	0.017	Naïve-like T cell	CD3G
0.938	3.47289	0.876	0.871	0.03	Naïve-like T cell	LCK
0.936	2.72932	0.872	0.935	0.095	Naïve-like T cell	PLAC8
0.931	3.16436	0.862	0.871	0.075	Naïve-like T cell	SEPT1
0.923	3.32885	0.846	0.871	0.026	Naïve-like T cell	CD3E
0.922	2.00138	0.844	1	0.446	Naïve-like T cell	IFITM1
0.917	2.64237	0.834	0.903	0.098	Naïve-like T cell	CD44
0.916	2.48617	0.832	0.903	0.152	Naïve-like T cell	CYTIP
0.916	1.75019	0.832	0.935	0.155	Naïve-like T cell	EMP3
0.914	3.91774	0.828	0.871	0.064	Naïve-like T cell	LAT
0.904	2.12934	0.808	0.968	0.455	Naïve-like T cell	LIMD2
0.904	1.54156	0.808	1	0.859	Naïve-like T cell	LDHB
0.903	2.44923	0.806	0.903	0.174	Naïve-like T cell	GIMAP7
0.896	3.27184	0.792	0.742	0.014	Naïve-like T cell	CD2
0.895	2.45142	0.79	0.839	0.057	Naïve-like T cell	CD7
0.895	2.13696	0.79	0.871	0.089	Naïve-like T cell	PTPRCAP
0.894	1.85691	0.788	0.935	0.317	Naïve-like T cell	ADD3
0.893	2.49907	0.786	0.903	0.536	Naïve-like T cell	NOSIP
0.892	1.3635	0.784	1	0.922	Naïve-like T cell	HLA-B
0.889	3.20862	0.778	0.839	0.13	Naïve-like T cell	LEF1
0.889	1.84494	0.778	1	0.746	Naïve-like T cell	RPL13A
0.883	2.60459	0.766	0.839	0.174	Naïve-like T cell	CNN2
0.882	2.14528	0.764	0.968	0.342	Naïve-like T cell	ABRACL
0.877	2.49097	0.754	0.742	0.052	Naïve-like T cell	ISG20
0.874	2.40021	0.748	0.806	0.063	Naïve-like T cell	CD27
0.873	2.92268	0.746	0.71	0.026	Naïve-like T cell	LINC00861
0.873	2.76692	0.746	0.774	0.13	Naïve-like T cell	ACAP1
0.872	2.00399	0.744	0.871	0.275	Naïve-like T cell	RAC2
0.871	2.52088	0.742	0.806	0.177	Naïve-like T cell	CLEC2D
0.87	1.09178	0.74	1	0.883	Naïve-like T cell	HLA-A
0.868	5.24209	0.736	0.742	0.012	Naïve-like T cell	CCR7
0.865	2.08948	0.73	0.871	0.369	Naïve-like T cell	TAGLN2
0.863	2.6633	0.726	0.839	0.173	Naïve-like T cell	FAM65B
0.862	2.69774	0.724	0.806	0.164	Naïve-like T cell	STK17B
0.861	1.27228	0.722	1	0.777	Naïve-like T cell	MYL12A
0.859	2.56175	0.718	0.839	0.252	Naïve-like T cell	CRIP1
0.859	1.3652	0.718	1	0.92	Naïve-like T cell	ARHGDIB
0.852	3.09725	0.704	0.71	0.069	Naïve-like T cell	OXNAD1
0.846	1.3028	0.692	1	0.88	Naïve-like T cell	EEF1D
0.844	2.52621	0.688	0.839	0.217	Naïve-like T cell	ETS1
0.843	1.55229	0.686	1	0.654	Naïve-like T cell	GMFG
0.842	3.60812	0.684	0.71	0.071	Naïve-like T cell	CD96
0.836	1.64946	0.672	0.968	0.565	Naïve-like T cell	CORO1A
0.835	3.36239	0.67	0.645	0.046	Naïve-like T cell	TNFAIP8
0.829	1.92284	0.658	0.645	0.109	Naïve-like T cell	ICAM3
0.829	1.6443	0.658	0.677	0.054	Naïve-like T cell	FCMR
0.828	2.20244	0.656	0.71	0.12	Naïve-like T cell	CD69
0.827	1.79143	0.654	0.839	0.259	Naïve-like T cell	TSTD1
0.826	2.7819	0.652	0.613	0.02	Naïve-like T cell	LY9
0.823	1.22442	0.646	0.903	0.408	Naïve-like T cell	GPSM3
0.822	2.27078	0.644	0.839	0.565	Naïve-like T cell	TSC22D3
0.822	2.24233	0.644	0.774	0.196	Naïve-like T cell	ANXA1
0.821	1.48739	0.642	0.839	0.312	Naïve-like T cell	IL16
0.82	1.86477	0.64	0.839	0.291	Naïve-like T cell	SATB1
0.82	1.11016	0.64	0.968	0.533	Naïve-like T cell	TMEM123
0.819	3.67289	0.638	0.548	0.006	Naïve-like T cell	CD5
0.818	4.13546	0.636	0.548	0.007	Naïve-like T cell	TRAT1
0.818	2.88433	0.636	0.645	0.05	Naïve-like T cell	TBC1D10C
0.818	1.939	0.636	0.806	0.379	Naïve-like T cell	OCIAD2
0.817	2.04202	0.634	0.742	0.212	Naïve-like T cell	CCND3
0.814	2.4857	0.628	0.677	0.091	Naïve-like T cell	DENND2D
0.814	1.3196	0.628	1	0.8	Naïve-like T cell	TXNIP
0.81	2.3782	0.62	0.742	0.157	Naïve-like T cell	CCDC109B
0.809	1.10401	0.618	1	0.706	Naïve-like T cell	PTPRC
0.807	2.95528	0.614	0.581	0.027	Naïve-like T cell	SKAP1
0.807	1.55552	0.614	0.871	0.424	Naïve-like T cell	SEPT6
0.804	1.95844	0.608	0.71	0.152	Naïve-like T cell	ARHGAP15
0.801	1.38071	0.602	0.968	0.82	Naïve-like T cell	NPM1
0.798	2.24609	0.596	0.645	0.046	Naïve-like T cell	SYTL1
0.798	2.03304	0.596	0.613	0.046	Naïve-like T cell	SAMD3
0.798	1.74516	0.596	0.774	0.302	Naïve-like T cell	PIK3IP1
0.794	3.69918	0.588	0.581	0.026	Naïve-like T cell	PRKCQ-AS1
0.791	1.14306	0.582	0.742	0.257	Naïve-like T cell	FAM107B
0.789	1.4347	0.578	0.742	0.325	Naïve-like T cell	ARL4C
0.788	3.01461	0.576	0.677	0.137	Naïve-like T cell	LIME1
0.784	3.10077	0.568	0.548	0.011	Naïve-like T cell	ITK
0.783	4.46674	0.566	0.548	0.012	Naïve-like T cell	CHI3L2
0.783	3.0824	0.566	0.581	0.059	Naïve-like T cell	FLT3LG
0.783	1.15899	0.566	0.839	0.364	Naïve-like T cell	SMC4
0.782	2.16852	0.564	0.71	0.283	Naïve-like T cell	FXYD5
0.78	2.5256	0.56	0.645	0.09	Naïve-like T cell	RHOH
0.778	2.11923	0.556	0.484	0.042	Naïve-like T cell	TRAF3IP3
0.778	1.30744	0.556	0.968	0.698	Naïve-like T cell	HLA-C
0.777	1.04365	0.554	1	0.74	Naïve-like T cell	PRMT2
0.771	1.00633	0.542	0.806	0.386	Naïve-like T cell	CXCR4
0.77	2.08285	0.54	0.516	0.074	Naïve-like T cell	TUBA4A
0.769	2.85017	0.538	0.548	0.042	Naïve-like T cell	ZAP70
0.769	1.36736	0.538	0.645	0.178	Naïve-like T cell	ACTN1
0.769	1.09186	0.538	0.871	0.553	Naïve-like T cell	GIMAP4
0.768	1.2848	0.536	0.645	0.219	Naïve-like T cell	PSMB9
0.767	2.10155	0.534	0.645	0.195	Naïve-like T cell	DGKA
0.766	2.93145	0.532	0.516	0.012	Naïve-like T cell	TESPA1
0.765	3.46594	0.53	0.516	0.021	Naïve-like T cell	SCML4
0.76	1.43172	0.52	0.71	0.311	Naïve-like T cell	TOB1
0.76	1.31373	0.52	0.742	0.374	Naïve-like T cell	PDCD4
0.757	4.56314	0.514	0.516	0.026	Naïve-like T cell	MAL
0.757	2.89936	0.514	0.548	0.027	Naïve-like T cell	SH2D1A
0.757	2.40317	0.514	0.548	0.026	Naïve-like T cell	TXK
0.757	1.89752	0.514	0.645	0.165	Naïve-like T cell	TES
0.754	3.35633	0.508	0.516	0.006	Naïve-like T cell	CD40LG
0.753	1.57989	0.506	0.548	0.063	Naïve-like T cell	CD48
0.753	1.49398	0.506	0.742	0.444	Naïve-like T cell	LRRFIP1
0.749	1.52911	0.498	0.484	0.034	Naïve-like T cell	PVRIG
0.748	2.42172	0.496	0.548	0.097	Naïve-like T cell	PIM2
0.742	1.65873	0.484	0.806	0.556	Naïve-like T cell	APRT
0.74	1.69014	0.48	0.71	0.437	Naïve-like T cell	LEPROTL1
0.739	3.00831	0.478	0.355	0.003	Naïve-like T cell	ICOS
0.738	1.95703	0.476	0.516	0.103	Naïve-like T cell	IL27RA
0.738	1.36688	0.476	0.903	0.613	Naïve-like T cell	AES
0.738	1.06567	0.476	0.839	0.53	Naïve-like T cell	GSTK1
0.737	1.81322	0.474	0.484	0.132	Naïve-like T cell	BTN3A2
0.737	1.56309	0.474	0.516	0.131	Naïve-like T cell	MYC
0.735	3.82066	0.47	0.419	0.012	Naïve-like T cell	CD6
0.732	3.01777	0.464	0.452	0.017	Naïve-like T cell	TC2N
0.732	2.19315	0.464	0.645	0.254	Naïve-like T cell	LRRN3
0.732	1.11457	0.464	0.677	0.332	Naïve-like T cell	CDC42SE2
0.731	1.39265	0.462	0.419	0.041	Naïve-like T cell	C16orf54
0.73	1.74992	0.46	0.516	0.12	Naïve-like T cell	LDLRAP1
0.73	1.69355	0.46	0.613	0.18	Naïve-like T cell	RARRES3
0.729	1.89602	0.458	0.677	0.334	Naïve-like T cell	CYFIP2
0.728	1.73304	0.456	0.581	0.206	Naïve-like T cell	LPIN1
0.726	2.64638	0.452	0.452	0.03	Naïve-like T cell	HPGD
0.726	1.20684	0.452	0.484	0.191	Naïve-like T cell	STK38
0.725	1.5845	0.45	0.452	0.029	Naïve-like T cell	AMICA1
0.725	1.12194	0.45	0.581	0.154	Naïve-like T cell	RRN3P1
0.724	1.50264	0.448	0.677	0.253	Naïve-like T cell	FAM117B
0.723	2.39579	0.446	0.387	0.033	Naïve-like T cell	GBP2
0.722	3.02697	0.444	0.419	0.007	Naïve-like T cell	THEMIS
0.722	1.84237	0.444	0.419	0.057	Naïve-like T cell	CAMK4
0.721	1.24194	0.442	0.71	0.398	Naïve-like T cell	CIB1
0.718	1.72959	0.436	0.645	0.365	Naïve-like T cell	NSMCE1
0.716	1.26105	0.432	0.581	0.255	Naïve-like T cell	FGD3
0.715	2.60352	0.43	0.452	0.048	Naïve-like T cell	EPHX2
0.714	1.01361	0.428	0.677	0.278	Naïve-like T cell	ID3
0.713	3.40475	0.426	0.419	0.012	Naïve-like T cell	TRABD2A
0.713	2.79619	0.426	0.452	0.024	Naïve-like T cell	GPR171
0.713	1.01872	0.426	0.548	0.175	Naïve-like T cell	RGCC
0.711	1.04052	0.422	0.774	0.498	Naïve-like T cell	RSL24D1
0.71	1.63593	0.42	0.548	0.188	Naïve-like T cell	SEPT9
0.709	2.42502	0.418	0.419	0.029	Naïve-like T cell	RCAN3
0.708	1.28551	0.416	0.548	0.114	Naïve-like T cell	PRKCH
0.706	1.78041	0.412	0.516	0.136	Naïve-like T cell	TNFAIP3
0.705	1.97402	0.41	0.484	0.114	Naïve-like T cell	HLA-F
0.705	1.03582	0.41	0.613	0.337	Naïve-like T cell	PCMTD2
0.704	1.48861	0.408	0.581	0.282	Naïve-like T cell	PSMB8
0.704	1.27665	0.408	0.484	0.21	Naïve-like T cell	SERINC5
0.702	1.17886	0.404	0.581	0.258	Naïve-like T cell	MTERF4
0.702	1.08393	0.404	0.645	0.334	Naïve-like T cell	ARHGEF1
0.701	1.14364	0.402	0.71	0.447	Naïve-like T cell	STK4
0.968	3.36477	0.936	1	0.628	Effector T cell	IFITM2
0.963	2.8248	0.926	1	0.447	Effector T cell	IFITM1
0.957	6.69383	0.914	0.931	0.076	Effector T cell	NKG7
0.947	5.41195	0.894	0.897	0.007	Effector T cell	KLRF1
0.946	6.47604	0.892	0.897	0.016	Effector T cell	CST7
0.943	5.55497	0.886	0.897	0.029	Effector T cell	GZMA
0.94	5.60323	0.88	0.862	0.027	Effector T cell	CLIC3
0.939	5.54116	0.878	0.897	0.043	Effector T cell	KLRB1
0.936	2.77996	0.872	0.931	0.096	Effector T cell	LSP1
0.929	3.54643	0.858	0.897	0.057	Effector T cell	CD7
0.927	6.46024	0.854	0.862	0.025	Effector T cell	PRF1
0.926	3.76194	0.852	0.897	0.09	Effector T cell	PTPRCAP
0.925	2.19982	0.85	1	0.923	Effector T cell	HLA-B
0.912	2.91022	0.824	0.897	0.275	Effector T cell	RAC2
0.908	5.24905	0.816	0.828	0.018	Effector T cell	CTSW
0.907	3.5283	0.814	0.862	0.069	Effector T cell	IL2RG
0.883	2.6165	0.766	0.931	0.523	Effector T cell	HCST
0.878	5.17342	0.756	0.759	0.04	Effector T cell	KLRD1
0.877	4.6849	0.754	0.759	0.003	Effector T cell	XCL2
0.877	2.92725	0.754	0.828	0.1	Effector T cell	PLAC8
0.868	5.96129	0.736	0.759	0.032	Effector T cell	GZMB
0.865	4.07426	0.73	0.759	0.043	Effector T cell	SAMD3
0.861	4.45153	0.722	0.724	0.001	Effector T cell	XCL1
0.86	2.51332	0.72	0.828	0.177	Effector T cell	GIMAP7
0.859	1.74231	0.718	1	0.778	Effector T cell	MYL12A
0.858	3.53057	0.716	0.793	0.13	Effector T cell	APOBEC3G
0.857	5.53119	0.714	0.724	0.011	Effector T cell	IL2RB
0.851	2.78073	0.702	0.724	0.059	Effector T cell	CD48
0.85	3.37287	0.7	0.724	0.024	Effector T cell	SH2D1A
0.849	1.55046	0.698	0.966	0.884	Effector T cell	HLA-A
0.843	4.48631	0.686	0.69	0.004	Effector T cell	SH2D1B
0.841	4.04911	0.682	0.69	0.006	Effector T cell	S1PR5
0.841	2.37572	0.682	0.828	0.233	Effector T cell	IRF1
0.84	1.47782	0.68	0.897	0.387	Effector T cell	CCL4
0.838	3.0057	0.676	0.759	0.119	Effector T cell	CD69
0.835	2.8806	0.67	0.724	0.065	Effector T cell	FGR
0.835	1.74314	0.67	0.966	0.515	Effector T cell	PLEK
0.832	3.17362	0.664	0.759	0.125	Effector T cell	BTN3A2
0.828	2.92605	0.656	0.724	0.163	Effector T cell	EMP3
0.828	1.53247	0.656	0.966	0.757	Effector T cell	ID2
0.827	1.45066	0.654	0.966	0.698	Effector T cell	HLA-C
0.826	2.29455	0.652	0.621	0.034	Effector T cell	CD3E
0.824	4.9458	0.648	0.655	0.007	Effector T cell	KLRC1
0.82	2.96986	0.64	0.655	0.051	Effector T cell	DOK2
0.819	2.20181	0.638	0.793	0.255	Effector T cell	CRIP1
0.815	3.79316	0.63	0.621	0.025	Effector T cell	TXK
0.814	4.10188	0.628	0.655	0.027	Effector T cell	CD247
0.812	2.21288	0.624	0.724	0.206	Effector T cell	CHST12
0.812	2.04843	0.624	0.759	0.168	Effector T cell	ADGRE5
0.808	1.37164	0.616	0.931	0.708	Effector T cell	PTPRC
0.806	3.10021	0.612	0.724	0.177	Effector T cell	RARRES3
0.805	2.85503	0.61	0.655	0.038	Effector T cell	LCK
0.804	2.25162	0.608	0.793	0.33	Effector T cell	HOPX
0.803	2.52998	0.606	0.724	0.212	Effector T cell	DUSP2
0.803	1.56505	0.606	1	0.8	Effector T cell	TXNIP
0.802	1.95118	0.604	0.655	0.082	Effector T cell	SEPT1
0.8	3.46458	0.6	0.586	0.017	Effector T cell	TARP
0.797	1.28839	0.594	0.897	0.428	Effector T cell	ABI3
0.796	2.70721	0.592	0.69	0.147	Effector T cell	ARHGEF3
0.795	3.17232	0.59	0.621	0.027	Effector T cell	SKAP1
0.794	3.89994	0.588	0.552	0.033	Effector T cell	PVRIG
0.791	1.5065	0.582	0.897	0.553	Effector T cell	GIMAP4
0.79	2.55607	0.58	0.655	0.093	Effector T cell	DENND2D
0.789	4.25949	0.578	0.552	0.01	Effector T cell	PYHIN1
0.789	1.8334	0.578	0.862	0.459	Effector T cell	LIMD2
0.788	5.3361	0.576	0.552	0.043	Effector T cell	CD160
0.788	2.4899	0.576	0.724	0.16	Effector T cell	CARD16
0.787	1.23632	0.574	1	0.836	Effector T cell	SRGN
0.785	1.58371	0.57	0.828	0.385	Effector T cell	HLA-H
0.783	4.5038	0.566	0.586	0.013	Effector T cell	SLAMF7
0.783	1.60145	0.566	0.897	0.641	Effector T cell	CLIC1
0.78	1.70216	0.56	0.897	0.465	Effector T cell	LY6E
0.777	1.94994	0.554	0.828	0.396	Effector T cell	SYNE1
0.775	2.53675	0.55	0.69	0.158	Effector T cell	S100A4
0.772	2.59897	0.544	0.724	0.263	Effector T cell	TSTD1
0.771	1.98441	0.542	0.759	0.37	Effector T cell	LITAF
0.77	1.42361	0.54	0.966	0.732	Effector T cell	BTG1
0.766	2.56819	0.532	0.759	0.259	Effector T cell	IQGAP1
0.765	2.76006	0.53	0.655	0.219	Effector T cell	PSMB9
0.761	3.61394	0.522	0.552	0.028	Effector T cell	ADAM8
0.761	2.32688	0.522	0.655	0.215	Effector T cell	CCND3
0.761	1.63693	0.522	0.759	0.255	Effector T cell	ITGAL
0.76	2.24913	0.52	0.621	0.096	Effector T cell	CLEC2B
0.758	1.93987	0.516	0.621	0.108	Effector T cell	CD44
0.756	4.96412	0.512	0.517	0.006	Effector T cell	FGFBP2
0.756	3.9164	0.512	0.552	0.039	Effector T cell	RUNX3
0.753	3.17838	0.506	0.655	0.268	Effector T cell	CMC1
0.753	1.52699	0.506	0.862	0.671	Effector T cell	RAP1B
0.751	1.88874	0.502	0.586	0.112	Effector T cell	ICAM3
0.75	2.41221	0.5	0.621	0.135	Effector T cell	ACAP1
0.749	2.07457	0.498	0.586	0.171	Effector T cell	STK17B
0.745	2.93727	0.49	0.586	0.112	Effector T cell	HLA-F
0.739	3.65958	0.478	0.483	0.002	Effector T cell	IL18RAP
0.739	1.28844	0.478	0.828	0.359	Effector T cell	PIP4K2A
0.738	2.04917	0.476	0.621	0.162	Effector T cell	CYTIP
0.738	1.60616	0.476	0.586	0.145	Effector T cell	SPON2
0.736	4.63907	0.472	0.483	0.009	Effector T cell	EOMES
0.736	2.39134	0.472	0.483	0.078	Effector T cell	CD96
0.735	1.36665	0.47	0.862	0.569	Effector T cell	CORO1A
0.734	5.65718	0.468	0.483	0.015	Effector T cell	LAIR2
0.734	3.14305	0.468	0.448	0.01	Effector T cell	SH2D2A
0.734	2.59636	0.468	0.483	0.052	Effector T cell	SYTL1
0.733	1.22953	0.466	0.897	0.574	Effector T cell	MSN
0.732	1.19347	0.464	0.621	0.166	Effector T cell	AKNA
0.731	2.6516	0.462	0.517	0.055	Effector T cell	TBC1D10C
0.729	1.05035	0.458	0.793	0.352	Effector T cell	STK10
0.726	1.29842	0.452	0.897	0.59	Effector T cell	LCP1
0.722	2.35182	0.444	0.552	0.115	Effector T cell	PRKCH
0.721	2.25014	0.442	0.552	0.14	Effector T cell	RASSF5
0.721	1.08511	0.442	0.759	0.481	Effector T cell	DGUOK
0.72	4.86377	0.44	0.448	0.006	Effector T cell	GZMH
0.72	2.4167	0.44	0.586	0.16	Effector T cell	TSEN54
0.72	1.62308	0.44	0.552	0.182	Effector T cell	FAM65B
0.718	3.11167	0.436	0.483	0.087	Effector T cell	FKBP11
0.718	2.54947	0.436	0.483	0.045	Effector T cell	ZAP70
0.717	3.96045	0.434	0.448	0.013	Effector T cell	KLRC3
0.716	3.23056	0.432	0.448	0.013	Effector T cell	CD244
0.714	2.24055	0.428	0.552	0.22	Effector T cell	SLC9A3R1
0.71	2.99695	0.42	0.414	0.017	Effector T cell	STAT4
0.709	2.57667	0.418	0.448	0.024	Effector T cell	TMEM71
0.709	1.18059	0.418	0.759	0.428	Effector T cell	SEPT6
0.709	1.02887	0.418	0.724	0.364	Effector T cell	ARID5A
0.708	1.90814	0.416	0.552	0.173	Effector T cell	PTPN4
0.708	1.57013	0.416	0.621	0.267	Effector T cell	ARPC5L
0.706	1.38108	0.412	0.69	0.332	Effector T cell	CDC42SE2
0.705	2.10374	0.41	0.655	0.348	Effector T cell	FYN
0.705	1.42621	0.41	0.759	0.527	Effector T cell	PRKACB
0.704	3.13909	0.408	0.414	0.035	Effector T cell	LINC00861
0.704	2.53631	0.408	0.483	0.071	Effector T cell	HSH2D
0.704	1.03857	0.408	0.862	0.658	Effector T cell	GMFG
0.702	3.32921	0.404	0.448	0.043	Effector T cell	GPR65
0.702	2.53727	0.404	0.483	0.118	Effector T cell	IQGAP2
0.999	7.01554	0.998	1	0.167	Blood	ALAS2
0.999	6.11723	0.998	1	0.877	Blood	HBG1
0.995	6.07459	0.99	1	0.762	Blood	HBB
0.988	5.78427	0.976	1	0.924	Blood	HBA1
0.985	6.80202	0.97	0.984	0.228	Blood	AHSP
0.985	6.7448	0.97	0.984	0.337	Blood	HBM
0.98	3.85628	0.96	1	0.509	Blood	BLVRB
0.974	3.88728	0.948	1	0.449	Blood	SNCA
0.974	3.80523	0.948	1	0.529	Blood	SLC25A39
0.972	6.4685	0.944	0.951	0.032	Blood	GYPB
0.968	3.58359	0.936	0.984	0.178	Blood	STRADB
0.958	3.53661	0.916	0.984	0.293	Blood	SLC25A37
0.957	4.88467	0.914	0.934	0.222	Blood	BPGM
0.943	4.16485	0.886	0.852	0.051	Blood	FAM46C
0.932	2.8351	0.864	0.984	0.727	Blood	BNIP3L
0.918	5.30692	0.836	0.836	0.028	Blood	HEMGN
0.916	6.3254	0.832	0.82	0.037	Blood	GYPA
0.915	4.10847	0.83	0.836	0.12	Blood	HBQ1
0.91	5.14203	0.82	0.82	0.03	Blood	EPB42
0.909	3.53763	0.818	0.852	0.147	Blood	FECH
0.908	2.95265	0.816	0.934	0.274	Blood	DCAF12
0.899	5.38365	0.798	0.803	0.102	Blood	SLC4A1
0.896	2.72155	0.792	1	0.822	Blood	PRDX2
0.89	5.40872	0.78	0.787	0.03	Blood	MYL4
0.887	3.43091	0.774	0.885	0.242	Blood	SELENBP1
0.882	2.2827	0.764	0.885	0.326	Blood	BCL2L1
0.881	2.0826	0.762	0.967	0.589	Blood	GYPC
0.879	2.94722	0.758	0.869	0.306	Blood	CCNDBP1
0.877	2.50268	0.754	0.902	0.447	Blood	MPP1
0.873	2.4154	0.746	0.885	0.374	Blood	ADIPOR1
0.861	2.64422	0.722	0.803	0.151	Blood	FAM210B
0.861	1.8537	0.722	0.934	0.397	Blood	FBXO7
0.861	1.65196	0.722	1	0.821	Blood	GABARAPL2
0.853	1.9362	0.706	0.852	0.271	Blood	FAM104A
0.852	4.08218	0.704	0.705	0.019	Blood	PHOSPHO1
0.846	2.31745	0.692	0.951	0.684	Blood	NCOA4
0.839	1.94242	0.678	0.869	0.449	Blood	RNF10
0.831	3.11723	0.662	0.672	0.103	Blood	TRIM58
0.826	1.75712	0.652	0.869	0.444	Blood	CISD2
0.818	2.02412	0.636	0.77	0.168	Blood	YBX3
0.817	2.41666	0.634	0.656	0.083	Blood	OSBP2
0.815	2.55621	0.63	0.738	0.168	Blood	MAP2K3
0.812	5.773	0.624	0.607	0.038	Blood	HBZ
0.811	2.46504	0.622	0.623	0.079	Blood	SMIM1
0.804	3.88918	0.608	0.557	0.025	Blood	NFE2
0.803	4.01809	0.606	0.607	0.018	Blood	GMPR
0.801	2.33213	0.602	0.639	0.066	Blood	SLC14A1
0.8	2.7166	0.6	0.689	0.241	Blood	GLRX5
0.792	1.33086	0.584	0.885	0.52	Blood	PSMF1
0.789	2.07919	0.578	0.689	0.255	Blood	DMTN
0.782	4.37907	0.564	0.623	0.118	Blood	HMBS
0.778	3.09511	0.556	0.623	0.21	Blood	SMOX
0.769	1.45778	0.538	0.754	0.307	Blood	FKBP8
0.764	3.63362	0.528	0.59	0.181	Blood	TMCC2
0.761	2.07605	0.522	0.705	0.327	Blood	ISCA1
0.754	2.37355	0.508	0.59	0.135	Blood	PCGF5
0.751	1.67782	0.502	0.59	0.126	Blood	MARCH8
0.751	1.23255	0.502	0.984	0.81	Blood	GUK1
0.747	2.78593	0.494	0.721	0.329	Blood	ARL4A
0.746	2.0462	0.492	0.738	0.386	Blood	UROD
0.743	2.23878	0.486	0.525	0.121	Blood	EPB41
0.742	2.16809	0.484	0.557	0.198	Blood	R3HDM4
0.742	1.28594	0.484	0.721	0.283	Blood	HAGH
0.74	4.16623	0.48	0.492	0.016	Blood	KLF1
0.738	1.24848	0.476	0.672	0.275	Blood	SLC2A1
0.729	2.49807	0.458	0.377	0.009	Blood	XK
0.729	1.58532	0.458	0.721	0.437	Blood	DPM2
0.728	2.44663	0.456	0.557	0.238	Blood	SERPINI1
0.725	1.64427	0.45	0.656	0.29	Blood	REXO2
0.719	1.69976	0.438	0.59	0.242	Blood	OPA1
0.719	1.59601	0.438	0.557	0.187	Blood	RAP1GAP
0.716	1.87541	0.432	0.574	0.153	Blood	PIM1
0.716	1.23932	0.432	0.721	0.428	Blood	EMC3
0.714	1.01552	0.428	0.59	0.23	Blood	MARCH2
0.713	2.28954	0.426	0.426	0.059	Blood	RHD
0.712	1.49581	0.424	0.689	0.397	Blood	ELOF1
0.708	1.20625	0.416	0.574	0.184	Blood	IGF2BP2
0.705	4.13037	0.41	0.393	0.011	Blood	KRT1
0.705	2.03974	0.41	0.607	0.226	Blood	PNP
0.701	1.72535	0.402	0.607	0.313	Blood	FGFR1OP2
