# Supplementary material for: Spatial transcriptomic survey of human embryonic cerebral cortex by single-cell RNA-seq analysis
Source: Cell Res. 2018 Jun 4;28(7):730–45. doi: 10.1038/s41422-018-0053-3 (PMC6028726; doi:10.1038/s41422-018-0053-3)
Supplement: Supplementary file 10 — Supplementary information, Table S4 [file 41422_2018_53_MOESM10_ESM.xlsx]

## Sheet: linkList_top1000
regulatoryGene	targetGene	weight
FOXK1	KRTAP4-2	0.986846
FOXK1	OR2B2	0.966885
FOXK1	LINC01097	0.965417
FOXK1	LOC339807	0.961284
FOXK1	LIPM	0.959005
FOXK1	FOXN1	0.941459
FOXK1	OOSP2	0.940844
FOXK1	FAM26D	0.923321
FOXK1	LCE1F	0.890303
FOXK1	NTRK3-AS1	0.88122
FOXK1	CXorf58	0.880065
FOXK1	UMOD	0.84307
FOXK1	THEG5	0.812207
FOXK1	TAS2R19	0.811244
FOXK1	LOC100133461	0.808457
FOXK1	LINC00343	0.778674
FOXK1	EDRF1-AS1	0.774498
FOXK1	KRTAP4-7	0.773446
FOXK1	CYP26C1	0.764026
FOXK1	OR51B5	0.763462
FOXK1	LOC101928730	0.752998
FOXK1	CCKAR	0.751759
FOXK1	GSC	0.748163
FOXK1	OR10H5	0.744482
FOXK1	LINC01485	0.741758
FOXK1	RSPH6A	0.740922
FOXK1	POTED	0.740581
FOXK1	LOC101928283	0.736545
FOXK1	PRORY	0.7331
FOXK1	OR4F15	0.730468
FOXK1	GYG2P1	0.724337
FOXK1	OR2A25	0.723682
FOXK1	FOXI3	0.713722
FOXK1	YBX3P1	0.711555
FOXK1	CGB8	0.710604
FOXK1	LINC01230	0.710586
FOXK1	PADI3	0.709185
FOXK1	LINC01493	0.701256
FOXK1	CYP4F3	0.700231
FOXK1	OR56A5	0.699174
FOXK1	KLK9	0.698442
FOXK1	LINC01120	0.691349
FOXK1	LOC338963	0.689558
FOXK1	SH3RF2	0.683607
FOXK1	LOC101927616	0.682074
FOXK1	FAM71E2	0.679053
FOXK1	C19orf67	0.672024
FOXK1	SALRNA2	0.661748
FOXK1	DHRS2	0.65176
FOXK1	LINC00452	0.648795
FOXK1	HLA-DRB6	0.645639
FOXK1	VAX2	0.643901
FOXK1	LINC00028	0.637897
FOXK1	DYTN	0.632955
FOXK1	LOC101927575	0.620946
FOXK1	CES1P2	0.620879
FOXK1	RHO	0.620737
FOXK1	TSLP	0.620464
FOXK1	LOC101928694	0.618143
FOXK1	KLK3	0.614695
FOXK1	ODAM	0.610457
FOXK1	MLN	0.609013
FOXK1	OR51E1	0.606097
FOXK1	CERS3	0.601426
FOXK1	KRTDAP	0.598538
FOXK1	CRLF2	0.596345
FOXK1	TPRG1-AS1	0.59519
FOXK1	LINC00566	0.590359
FOXK1	CEACAM3	0.588935
FOXK1	ACTRT1	0.588543
FOXK1	GNGT1	0.587393
FOXK1	LOC255654	0.586631
FOXK1	VAV3-AS1	0.584337
FOXK1	MS4A5	0.581486
FOXK1	CCDC42	0.581201
FOXK1	NMS	0.580935
FOXK1	OR8H3	0.580907
FOXK1	LINC01358	0.580312
FOXK1	KRTAP1-1	0.580049
FOXK1	C4orf51	0.578655
FOXK1	TTTY14	0.577159
FOXK1	SPATA31E1	0.575647
FOXK1	CCL5	0.574266
FOXK1	KRT12	0.57327
FOXK1	CD1B	0.571581
FOXK1	LINC00692	0.56986
FOXK1	TRY2P	0.569616
FOXK1	DMP1	0.568435
FOXK1	SLC7A5P1	0.567583
FOXK1	FPGT-TNNI3K	0.567085
FOXK1	OR5AK2	0.566312
FOXK1	OR2T33	0.566138
FOXK1	ADORA2A	0.565726
FOXK1	LEP	0.565325
FOXK1	MAGEB17	0.56508
FOXK1	LOC643441	0.559375
FOXK1	TRIM34	0.558935
FOXK1	LINC01525	0.558251
FOXK1	LINC00905	0.558125
FOXK1	LOC101054525	0.557728
FOXK1	SNORA5A	0.556035
FOXK1	NEURL1-AS1	0.555911
FOXK1	LOC440028	0.555759
FOXK1	MYL2	0.554965
FOXK1	LOC101927446	0.552901
FOXK1	LOC101927709	0.552702
FOXK1	HIST1H3C	0.552188
FOXK1	C1orf185	0.551737
FOXK1	ZNF735	0.551111
FOXK1	LINC00417	0.550544
FOXK1	LOC101927495	0.550237
FOXK1	NSUN5P2	0.550115
FOXK1	CSN1S1	0.549935
FOXK1	WBSCR27	0.54979
FOXK1	NBPF7	0.548921
FOXK1	DES	0.54888
FOXK1	SERPINA10	0.547136
FOXK1	OR4D11	0.545133
FOXK1	KATNBL1P6	0.54291
FOXK1	LOC102724190	0.541174
FOXK1	LOC102467224	0.540238
FOXK1	GPC5-AS1	0.539247
FOXK1	EPYC	0.538159
FOXK1	LOC101929584	0.533997
FOXK1	LOC102723968	0.530353
FOXK1	LOC151121	0.529124
FOXK1	HOXC10	0.528131
FOXK1	CIB3	0.527549
FOXK1	CCL1	0.527232
FOXK1	OR2L1P	0.525064
FOXK1	HYKK	0.522528
FOXK1	SNAR-F	0.521484
FOXK1	NAALADL2-AS3	0.520894
FOXK1	CYP2C9	0.517381
FOXK1	LINC01065	0.515918
FOXK1	TMIGD1	0.515138
FOXK1	CD22	0.514071
FOXK1	LINC00967	0.512226
FOXK1	PRR21	0.511015
FOXK1	ERP27	0.510017
FOXK1	KRTAP1-5	0.508296
FOXK1	SNORA70E	0.507753
FOXK1	LOC400661	0.507536
FOXK1	LINC00922	0.503294
FOXK1	TNFRSF13B	0.503241
FOXK1	LOC100996249	0.502722
FOXK1	VGLL1	0.499207
FOXK1	PTCHD3	0.49894
FOXK1	ATP6V1B1-AS1	0.498753
FOXK1	LOC101928973	0.498701
FOXK1	GATA6-AS1	0.498685
FOXK1	GPR27	0.497726
FOXK1	SLC35G4	0.496803
FOXK1	C16orf97	0.496308
FOXK1	RPGRIP1	0.496073
FOXK1	PLCZ1	0.495652
FOXK1	AVPR2	0.490939
FOXK1	LINC00583	0.490723
FOXK1	HAND2	0.490308
FOXK1	KCNV2	0.490089
FOXK1	BCORP1	0.490082
FOXK1	LOC101929541	0.489991
FOXK1	XLOC_009911	0.489705
FOXK1	SLC5A9	0.487619
FOXK1	PRSS8	0.487274
FOXK1	KRT39	0.486599
FOXK1	CBLC	0.485975
FOXK1	LINC00457	0.485705
FOXK1	ZNF676	0.485412
FOXK1	OR2T8	0.485234
FOXK1	EPO	0.484676
FOXK1	TECRL	0.484184
FOXK1	RPL29P2	0.483651
FOXK1	TNN	0.482886
FOXK1	LOC101929241	0.482032
FOXK1	PGLYRP3	0.481732
FOXK1	LOC102724874	0.481446
FOXK1	LOXHD1	0.480256
FOXK1	LOC284661	0.479949
FOXK1	SEPT5	0.479737
FOXK1	CDRT7	0.478825
FOXK1	KCNU1	0.476817
FOXK1	CSN1S2BP	0.475132
FOXK1	KDM5D	0.474653
FOXK1	GLYATL3	0.474228
FOXK1	SLC22A2	0.474157
FOXK1	LOC146513	0.473849
FOXK1	LINC01520	0.473182
FOXK1	LOC101928211	0.472946
FOXK1	WFDC10B	0.472945
FOXK1	BMI1	0.472404
FOXK1	ADAD1	0.471825
FOXK1	CTAG2	0.471485
FOXK1	TMCO2	0.471427
FOXK1	CLCA1	0.470827
FOXK1	LINC00707	0.469423
FOXK1	DNAJB5-AS1	0.46931
FOXK1	BTNL8	0.469079
FOXK1	C3orf30	0.468032
FOXK1	LOC644145	0.467777
FOXK1	LINC01272	0.467673
FOXK1	GPR119	0.467278
FOXK1	UTS2R	0.46724
FOXK1	TMEM236	0.466219
FOXK1	LINC01361	0.46333
FOXK1	KCCAT333	0.462464
FOXK1	OR5F1	0.461725
FOXK1	SNORA14B	0.461643
FOXK1	LINC00331	0.459925
FOXK1	ABCA4	0.459837
FOXK1	KIAA0408	0.459608
FOXK1	LOC729506	0.459318
FOXK1	MSH5	0.459306
FOXK1	AQP7	0.45841
FOXK1	LOC400620	0.458388
FOXK1	GUCY2GP	0.457835
FOXK1	SNORA2B	0.457162
FOXK1	GUCY2C	0.455472
FOXK1	GLYATL1	0.455163
FOXK1	FLJ46284	0.453498
FOXK1	STBD1	0.453359
FOXK1	LINC00211	0.453092
FOXK1	EVPL	0.452932
FOXK1	LOC101927869	0.452082
FOXK1	ENTHD1	0.450442
FOXK1	LOC101928710	0.450308
FOXK1	SNORA69	0.450061
FOXK1	LAD1	0.45002
FOXK1	MYCBP2-AS1	0.449529
FOXK1	RPSAP52	0.449522
FOXK1	C5AR2	0.449495
FOXK1	IL1RL2	0.447742
FOXK1	LOC100507564	0.447718
FOXK1	AADACL3	0.447606
FOXK1	ZNF878	0.447605
FOXK1	LOC102724153	0.447314
FOXK1	LOC101926975	0.446557
FOXK1	LINC01169	0.446488
FOXK1	LINC01151	0.446191
FOXK1	CASC23	0.445833
FOXK1	CALML3	0.445299
FOXK1	TMPRSS4-AS1	0.445248
FOXK1	LINC00536	0.444834
FOXK1	LOC407835	0.444317
FOXK1	DDX11L10	0.443532
FOXK1	SLC17A1	0.443368
FOXK1	TNNT3	0.443365
FOXK1	CYP4F11	0.443342
FOXK1	EGLN2	0.443207
FOXK1	OR6Y1	0.442947
FOXK1	ANKRD26P3	0.442491
FOXK1	HLA-DPB2	0.442331
FOXK1	PITX2	0.441819
FOXK1	LINC01599	0.441727
FOXK1	SPX	0.441024
FOXK1	PANDAR	0.439119
FOXK1	TNFSF11	0.439022
FOXK1	RNF126P1	0.438909
FOXK1	LOC101927967	0.43867
FOXK1	HOXD8	0.43783
FOXK1	SCHLAP1	0.437668
FOXK1	WWC2-AS1	0.437412
FOXK1	ASB9P1	0.437198
FOXK1	YWHAEP7	0.437124
FOXK1	CRYGA	0.437112
FOXK1	MRAP	0.436685
FOXK1	ASB11	0.436534
FOXK1	KLRC1	0.436456
FOXK1	LOC101927798	0.436271
FOXK1	LOC103191607	0.436248
FOXK1	ZNF705E	0.435217
FOXK1	USP50	0.435126
FOXK1	UGT2B7	0.434993
FOXK1	ADAMTS15	0.434913
FOXK1	LINC01142	0.434481
FOXK1	TRIM49C	0.434181
FOXK1	SPATA31D3	0.43365
FOXK1	B3GALT5	0.433476
FOXK1	NPPA-AS1	0.433155
FOXK1	HAGLR	0.433132
FOXK1	SNORA36B	0.432811
FOXK1	HS3ST3A1	0.432785
FOXK1	CCDC67	0.432691
FOXK1	MSLN	0.432154
FOXK1	FLJ31662	0.431924
FOXK1	LINC01085	0.431845
FOXK1	MUC22	0.431147
FOXK1	SERPINB13	0.430835
FOXK1	CRP	0.430775
FOXK1	HIST1H3G	0.43009
FOXK1	PRR30	0.429409
FOXK1	GPR158-AS1	0.428867
FOXK1	LINC00264	0.428096
FOXK1	LOC101928505	0.427123
FOXK1	LOC101928443	0.427005
FOXK1	LINC00458	0.426304
FOXK1	SEPT7P9	0.426178
FOXK1	MAFK	0.426088
FOXK1	ANKRD33	0.426026
FOXK1	ARHGEF9-IT1	0.424808
FOXK1	C5orf47	0.424227
FOXK1	OTP	0.423865
FOXK1	IL1RL1	0.423657
FOXK1	POU1F1	0.423642
FOXK1	OR5K4	0.423476
FOXK1	LINC00879	0.422582
FOXK1	EPX	0.422529
FOXK1	LINC00582	0.422492
FOXK1	C9orf172	0.422395
FOXK1	PRM3	0.421842
FOXK1	FLJ46066	0.421647
FOXK1	CDX2	0.421528
FOXK1	POU4F1	0.421336
FOXK1	PDCL2	0.420879
FOXK1	GRK7	0.420854
FOXK1	LOC284344	0.420182
FOXK1	SLC26A5	0.419484
FOXK1	KBTBD13	0.419195
FOXK1	SYNE1-AS1	0.41868
FOXK1	NEU2	0.41865
FOXK1	PSG5	0.418483
FOXK1	SERPINB3	0.418168
FOXK1	IL12A-AS1	0.417719
FOXK1	OR5B17	0.41732
FOXK1	GSDMA	0.41712
FOXK1	ZP2	0.416871
FOXK1	LINC00906	0.416548
FOXK1	ABCC11	0.416273
FOXK1	ANO9	0.41621
FOXK1	LOC149950	0.41587
FOXK1	MAGEB3	0.415853
FOXK1	CADM3-AS1	0.415827
FOXK1	MAGEB1	0.414896
FOXK1	HSF5	0.414493
FOXK1	PKD1L3	0.414457
FOXK1	LINC01446	0.413613
FOXK1	FIGLA	0.412957
FOXK1	HLA-J	0.412429
FOXK1	DIO1	0.412068
FOXK1	OR4C46	0.41178
FOXK1	CRISP3	0.411036
FOXK1	HEXA-AS1	0.410768
FOXK1	LOC100130476	0.410122
FOXK1	CFHR5	0.409534
FOXK1	LOC643339	0.409489
FOXK1	HIST1H2BI	0.409128
FOXK1	ANP32AP1	0.408727
FOXK1	FLJ42969	0.40825
FOXK1	HRAT56	0.408173
FOXK1	LOC643802	0.407913
FOXK1	NANOGNB	0.407856
FOXK1	ZNF679	0.407611
FOXK1	STARD6	0.407255
FOXK1	STAP1	0.407091
FOXK1	LOC100129216	0.407031
FOXK1	TAS2R60	0.406839
FOXK1	TAS2R42	0.406454
FOXK1	PCAT29	0.40605
FOXK1	SSX9	0.405983
FOXK1	CFH	0.405747
FOXK1	C19orf84	0.405578
FOXK1	C2orf71	0.40554
FOXK1	LOC255187	0.405237
FOXK1	LINC01296	0.405185
FOXK1	WFDC11	0.404831
FOXK1	CYLC2	0.404699
FOXK1	LINC01495	0.40468
FOXK1	ERVH48-1	0.40439
FOXK1	LIPF	0.403513
FOXK1	KLKP1	0.402894
FOXK1	LOC101928682	0.402826
FOXK1	WISP3	0.402715
FOXK1	ADGRG7	0.402332
FOXK1	TFDP3	0.402264
FOXK1	EVPLL	0.401828
FOXK1	SYNJ2-IT1	0.40181
FOXK1	OR5B2	0.401131
FOXK1	UMODL1	0.400823
FOXK1	DCDC1	0.4006
FOXK1	ZG16B	0.400184
FOXK1	FMO2	0.399564
FOXK1	LOC101928226	0.399372
FOXK1	MS4A13	0.399001
FOXK1	KCNAB1-AS1	0.398526
FOXK1	PSORS1C2	0.398173
FOXK1	SEMA6A-AS1	0.39799
FOXK1	ABCC9	0.396617
FOXK1	FOXD2	0.396421
FOXK1	SERPINB9	0.396243
FOXK1	SLC3A1	0.396068
FOXK1	GSX1	0.395456
FOXK1	DLGAP2-AS1	0.394181
FOXK1	SPAG11B	0.394126
FOXK1	HOXA6	0.394103
FOXK1	OTOA	0.393904
FOXK1	MUSTN1	0.393729
FOXK1	MGAM	0.393611
FOXK1	UCN3	0.393426
FOXK1	AMPD1	0.393419
FOXK1	MYADML	0.393363
FOXK1	OR1F2P	0.393032
FOXK1	TESPA1	0.39275
FOXK1	LOC100507506	0.392699
FOXK1	SIGLEC15	0.392359
FOXK1	C9orf135-AS1	0.392249
FOXK1	HTN1	0.391785
FOXK1	ASCL3	0.391753
FOXK1	LOC101929771	0.39174
FOXK1	LINC01432	0.391378
FOXK1	KIF25-AS1	0.391232
FOXK1	OR8D1	0.390986
FOXK1	SNAR-E	0.390981
FOXK1	LOC100506393	0.390886
FOXK1	LINC01476	0.390862
FOXK1	LINC00658	0.39069
FOXK1	RUSC1-AS1	0.390525
FOXK1	CXCL11	0.390354
FOXK1	TLL2	0.390331
FOXK1	TERC	0.390317
FOXK1	RHAG	0.390224
FOXK1	LOC339298	0.39012
FOXK1	LOC100505918	0.390028
FOXK1	KDF1	0.389938
FOXK1	LOC101928539	0.389898
FOXK1	CCDC83	0.389882
FOXK1	ALMS1-IT1	0.389668
FOXK1	LOC285740	0.389543
FOXK1	GATA6	0.389299
FOXK1	HYALP1	0.388501
FOXK1	LOC101929532	0.388339
FOXK1	POTEF	0.388247
FOXK1	DEFA8P	0.388174
FOXK1	LINC00616	0.388158
FOXK1	CELA2A	0.387716
FOXK1	CASC9	0.387548
FOXK1	LINC00559	0.387097
FOXK1	LINC01594	0.386885
FOXK1	SLURP1	0.386807
FOXK1	LOC100271832	0.386791
FOXK1	FLG2	0.386775
FOXK1	GOLGA6L22	0.386647
FOXK1	C17orf102	0.386501
FOXK1	WDR64	0.386365
FOXK1	SCLY	0.386272
FOXK1	TRIM77	0.386077
FOXK1	LOC101927053	0.386073
FOXK1	LOC100996693	0.386003
FOXK1	CA1	0.38554
FOXK1	LOC104054148	0.385487
FOXK1	LINC00635	0.385466
FOXK1	PRSS56	0.385223
FOXK1	LOC101928203	0.385117
FOXK1	LINC00862	0.384855
FOXK1	PSCA	0.384751
FOXK1	ACPP	0.38433
FOXK1	LINC00379	0.383724
FOXK1	CTAGE9	0.383545
FOXK1	LOC101927418	0.38332
FOXK1	UPK1A-AS1	0.383308
FOXK1	LOC401324	0.38299
FOXK1	GSTTP1	0.382914
FOXK1	FFAR2	0.382846
FOXK1	NR1H4	0.382752
FOXK1	TMPRSS15	0.38272
FOXK1	EBF2	0.382574
FOXK1	FOXE3	0.382065
FOXK1	LOC100288748	0.381926
FOXK1	LINC00558	0.381915
FOXK1	ZNF80	0.381763
FOXK1	NNMT	0.381615
FOXK1	CLDN19	0.381587
FOXK1	LINC01387	0.381416
FOXK1	ANKHD1-EIF4EBP3	0.381394
FOXK1	CLEC4D	0.381362
FOXK1	KRT1	0.381286
FOXK1	LOC101928809	0.381244
FOXK1	PLCE1-AS1	0.381065
FOXK1	AMHR2	0.380758
FOXK1	GLYCAM1	0.380565
FOXK1	LRRC10	0.380563
FOXK1	UGT2B10	0.38038
FOXK1	UNC45B	0.379796
FOXK1	FAM216B	0.379753
FOXK1	FBP2	0.379726
FOXK1	OR5H2	0.379705
FOXK1	TNNI3K	0.379529
FOXK1	HESX1	0.379525
FOXK1	TAS2R46	0.379482
FOXK1	IGFN1	0.379034
FOXK1	WTAPP1	0.378782
FOXK1	LINC00840	0.378779
FOXK1	CLYBL-AS1	0.378692
FOXK1	NCMAP	0.378211
FOXK1	PARP15	0.377853
FOXK1	ABO	0.377469
FOXK1	LINC00504	0.377269
FOXK1	NKPD1	0.377155
FOXK1	LOC101927156	0.377132
FOXK1	LHFPL3-AS2	0.377068
FOXK1	LINC01524	0.376865
FOXK1	UGDH-AS1	0.376656
FOXK1	C9orf92	0.376596
FOXK1	TXLNGY	0.376578
FOXK1	ADAMTS19-AS1	0.376003
FOXK1	SLIT1-AS1	0.375789
FOXK1	FAM212B-AS1	0.375702
FOXK1	POU5F1P3	0.375374
FOXK1	FAM72B	0.375344
FOXK1	DEFB4A	0.375104
FOXK1	SLC34A3	0.37501
FOXK1	LINC01192	0.37495
FOXK1	CST6	0.374919
FOXK1	C6orf7	0.374795
FOXK1	PSG4	0.374527
FOXK1	HS1BP3-IT1	0.374469
FOXK1	REC114	0.374434
FOXK1	ANO1	0.374281
FOXK1	KPNA7	0.374271
FOXK1	LOC102724188	0.374224
FOXK1	LOC102467225	0.373396
FOXK1	TCL1B	0.373164
FOXK1	PRSS57	0.372542
FOXK1	LINC01162	0.372498
FOXK1	HIST1H4L	0.372468
FOXK1	ZPBP	0.371928
FOXK1	OR52H1	0.371914
FOXK1	LOC100131047	0.371583
FOXK1	KRTAP4-11	0.371548
FOXK1	SNORA5B	0.371154
FOXK1	SNORA65	0.370964
FOXK1	FPR2	0.370924
FOXK1	LINC00313	0.370774
FOXK1	ASB4	0.370498
FOXK1	GOLGA6L6	0.370429
FOXK1	ZNF728	0.370219
FOXK1	LOC100506682	0.370086
FOXK1	LOC101927543	0.369939
FOXK1	LINC01354	0.369899
FOXK1	UGT1A7	0.369848
FOXK1	LOC100508046	0.369708
FOXK1	NBPF11	0.36955
FOXK1	KLK14	0.368597
FOXK1	ADAM2	0.368526
FOXK1	HOXC6	0.368478
FOXK1	HOXB6	0.368472
FOXK1	HNF4G	0.368379
FOXK1	LIN28A	0.367994
FOXK1	MYH4	0.367976
FOXK1	EBLN1	0.367592
FOXK1	GPR65	0.36754
FOXK1	RNU6-28P	0.367486
FOXK1	LOC285626	0.367045
FOXK1	SNORA44	0.366299
FOXK1	GOT1L1	0.366227
FOXK1	ALOX15B	0.366051
FOXK1	LOC152578	0.365946
FOXK1	KCNG4	0.365941
FOXK1	CCL22	0.365794
FOXK1	IL25	0.365524
FOXK1	C7orf33	0.365485
FOXK1	IGSF9B	0.365474
FOXK1	BIRC8	0.365451
FOXK1	LOC100192426	0.365377
FOXK1	MMP14	0.365314
FOXK1	LOC644919	0.365092
FOXK1	EGFL6	0.365087
FOXK1	SLC18A1	0.364875
FOXK1	LOC101928882	0.364782
FOXK1	DKFZp686K1684	0.364664
FOXK1	LOC728175	0.364521
FOXK1	HOXD9	0.364484
FOXK1	BOLL	0.364477
FOXK1	LOC339568	0.364368
FOXK1	EDDM3A	0.364058
FOXK1	LOC101929631	0.364019
FOXK1	LOC101927640	0.363974
FOXK1	CCL26	0.363947
HIC2	PRNT	0.623676
HIC2	PKD1L2	0.458603
HIC2	OR8K3	0.450771
HIC2	C5orf66-AS2	0.447634
HIC2	RBMXL2	0.446059
HIC2	LOC653653	0.444932
HIC2	GAPLINC	0.443085
HIC2	CXCR2P1	0.441248
HIC2	PPP1R27	0.435788
HIC2	IFNK	0.426161
HIC2	CHEK2P2	0.4252
HIC2	LOC102723373	0.417824
HIC2	KRTAP5-8	0.415197
HIC2	TFF2	0.410409
HIC2	LINC01273	0.409398
HIC2	CXCR5	0.409066
HIC2	SLC26A9	0.406545
HIC2	ELDR	0.405517
HIC2	PGLYRP1	0.396699
HIC2	ERN2	0.392306
HIC2	CXCL11	0.389125
HIC2	CLEC9A	0.387454
HIC2	CACTIN-AS1	0.385574
HIC2	LOC401177	0.382966
HIC2	NUTM2F	0.378236
HIC2	IL27	0.377076
HIC2	LINC00705	0.372205
MEIS2	CCDC179	0.638825
MEIS2	MROH2A	0.616976
MEIS2	GLYCAM1	0.571106
MEIS2	DLG3-AS1	0.542068
MEIS2	SAMSN1-AS1	0.529234
MEIS2	SCARNA27	0.494725
MEIS2	LINC01007	0.493959
MEIS2	LINC00226	0.462168
MEIS2	GGT6	0.445256
MEIS2	PCDHGC5	0.443998
MEIS2	LINC01177	0.427841
MEIS2	SRD5A2	0.427049
MEIS2	LRRC2-AS1	0.418216
MEIS2	HAND2-AS1	0.413087
MEIS2	MC5R	0.404226
MEIS2	LOC101929528	0.399585
MEIS2	TCL1B	0.399227
MEIS2	MTHFD2P1	0.399195
MEIS2	OR1I1	0.398595
MEIS2	OR2C3	0.394459
MEIS2	LILRA6	0.390405
MEIS2	SNORA53	0.386605
MEIS2	AWAT2	0.386546
MEIS2	OPN4	0.38271
MEIS2	SCARNA8	0.381584
MEIS2	PIP	0.378262
MEIS2	SPAG11B	0.377701
MEIS2	LOC339298	0.374352
MEIS2	OR8H3	0.368546
MEIS2	TMPRSS2	0.368406
MEIS2	TBX20	0.366268
MEIS2	SHH	0.364186
NFIA	NCR2	0.838092
NFIA	LOC101927762	0.769604
NFIA	EDDM3A	0.597839
NFIA	IFNA16	0.58905
NFIA	C22orf15	0.542275
NFIA	LINC01065	0.470885
NFIA	ZBTB7B	0.457314
NFIA	OR7A17	0.45408
NFIA	LINC01121	0.451487
NFIA	FOXE1	0.450834
NFIA	LINC01484	0.449409
NFIA	LOC151121	0.447014
NFIA	LINC01233	0.443632
NFIA	IL18RAP	0.442181
NFIA	C11orf97	0.439785
NFIA	CELA1	0.439745
NFIA	FAM74A3	0.435122
NFIA	SLC7A11-AS1	0.433765
NFIA	LINC01564	0.431982
NFIA	HYPM	0.431306
NFIA	FBXO22-AS1	0.42616
NFIA	LINC01491	0.422521
NFIA	COL6A4P1	0.407612
NFIA	BECN2	0.407417
NFIA	SATL1	0.397946
NFIA	SLC6A5	0.394195
NFIA	LOC100289673	0.390658
NFIA	DOC2B	0.390465
NFIA	FLJ40288	0.39004
NFIA	EIF3C	0.386083
NFIA	TUB-AS1	0.385401
NFIA	SNORA54	0.384629
NFIA	GPX6	0.379831
NFIA	SNORA48	0.378748
NFIA	LOC101929312	0.378667
NFIA	LINC00163	0.378195
NFIA	LOC101927023	0.374989
NFIA	PRDM9	0.374876
NFIA	LGALS2	0.372594
NFIA	NME8	0.371378
NFIA	FBXO3-AS1	0.370804
NFIA	IGFL4	0.370783
NFIA	NAALADL2-AS3	0.37075
NFIA	RNASE8	0.368862
NFIA	LOC440704	0.366812
NFIA	KRTAP4-1	0.365659
NFIA	LMX1A	0.364603
POU2F2	LOC400927-CSNK1E	0.869391
POU2F2	OR6C76	0.73713
POU2F2	OR9Q1	0.594429
POU2F2	BPIFA3	0.55546
POU2F2	EGLN2	0.533402
POU2F2	DPRXP4	0.525513
POU2F2	LOC102724000	0.517401
POU2F2	KRT82	0.486624
POU2F2	CNR2	0.484559
POU2F2	KPNA7	0.482347
POU2F2	RELL2	0.451806
POU2F2	OSR1	0.446414
POU2F2	KRTAP1-5	0.445807
POU2F2	SMAD1-AS2	0.444135
POU2F2	DUOXA1	0.443166
POU2F2	ABCB11	0.440746
POU2F2	MMP13	0.440658
POU2F2	NXF3	0.438433
POU2F2	TLX1	0.430211
POU2F2	NBPF11	0.429982
POU2F2	VN1R5	0.422394
POU2F2	MYL10	0.422157
POU2F2	CYP11A1	0.4192
POU2F2	LOC100507140	0.418678
POU2F2	RDH10-AS1	0.416465
POU2F2	LOC101927835	0.415998
POU2F2	LOC102723377	0.41012
POU2F2	FUNDC2P2	0.40465
POU2F2	LOC644762	0.404416
POU2F2	LOC646938	0.401717
POU2F2	KRTAP26-1	0.396025
POU2F2	SCARNA16	0.395768
POU2F2	GOLGA8J	0.395417
POU2F2	PPT2-EGFL8	0.390163
POU2F2	LOC100131303	0.387329
POU2F2	GRPR	0.384286
POU2F2	HLA-DQA2	0.383263
POU2F2	C2orf78	0.383204
POU2F2	KRTAP24-1	0.382822
POU2F2	LOC284344	0.380492
POU2F2	LOC102724020	0.379559
POU2F2	GSTM2P1	0.369519
POU2F2	LINC01435	0.368857
POU2F2	RPTN	0.365364
POU2F2	LOC101927843	0.364298
ZBTB20	LOC100507205	0.980853
ZBTB20	PAGE2B	0.968173
ZBTB20	CCL23	0.944173
ZBTB20	LINC01324	0.791539
ZBTB20	CPA2	0.74238
ZBTB20	C5orf46	0.734435
ZBTB20	OVCA2	0.654857
ZBTB20	PPP1R3A	0.641708
ZBTB20	CXCR6	0.627168
ZBTB20	GZMM	0.621435
ZBTB20	BNC1	0.618008
ZBTB20	RSPO1	0.614202
ZBTB20	TRIM77	0.610914
ZBTB20	LOC100192426	0.609661
ZBTB20	SHH	0.603495
ZBTB20	ANKRD61	0.592667
ZBTB20	LINC00440	0.592034
ZBTB20	CTSLP8	0.588545
ZBTB20	LOC101927079	0.586476
ZBTB20	MGC27382	0.585662
ZBTB20	OR4C46	0.584655
ZBTB20	NEU2	0.578257
ZBTB20	BAALC-AS1	0.576644
ZBTB20	MAFK	0.570462
ZBTB20	HNRNPA3P1	0.564697
ZBTB20	ZNF479	0.564536
ZBTB20	SPATA31D3	0.563448
ZBTB20	SYNE1-AS1	0.560835
ZBTB20	NBPF9	0.560731
ZBTB20	PANDAR	0.556655
ZBTB20	AADACL3	0.550221
ZBTB20	RUVBL1-AS1	0.547506
ZBTB20	ZNF321P	0.546423
ZBTB20	LINC01591	0.536679
ZBTB20	KIAA0408	0.535376
ZBTB20	MSH5	0.533393
ZBTB20	LOC101927849	0.531966
ZBTB20	GPR119	0.530813
ZBTB20	CYP7A1	0.526509
ZBTB20	DNAJB5-AS1	0.525943
ZBTB20	PRCD	0.518926
ZBTB20	PCDHGC5	0.517333
ZBTB20	OR7A17	0.517104
ZBTB20	OR6Y1	0.515637
ZBTB20	TBC1D21	0.511418
ZBTB20	LOC255187	0.510599
ZBTB20	SNORA36B	0.507424
ZBTB20	OR2T8	0.504862
ZBTB20	HLA-DPB2	0.503901
ZBTB20	FIGLA	0.50138
ZBTB20	GSX2	0.492745
ZBTB20	C9orf135-AS1	0.49225
ZBTB20	LOC102724874	0.490961
ZBTB20	ZFY	0.489866
ZBTB20	SNORA70E	0.489807
ZBTB20	SEPT5	0.486888
ZBTB20	GBP5	0.482884
ZBTB20	SNORA14B	0.477319
ZBTB20	FMO6P	0.474924
ZBTB20	TCTE3	0.470179
ZBTB20	RDH10-AS1	0.468292
ZBTB20	LINC00609	0.4678
ZBTB20	C16orf97	0.465801
ZBTB20	TTR	0.462608
ZBTB20	LOC101927267	0.46034
ZBTB20	CPSF4L	0.45985
ZBTB20	LGALS2	0.457147
ZBTB20	LINC00423	0.455135
ZBTB20	IFNA21	0.454953
ZBTB20	LINC01187	0.454809
ZBTB20	TESC-AS1	0.45471
ZBTB20	STBD1	0.454472
ZBTB20	LOC254896	0.45439
ZBTB20	LOC644145	0.450732
ZBTB20	PSCA	0.450721
ZBTB20	CAMP	0.44916
ZBTB20	LINC01255	0.448868
ZBTB20	LOC101929528	0.447806
ZBTB20	LPP-AS2	0.445542
ZBTB20	PRR21	0.441647
ZBTB20	DUOXA1	0.441346
ZBTB20	HOXB7	0.440201
ZBTB20	RNF126P1	0.440015
ZBTB20	LINC00905	0.439318
ZBTB20	MFSD6L	0.438991
ZBTB20	LOC100128593	0.438293
ZBTB20	KRT27	0.437824
ZBTB20	NBPF7	0.437214
ZBTB20	TMSB4Y	0.433368
ZBTB20	AVPR2	0.432201
ZBTB20	OR5AK2	0.432078
ZBTB20	ORM2	0.431113
ZBTB20	MAGEB17	0.430801
ZBTB20	LOC400661	0.430137
ZBTB20	ADORA2A	0.430037
ZBTB20	LINC00965	0.429776
ZBTB20	JSRP1	0.429683
ZBTB20	CNTFR-AS1	0.429513
ZBTB20	LINC01525	0.428944
ZBTB20	WBP1	0.428002
ZBTB20	SELE	0.427955
ZBTB20	PITX2	0.427151
ZBTB20	WFDC11	0.426881
ZBTB20	DLG3-AS1	0.425523
ZBTB20	SCARNA27	0.424468
ZBTB20	CCNB3	0.423637
ZBTB20	LINC01432	0.423248
ZBTB20	GS1-600G8.3	0.423036
ZBTB20	SPATS1	0.423
ZBTB20	ZNF728	0.422318
ZBTB20	IL23A	0.420827
ZBTB20	CT45A1	0.420746
ZBTB20	MMP13	0.420585
ZBTB20	LINC00371	0.418812
ZBTB20	PSG4	0.418597
ZBTB20	LCK	0.417863
ZBTB20	SNORA62	0.417312
ZBTB20	LOC101927497	0.417135
ZBTB20	CLYBL-AS1	0.41708
ZBTB20	RBMXL2	0.416865
ZBTB20	LINC00692	0.416101
ZBTB20	LOC101929584	0.41434
ZBTB20	LINC01411	0.413723
ZBTB20	SEPT7-AS1	0.413176
ZBTB20	LOC101929315	0.412894
ZBTB20	LINC01191	0.41258
ZBTB20	MYBPC3	0.41199
ZBTB20	USP50	0.411637
ZBTB20	FAM180B	0.411508
ZBTB20	LOC101928540	0.411441
ZBTB20	CCL1	0.410914
ZBTB20	ACTRT1	0.408626
ZBTB20	IFNB1	0.407943
ZBTB20	TDRD15	0.40757
ZBTB20	KRTAP1-1	0.406716
ZBTB20	QRFP	0.40634
ZBTB20	CLDN19	0.406164
ZBTB20	FPR2	0.405446
ZBTB20	LOC285000	0.405286
ZBTB20	SMPX	0.405216
ZBTB20	PRKY	0.404675
ZBTB20	VTRNA1-3	0.404645
ZBTB20	OR2T33	0.40424
ZBTB20	BTNL8	0.404137
ZBTB20	LOC102725079	0.404071
ZBTB20	CTAG2	0.403956
ZBTB20	LINC01298	0.402309
ZBTB20	PRAMEF1	0.402281
ZBTB20	HOXC10	0.402115
ZBTB20	RNU12	0.401209
ZBTB20	LUC7L2	0.400855
ZBTB20	LOC101928517	0.400657
ZBTB20	DDX11L10	0.40016
ZBTB20	TTTY14	0.399811
ZBTB20	LINC01143	0.398203
ZBTB20	KRTDAP	0.397914
ZBTB20	TNNI3K	0.396355
ZBTB20	PITX3	0.396066
ZBTB20	EPYC	0.394585
ZBTB20	SEMA6A-AS1	0.394465
ZBTB20	GOLGA6A	0.393882
ZBTB20	UXT-AS1	0.393705
ZBTB20	ZG16B	0.392625
ZBTB20	CLK2P1	0.392037
ZBTB20	LOC101928674	0.391958
ZBTB20	USP9Y	0.391424
ZBTB20	SPATA3-AS1	0.391284
ZBTB20	NIPAL2	0.391073
ZBTB20	ARHGEF7-AS1	0.391017
ZBTB20	RAPSN	0.390408
ZBTB20	LOC102724084	0.390337
ZBTB20	SNORA69	0.39029
ZBTB20	LOC102723448	0.390178
ZBTB20	WFDC10B	0.389343
ZBTB20	TBX10	0.388438
ZBTB20	IL12A-AS1	0.387939
ZBTB20	NPEPL1	0.38791
ZBTB20	PRR9	0.38422
ZBTB20	NLRP7	0.383692
ZBTB20	BARHL1	0.383602
ZBTB20	LCE1D	0.382668
ZBTB20	LRCOL1	0.382618
ZBTB20	HOXA10	0.382567
ZBTB20	C1orf185	0.382305
ZBTB20	LOC101928226	0.382212
ZBTB20	LINC01162	0.382027
ZBTB20	UBL4B	0.38185
ZBTB20	LOC101928516	0.381814
ZBTB20	UGT2B28	0.381636
ZBTB20	ITGB7	0.381289
ZBTB20	SOX30	0.381198
ZBTB20	GRTP1-AS1	0.380667
ZBTB20	LINC00111	0.380063
ZBTB20	LCN10	0.378673
ZBTB20	LOC388282	0.377488
ZBTB20	SFTPC	0.377455
ZBTB20	CLPSL2	0.376813
ZBTB20	LINC01082	0.376552
ZBTB20	FOXD2	0.376463
ZBTB20	LOC392196	0.376301
ZBTB20	OR8D1	0.376074
ZBTB20	LINC00229	0.375195
ZBTB20	MYL2	0.374135
ZBTB20	SLC39A2	0.374045
ZBTB20	LOC101060385	0.373019
ZBTB20	OTP	0.372463
ZBTB20	FOLR1	0.372346
ZBTB20	OR2L3	0.37184
ZBTB20	GTF2IP1	0.371722
ZBTB20	ULBP3	0.371496
ZBTB20	SLC35G4	0.370681
ZBTB20	CSN1S2AP	0.370576
ZBTB20	URAHP	0.370509
ZBTB20	NPPA-AS1	0.370057
ZBTB20	TNFRSF13B	0.368179
ZBTB20	MARVELD2	0.367789
ZBTB20	KRT19P2	0.3673
ZBTB20	FOXP3	0.366979
ZBTB20	OR51Q1	0.366403
ZBTB20	EIF1AY	0.365498
ZBTB20	ASB12	0.364887
ZBTB20	HNRNPH2	0.364506
ZBTB20	DIRC3	0.364143
ZFHX4	SPRR2B	0.451948
ZFHX4	PPEF1-AS1	0.441644
ZFHX4	ASCL5	0.432115
ZFHX4	CTAGE4	0.42518
ZFHX4	CA6	0.419985
ZFHX4	LINC01391	0.409862
ZFHX4	GUCA2B	0.40967
ZFHX4	C1orf111	0.404343
ZFHX4	IGF2	0.403251
ZFHX4	LGALS16	0.400547
ZFHX4	CSH2	0.392562
ZFHX4	LINC01047	0.391783
ZFHX4	CDC42BPG	0.385003
ZFHX4	TMSB4Y	0.383618
ZFHX4	P4HA2-AS1	0.382577
ZFHX4	C12orf77	0.380315
ZFHX4	GLOD5	0.376612
ZFHX4	PGA3	0.376608
ZFHX4	GPR33	0.37354
ZFHX4	LINC01490	0.369665
ZFHX4	INHBC	0.368813
ZFHX4	POM121L2	0.368043
ZGLP1	LINC00305	0.769667
ZGLP1	PRSS55	0.697238
ZGLP1	TSPY26P	0.693157
ZGLP1	CD70	0.616319
ZGLP1	ANGPT4	0.503025
ZGLP1	LINC00890	0.489154
ZGLP1	TSKS	0.441123
ZGLP1	LOC286297	0.425446
ZGLP1	COL18A1-AS1	0.423975
ZGLP1	FAM47A	0.417073
ZGLP1	GPR50	0.408192
ZGLP1	FOXE3	0.40236
ZGLP1	LBP	0.402004
ZGLP1	TAS2R41	0.398809
ZGLP1	LOC100129046	0.398484
ZGLP1	IL17F	0.396786
ZGLP1	LINC01276	0.393831
ZGLP1	LOC102724651	0.391382
ZGLP1	CRYBB3	0.386166
ZGLP1	OR52K2	0.382442
ZGLP1	CRACR2A	0.376652
ZGLP1	PTX4	0.375677
ZGLP1	MFSD2B	0.375221
ZGLP1	SLC22A16	0.369001
ZGLP1	OR1S2	0.368633
ZGLP1	OR2L2	0.36492
ZGLP1	FRMD7	0.364394
