# Supplementary material for: Spatial transcriptomic survey of human embryonic cerebral cortex by single-cell RNA-seq analysis
Source: Cell Res. 2018 Jun 4;28(7):730–45. doi: 10.1038/s41422-018-0053-3 (PMC6028726; doi:10.1038/s41422-018-0053-3)
Supplement: Supplementary file 11 — Supplementary information, Table S5 [file 41422_2018_53_MOESM11_ESM.xlsx]

## Sheet: hcASD coexpressed genes_top1000
regulatoryGene	targetGene	weight
ANK2	ZNF705D	0.996713
ANK2	LOC400927-CSNK1E	0.996025
ANK2	LINC00905	0.995954
ANK2	LOC101928495	0.995898
ANK2	LOC100507506	0.99563
ANK2	LINC00659	0.995462
ANK2	MGC27382	0.994532
ANK2	OR4F17	0.99383
ANK2	OR5AK2	0.991559
ANK2	ZACN	0.9912
ANK2	CACTIN-AS1	0.990998
ANK2	WNT10A	0.990933
ANK2	KISS1	0.971308
ANK2	LOC642943	0.968873
ANK2	TTTY14	0.96725
ANK2	SNORA65	0.964356
ANK2	PRDM13	0.95766
ANK2	DUOXA1	0.957084
ANK2	MFSD6L	0.952841
ANK2	LINC00898	0.949135
ANK2	OR2T8	0.946419
ANK2	LINC00440	0.941917
ANK2	FAM26D	0.939692
ANK2	SNORA36B	0.934187
ANK2	LOC401177	0.928828
ANK2	GSTA5	0.921861
ANK2	ESPNL	0.909746
ANK2	OR2T33	0.909272
ANK2	APOA1-AS	0.88998
ANK2	NTRK3-AS1	0.869452
ANK2	MC5R	0.82994
ANK2	TNFRSF13B	0.816309
ANK2	LOC100507564	0.812964
ANK2	LINC01221	0.806552
ANK2	LOC101927616	0.80039
ANK2	LOC284344	0.781931
ANK2	LINC01391	0.771756
ANK2	ARHGEF9-IT1	0.770505
ANK2	PGLYRP3	0.769057
ANK2	GATA6-AS1	0.768612
ANK2	TTR	0.76834
ANK2	CCDC179	0.759397
ANK2	SCARNA20	0.74976
ANK2	MTNR1B	0.749577
ANK2	GBP5	0.746911
ANK2	SALRNA2	0.741472
ANK2	MRAP	0.738087
ANK2	LINC01432	0.715381
ANK2	DEFA4	0.714931
ANK2	CCDC116	0.70947
ANK2	MROH2A	0.703801
ANK2	PRKAG3	0.702056
ANK2	C11orf40	0.697132
ANK2	RAET1L	0.691401
ANK2	CTD-2194D22.4	0.668645
ANK2	CLDN19	0.668498
ANK2	LINC01495	0.663838
ANK2	ZFY	0.660358
ANK2	WBP1	0.653721
ANK2	NMS	0.649566
ANK2	ZNF295-AS1	0.649393
ANK2	PRAMEF1	0.646112
ANK2	SNAR-F	0.642864
ANK2	KRT81	0.636904
ANK2	NAT8B	0.636555
ANK2	FLJ40194	0.635943
ANK2	ADH7	0.633856
ANK2	RXFP3	0.632401
ANK2	LOC101927189	0.630593
ANK2	CFHR3	0.628489
ANK2	LINC01470	0.625921
ANK2	LINC00582	0.622946
ANK2	ZG16B	0.619949
ANK2	KLKP1	0.619356
ANK2	HAR1B	0.617105
ANK2	C1orf116	0.614796
ANK2	TMEM253	0.614525
ANK2	OR8D1	0.605249
ANK2	BMI1	0.599463
ANK2	LOC100288123	0.597683
ANK2	IL12A-AS1	0.596671
ANK2	LINC01428	0.596638
ANK2	LOC102724000	0.588972
ANK2	MLN	0.5883
ANK2	SNORA5A	0.584779
ANK2	LOC101927497	0.58326
ANK2	RLN1	0.580528
ANK2	LOC101927780	0.576284
ANK2	LOC101927822	0.575871
ANK2	LINC00163	0.575462
ANK2	LINC01132	0.573037
ANK2	LOC102724539	0.571795
ANK2	TBX20	0.568946
ANK2	SPRR1A	0.568786
ANK2	LINC01337	0.56766
ANK2	DUXA	0.567311
ANK2	IP6K3	0.566086
ANK2	SPIC	0.566002
ANK2	LOC440028	0.563323
ANK2	SNORA71E	0.561631
ANK2	LINC01484	0.560654
ANK2	LHFPL3-AS2	0.558089
ANK2	BECN2	0.557981
ANK2	TFPI2	0.556022
ANK2	LINC00226	0.554751
ANK2	IL4	0.554362
ANK2	PCDHGA11	0.554115
ANK2	SNORA53	0.551588
ANK2	SYNPR-AS1	0.551036
ANK2	LINC00298	0.550291
ANK2	LOC101927919	0.549748
ANK2	C16orf97	0.547279
ANK2	C5AR2	0.547219
ANK2	HOXA2	0.546438
ANK2	IFIT1B	0.545381
ANK2	FCN1	0.545147
ANK2	COL10A1	0.542767
ANK2	BTF3P11	0.542485
ANK2	LOC100507634	0.540342
ANK2	CLK2P1	0.539764
ANK2	HIGD2B	0.536364
ANK2	CASC20	0.53263
ANK2	DLG3-AS1	0.530883
ANK2	ZNF727	0.53006
ANK2	CHIA	0.529445
ANK2	LMX1A	0.529129
ANK2	MYH4	0.529027
ANK2	SRPX2	0.52796
ANK2	C2orf71	0.527361
ANK2	LOC101928710	0.524943
ANK2	HDAC11-AS1	0.524348
ANK2	SULT1C2P1	0.523287
ANK2	OVOL3	0.520164
ANK2	OR1J2	0.517616
ANK2	FMO6P	0.517062
ANK2	OR4C46	0.516142
ANK2	MYL2	0.514309
ANK2	LMF1-AS1	0.513624
ANK2	FLJ13224	0.513553
ANK2	DEFB132	0.513033
ANK2	SFTPA1	0.512995
ANK2	LOC100996325	0.511808
ANK2	LHX4	0.511633
ANK2	RPS7P5	0.5116
ANK2	LOC101926975	0.51135
ANK2	TNNI3K	0.510856
ANK2	LINC00895	0.509774
ANK2	GFI1B	0.509579
ANK2	SLC22A25	0.507104
ANK2	LINC01097	0.506567
ANK2	KRTAP26-1	0.505213
ANK2	FPR2	0.503497
ANK2	CCDC42	0.500093
ANK2	LINC00336	0.499541
ANK2	ABHD11-AS1	0.497807
ANK2	SPATA31A1	0.497355
ANK2	TDRD15	0.493292
ANK2	LOC729506	0.493168
ANK2	C9orf129	0.491391
ANK2	DDX11L10	0.490216
ANK2	TREX2	0.490122
ANK2	EIF1AY	0.487915
ANK2	SHH	0.487127
ANK2	ADAM5	0.485852
ANK2	SPATA3-AS1	0.4848
ANK2	MROH7-TTC4	0.482844
ANK2	AQP7	0.482768
ANK2	LOC101929753	0.481439
ANK2	HOXD8	0.48134
ANK2	LINC01047	0.480912
ANK2	GAST	0.478035
ANK2	OR4C12	0.47536
ANK2	MCHR2-AS1	0.475349
ANK2	LINC00548	0.475045
ANK2	TSPAN10	0.474412
ANK2	SPECC1L-ADORA2A	0.47423
ANK2	OR1F2P	0.473779
ANK2	C17orf98	0.47374
ANK2	LINC01525	0.473352
ANK2	SERPINB7	0.473248
ANK2	NPSR1	0.473104
ANK2	SNORA48	0.47293
ANK2	LOC101927572	0.472431
ANK2	LOC101926942	0.471188
ANK2	C18orf65	0.469559
ANK2	REC114	0.469412
ANK2	SUPT20HL1	0.469039
ANK2	SLC2A2	0.468941
ANK2	ADAMTS12	0.468893
ANK2	C2orf27B	0.468653
ANK2	TBX22	0.468371
ANK2	RELL2	0.468353
ANK2	LOC101929631	0.468305
ANK2	LOC399715	0.466385
ANK2	LOC102724084	0.466253
ANK2	LINC01324	0.465136
ANK2	OTP	0.465117
ANK2	MAGEB4	0.464257
ANK2	LINC01191	0.46381
ANK2	LOC101929754	0.462942
ANK2	SMIM24	0.46196
ANK2	LINC01605	0.461709
ANK2	BDKRB1	0.461683
ANK2	SNRPN	0.461391
ANK2	FBP2	0.461148
ANK2	SLC26A9	0.461026
ANK2	AOC4P	0.460652
ANK2	AWAT2	0.46042
ANK2	CFHR5	0.459869
ANK2	LOC101928283	0.458759
ANK2	KRT73-AS1	0.458395
ANK2	SCARNA27	0.456608
ANK2	RNU4ATAC	0.4565
ANK2	CDRT7	0.456152
ANK2	KDM5D	0.45603
ANK2	NBPF7	0.455551
ANK2	LINC00682	0.455242
ANK2	SNX31	0.453741
ANK2	OR13C2	0.453219
ANK2	SUGT1P1	0.453013
ANK2	NBPF9	0.452913
ANK2	LINC01162	0.451864
ANK2	LOC102723448	0.450849
ANK2	SLC22A31	0.447296
ANK2	LOC100507205	0.447251
ANK2	DNAJB5-AS1	0.446677
ANK2	LOC101927575	0.446409
ANK2	LOC644145	0.446094
ANK2	TMPRSS4-AS1	0.445536
ANK2	LOC100507472	0.445023
ANK2	SNORA70E	0.445003
ANK2	CHEK2P2	0.44497
ANK2	FIGLA	0.444796
ANK2	LINC00558	0.44415
ANK2	LOC392196	0.443997
ANK2	KRT19P2	0.443988
ANK2	CD81-AS1	0.443827
ANK2	LINC00967	0.44274
ANK2	LOC101928324	0.442291
ANK2	NBPF22P	0.442288
ANK2	GOLGA6L22	0.442052
ANK2	CYP1B1-AS1	0.441791
ANK2	ELDR	0.441686
ANK2	IFNW1	0.441593
ANK2	GAPLINC	0.441118
ANK2	LINC00692	0.440432
ANK2	LINC00433	0.440284
ANK2	LOC101927157	0.439951
ANK2	KLK14	0.4396
ANK2	KRTAP5-8	0.439386
ANK2	FCGR3B	0.438743
ANK2	LOC101928973	0.438698
ANK2	ABCG8	0.438134
ANK2	FLG	0.437743
ANK2	LRRC2-AS1	0.437325
ANK2	HLA-DQA1	0.437269
ANK2	TAS1R3	0.436197
ANK2	FAM183CP	0.436012
ANK2	SCARNA18	0.435668
ANK2	DLX3	0.435462
ANK2	SPRR3	0.435382
ANK2	VAX2	0.435214
ANK2	SLC22A11	0.434967
ANK2	CTF1	0.434965
ANK2	DIO3	0.434912
ANK2	ASPG	0.433835
ANK2	CDC20B	0.43289
ANK2	OLFM4	0.432764
ANK2	ESRP2	0.431586
ANK2	LINC00623	0.430741
ANK2	OTOL1	0.430646
ANK2	SFTPC	0.430347
ANK2	LINC01392	0.429453
ANK2	BPIFB2	0.429288
ANK2	LOC101927244	0.429015
ANK2	MSH5	0.428232
ANK2	LINC00551	0.427976
ANK2	HS1BP3-IT1	0.427518
ANK2	TPPP2	0.427435
ANK2	SPATA31A6	0.42691
ANK2	DDX3Y	0.426485
ANK2	LINC01346	0.42633
ANK2	IL25	0.426328
ANK2	C7orf66	0.42599
ANK2	NCR2	0.425807
ANK2	BAALC-AS1	0.425418
ANK2	HORMAD2	0.425009
ANK2	LHFPL1	0.424862
ANK2	LINC01246	0.424514
ANK2	ZNF479	0.424252
ANK2	LINC00690	0.423928
ANK2	GSX2	0.423723
ANK2	LINC01338	0.423675
ANK2	PRDM9	0.423389
ANK2	TSGA10IP	0.422343
ANK2	LOC554223	0.422235
ANK2	LOC100506393	0.421981
ANK2	LUCAT1	0.421799
ANK2	FLJ31662	0.421671
ANK2	LINC01312	0.421556
ANK2	IGSF23	0.420818
ANK2	SCHLAP1	0.420256
ANK2	SHANK2-AS3	0.420252
ANK2	ARHGAP40	0.419523
ANK2	OASL	0.418676
ANK2	HTT-AS	0.418657
ANK2	MCTS2P	0.418604
ANK2	FOXD2	0.417959
ANK2	ADAM3A	0.417784
ANK2	SMYD1	0.417012
ANK2	KRTAP5-1	0.416887
ANK2	PCDHGB3	0.416431
ANK2	HAND2-AS1	0.416379
ANK2	XLOC_009911	0.416083
ANK2	LOC101929084	0.416064
ANK2	SCLY	0.415907
ANK2	CXCR5	0.415203
ANK2	PCDHGA6	0.414783
ANK2	PLA2G1B	0.414778
ANK2	SEMA6A-AS1	0.413755
ANK2	KRTAP9-4	0.41286
ANK2	LOC101928851	0.411717
ANK2	KRT78	0.410937
ANK2	PGPEP1L	0.410901
ANK2	SELE	0.410649
ANK2	SP6	0.409814
ANK2	LINC00536	0.409754
ANK2	KRTAP1-1	0.409677
ANK2	TNFRSF17	0.409627
ANK2	ZNF321P	0.408387
ANK2	XKRX	0.408286
ANK2	LOC400661	0.408192
ANK2	LOC101928191	0.40795
ANK2	LINC01187	0.407471
ANK2	CDK11A	0.407125
ANK2	LOC100421746	0.406463
ANK2	EPO	0.406361
ANK2	VPREB1	0.406286
ANK2	C15orf27	0.405867
ANK2	FAM72B	0.40564
ANK2	OR2B2	0.405376
ANK2	NLRP9	0.405258
ANK2	SYNE1-AS1	0.404712
ANK2	CTD-2201I18.1	0.404693
ANK2	CXorf58	0.404622
ANK2	CSH2	0.404445
ANK2	F10-AS1	0.40417
ANK2	KBTBD13	0.404019
ANK2	LOC101929625	0.403794
ANK2	CCDC68	0.40299
ANK2	TGM4	0.402187
ANK2	LOC100506281	0.401386
ANK2	DLK1	0.401182
ANK2	SNORA21	0.400966
ANK2	LINC01010	0.400495
ANK2	LOC101929380	0.400366
ANK2	LOC101929064	0.399744
ANK2	CYMP	0.398432
ANK2	ADAMTS1	0.398289
ANK2	SNORA13	0.398217
ANK2	TIPARP-AS1	0.397872
ANK2	C19orf67	0.397718
ANK2	PLEK2	0.397608
ANK2	C1orf94	0.397219
ANK2	KCNIP2-AS1	0.397198
ANK2	LINC01139	0.396939
ANK2	SERPIND1	0.395909
ANK2	TEX21P	0.395783
ANK2	EPYC	0.39574
ANK2	MT1B	0.395192
ANK2	FAM150A	0.395121
ANK2	RLN3	0.394893
ANK2	CA6	0.394721
ANK2	SPATA31E1	0.394673
ANK2	C17orf102	0.394011
ANK2	PRKACG	0.393845
ANK2	OR13H1	0.393477
ANK2	LOC645434	0.393421
ANK2	SLC6A18	0.393341
ANK2	PRSS57	0.392598
ANK2	KRT27	0.392588
ANK2	LINC01143	0.392553
ANK2	FYCO1	0.392092
ANK2	CPB1	0.391787
ANK2	BAGE	0.39172
ANK2	FOXN1	0.391712
ANK2	GATA1	0.391706
ANK2	LINC00378	0.391668
ANK2	NKX2-3	0.391467
ANK2	IL17RE	0.391402
ANK2	SKOR2	0.390885
ANK2	GSX1	0.390473
ANK2	LINC00305	0.390094
ANK2	SPACA4	0.389983
ANK2	CCNB3	0.389535
ANK2	SCARNA16	0.389446
ANK2	CCDC64B	0.389444
ANK2	PSG2	0.389422
ANK2	PDCL2	0.388991
ANK2	C7orf76	0.388728
ANK2	LOC102723854	0.388721
ANK2	FMO1	0.388196
ANK2	LOC103908605	0.387932
ANK2	LOC101926905	0.387481
ANK2	FAM74A3	0.387446
ANK2	CHRNA9	0.386785
ANK2	MAFK	0.386511
ANK2	SMAD6	0.386489
ANK2	C1orf185	0.386479
ANK2	SPATA31D3	0.386283
ANK2	LOC101927604	0.386116
ANK2	NMUR2	0.385764
ANK2	SNORA51	0.385035
ANK2	CERS3-AS1	0.384822
ANK2	CC2D2B	0.384784
ANK2	IRX4	0.384396
ANK2	LOC400997	0.383886
ANK2	ANO9	0.383732
ANK2	ADAMTS19-AS1	0.383652
ANK2	PRSS8	0.383563
ANK2	HIST1H2BB	0.383087
ANK2	CFH	0.382931
ANK2	GTSF1	0.382856
ANK2	AQP9	0.382777
ANK2	LINC01589	0.382553
ANK2	LINC00535	0.382357
ANK2	HNF1A	0.381668
ANK2	ANTXRL	0.38145
ANK2	UCHL1-AS1	0.381445
ANK2	FAM111B	0.381435
ANK2	RNU6-78P	0.38124
ANK2	ASB11	0.381213
ANK2	TMPRSS6	0.381001
ANK2	MMP12	0.380911
ANK2	LOC101929528	0.380777
ANK2	LINC01497	0.380614
ANK2	MUC5B	0.380595
ANK2	MAP1B	0.380145
ANK2	LOC100130849	0.380036
ANK2	C1orf167	0.379363
ANK2	DNASE2B	0.378769
ANK2	CRP	0.377944
ANK2	LINC00518	0.3776
ANK2	LOC100271832	0.377493
ANK2	LOC101928766	0.376492
ANK2	AADACL3	0.376483
ANK2	LINC00367	0.376415
ANK2	CDC42BPG	0.375984
ANK2	LOC101928618	0.37566
ANK2	RPL23P8	0.375586
ANK2	NUCB1-AS1	0.375278
ANK2	INHBE	0.374796
ANK2	PYY	0.37465
ANK2	LOC104968399	0.374649
ANK2	LOC102467217	0.37457
ANK2	PPEF1-AS1	0.374235
ANK2	CTRB2	0.373838
ANK2	ANKRD1	0.373476
ANK2	ELFN1-AS1	0.373321
ANK2	LINC01564	0.373119
ANK2	DSC1	0.373036
ANK2	KIF25-AS1	0.372924
ANK2	TSSK3	0.372371
ANK2	GPR27	0.37201
ANK2	LGALS12	0.371992
ANK2	LOC101928012	0.37154
ANK2	UGT1A7	0.370892
ANK2	NR5A2	0.370891
ANK2	ACY1	0.370824
ANK2	LOC100505530	0.370536
ANK2	HIST3H2BB	0.370326
ANK2	TSLP	0.370181
ANK2	ADAMTSL5	0.37008
ANK2	TINAGL1	0.369988
ANK2	LOC101060019	0.369851
ANK2	EVC2	0.369454
ANK2	DSG2-AS1	0.369259
ANK2	OXER1	0.369158
ANK2	LYZL4	0.368959
ANK2	CLEC4F	0.368586
ANK2	LOC101927762	0.368443
ANK2	PRL	0.368096
ANK2	UBXN10	0.368023
ANK2	PSG5	0.367827
ANK2	SYNE3	0.367698
ANK2	LOC643733	0.367669
ANK2	MAGEB5	0.367127
ANK2	SLFN12	0.366568
ANK2	UROC1	0.366214
ANK2	PRNT	0.365911
ANK2	LOC101927843	0.365853
ANK2	LINC00458	0.365848
ANK2	KIRREL3-AS3	0.365529
ANK2	OR7E14P	0.365335
ANK2	IL21-AS1	0.364951
ANK2	LOC101928530	0.364789
ANK2	LOC644838	0.364781
ANK2	NME2	0.364594
ANK2	STON1-GTF2A1L	0.364508
ANK2	LOC101926913	0.3643
ANK2	TBX4	0.364108
ANK2	LOC728175	0.363866
ANK2	TNFSF11	0.363789
ANK2	C5orf66-AS2	0.363514
ANK2	HTR2A-AS1	0.363455
CHD8	LOC101927437	0.681541
CHD8	LCE1F	0.614086
CHD8	FSHR	0.61309
CHD8	LOC401324	0.597357
CHD8	CXCR6	0.571366
CHD8	HS1BP3-IT1	0.561055
CHD8	CXCR5	0.5573
CHD8	FOXN1	0.556679
CHD8	UGT1A7	0.546871
CHD8	TPPP2	0.536325
CHD8	C2orf27B	0.521754
CHD8	LOC100129603	0.49193
CHD8	TSNAX-DISC1	0.47961
CHD8	DEFB132	0.478029
CHD8	PPP1R27	0.476323
CHD8	MUSTN1	0.473874
CHD8	LINC01120	0.462856
CHD8	KRTAP26-1	0.462235
CHD8	LINC00895	0.4621
CHD8	KRTAP5-8	0.46189
CHD8	PANDAR	0.4577
CHD8	MAP2K4P1	0.456553
CHD8	HESX1	0.451761
CHD8	ZNF728	0.444764
CHD8	OR6C76	0.444742
CHD8	SLC22A25	0.43714
CHD8	LINC01310	0.435763
CHD8	SRD5A2	0.433527
CHD8	DEFB119	0.427502
CHD8	LINC01298	0.423983
CHD8	NPPA-AS1	0.423458
CHD8	IQCF4	0.420759
CHD8	RP1L1	0.414641
CHD8	TRIM64	0.414376
CHD8	LOC101928227	0.413844
CHD8	CASP14	0.413703
CHD8	CRNN	0.41067
CHD8	C5orf46	0.410441
CHD8	OR7A17	0.408847
CHD8	HOXB7	0.404439
CHD8	C22orf15	0.40285
CHD8	MUC17	0.401617
CHD8	MBD3L3	0.400615
CHD8	LINC00564	0.398944
CHD8	ZNF878	0.39563
CHD8	GPR119	0.394963
CHD8	NTN3	0.394889
CHD8	LINC00423	0.393477
CHD8	TAS2R43	0.39206
CHD8	DIO1	0.391256
CHD8	SNAR-I	0.39101
CHD8	RAB44	0.39074
CHD8	C20orf62	0.387351
CHD8	LOC148696	0.385418
CHD8	LSMEM2	0.385311
CHD8	GJA8	0.383858
CHD8	LONRF3	0.382974
CHD8	AWAT1	0.380299
CHD8	ABCC6P1	0.379986
CHD8	IL6	0.378557
CHD8	GFRA3	0.377217
CHD8	MAGEC1	0.375785
CHD8	SCARNA16	0.373418
CHD8	RPE65	0.37323
CHD8	LINGO4	0.371558
CHD8	LOC101927418	0.370781
CHD8	SBK2	0.370669
CHD8	SSTR5-AS1	0.370045
CHD8	LINC00919	0.368667
CHD8	PLGLA	0.368341
CHD8	LINC00922	0.367091
CHD8	LOC63930	0.365993
CHD8	OR8H3	0.36506
CUL3	EGLN2	0.969941
CUL3	LGALS16	0.952853
CUL3	PGA3	0.945866
CUL3	PSORS1C2	0.921561
CUL3	LOC102724190	0.781489
CUL3	UMOD	0.741398
CUL3	CTAGE4	0.616585
CUL3	PPEF1-AS1	0.612794
CUL3	LOC338963	0.60353
CUL3	SPRY3	0.581293
CUL3	KRTAP9-4	0.562443
CUL3	LOC100421746	0.500653
CUL3	CPS1-IT1	0.485633
CUL3	CSN1S1	0.483872
CUL3	GTF3C2-AS1	0.48062
CUL3	LOC100507140	0.475358
CUL3	FMR1NB	0.4751
CUL3	FGF10	0.463307
CUL3	LINC01538	0.458555
CUL3	SPATA31C2	0.458074
CUL3	RBMXL2	0.438488
CUL3	BSND	0.434681
CUL3	TBX20	0.426921
CUL3	PDILT	0.415435
CUL3	LINC01065	0.413154
CUL3	CCDC27	0.412615
CUL3	TMEM174	0.410351
CUL3	LOC101929312	0.408336
CUL3	SERPINB13	0.405886
CUL3	KIAA0408	0.405416
CUL3	C3orf30	0.404844
CUL3	CYP4F62P	0.404449
CUL3	ARHGEF7-AS1	0.400722
CUL3	LOC285804	0.397946
CUL3	LOC151121	0.396022
CUL3	ORM2	0.395123
CUL3	LINC01168	0.395053
CUL3	ZNF474	0.390519
CUL3	LOC286297	0.390125
CUL3	VSTM5	0.387114
CUL3	OR4A47	0.386596
CUL3	LOC101928162	0.385993
CUL3	SATL1	0.38452
CUL3	LOC101929584	0.38434
CUL3	LOC100505978	0.3817
CUL3	HGD	0.379495
CUL3	DKFZp686K1684	0.379459
CUL3	ITIH6	0.378612
CUL3	IL36G	0.378544
CUL3	CD80	0.377529
CUL3	MSLN	0.377239
CUL3	GDPD4	0.377166
CUL3	ACER1	0.376711
CUL3	C19orf67	0.374737
CUL3	TRIM77	0.374197
CUL3	TSLP	0.373969
CUL3	SPINK14	0.373338
CUL3	NUTM2A	0.371609
CUL3	MCHR2-AS1	0.371593
CUL3	DDX26B-AS1	0.37129
CUL3	XLOC_008559	0.370276
CUL3	LOC255187	0.370101
CUL3	LINC00603	0.369378
CUL3	TESPA1	0.368541
CUL3	SPACA4	0.368474
CUL3	LINC01276	0.368331
CUL3	LOC100505478	0.368013
CUL3	LINC00841	0.367555
CUL3	WBSCR28	0.366708
CUL3	LOC101927884	0.364423
DYRK1A	GLYCAM1	0.653315
DYRK1A	KRTAP16-1	0.631386
DYRK1A	AADACL3	0.612291
DYRK1A	DEFB113	0.551887
DYRK1A	HOXD10	0.528809
DYRK1A	ELDR	0.525936
DYRK1A	DEFB131	0.519133
DYRK1A	BNC1	0.510251
DYRK1A	PRKACG	0.505468
DYRK1A	CPSF4L	0.498758
DYRK1A	LINC01047	0.497595
DYRK1A	OR51V1	0.494158
DYRK1A	PCDHGA1	0.492352
DYRK1A	IQCA1L	0.474547
DYRK1A	SHH	0.470723
DYRK1A	LOC101927267	0.465361
DYRK1A	CHEK2P2	0.456908
DYRK1A	UXT-AS1	0.448092
DYRK1A	NEU2	0.447702
DYRK1A	PRL	0.446397
DYRK1A	PCDHGC5	0.446161
DYRK1A	IFITM4P	0.445185
DYRK1A	PRR21	0.443418
DYRK1A	SPATA31A1	0.442154
DYRK1A	LOC101927342	0.435536
DYRK1A	CCDC148-AS1	0.427698
DYRK1A	SNORA70B	0.422489
DYRK1A	SERPINB12	0.422143
DYRK1A	ARL13A	0.42162
DYRK1A	NOTUM	0.420424
DYRK1A	DNASE2B	0.419083
DYRK1A	BAALC-AS1	0.417614
DYRK1A	LINC01474	0.415126
DYRK1A	LINC01250	0.413779
DYRK1A	CDRT15L2	0.409207
DYRK1A	LOC100132146	0.405815
DYRK1A	CTAGE7P	0.402545
DYRK1A	ITLN1	0.400688
DYRK1A	LCN10	0.40023
DYRK1A	CLK2P1	0.398533
DYRK1A	OR5V1	0.3975
DYRK1A	LOC254028	0.396584
DYRK1A	CD177	0.391752
DYRK1A	FCRL5	0.388323
DYRK1A	LOC254896	0.386616
DYRK1A	UTS2R	0.384618
DYRK1A	KRT33B	0.383876
DYRK1A	APOBEC3H	0.382298
DYRK1A	CDRT15P2	0.381147
DYRK1A	MIOX	0.381107
DYRK1A	LINC00623	0.380247
DYRK1A	CEACAM4	0.376141
DYRK1A	FAM3B	0.368985
DYRK1A	IL17RE	0.368946
DYRK1A	OR51B2	0.366941
DYRK1A	TMCO2	0.366088
DYRK1A	XXYLT1-AS2	0.36585
DYRK1A	LOC101929608	0.36498
DYRK1A	DCST1	0.364647
DYRK1A	SCN10A	0.36381
GRIN2B	SNORA70E	0.499547
GRIN2B	LOC101928009	0.473516
GRIN2B	CPEB1-AS1	0.470633
GRIN2B	WFDC11	0.419145
GRIN2B	LOC101928605	0.414641
GRIN2B	KRTDAP	0.395861
GRIN2B	FGF16	0.382541
GRIN2B	OR5K4	0.368479
GRIN2B	OR7A17	0.366595
GRIN2B	LINC00305	0.365668
KATNAL2	MAGEB17	0.538098
KATNAL2	KRTAP3-2	0.518504
KATNAL2	TCP10	0.438869
KATNAL2	PNLIPRP1	0.367583
POGZ	SERPINB3	0.952478
POGZ	HOXC10	0.825953
POGZ	LINC00239	0.795875
POGZ	C7orf33	0.791378
POGZ	LINC00417	0.760629
POGZ	RPSAP52	0.752319
POGZ	TESC-AS1	0.748079
POGZ	EDRF1-AS1	0.731232
POGZ	SLC17A1	0.684427
POGZ	KRT80	0.675436
POGZ	GPRASP2	0.628877
POGZ	SAMSN1-AS1	0.589642
POGZ	ZNF321P	0.58627
POGZ	PSG7	0.580916
POGZ	ZNF479	0.569714
POGZ	LRCOL1	0.569519
POGZ	LINC00692	0.555168
POGZ	TMEM252	0.551766
POGZ	ISL2	0.543886
POGZ	NBPF7	0.539865
POGZ	WFDC10B	0.537023
POGZ	TMEM92	0.53568
POGZ	LOC100129924	0.529399
POGZ	CLCA4	0.527232
POGZ	SCARNA8	0.525104
POGZ	LOC400661	0.523125
POGZ	LINC01525	0.52269
POGZ	CCNB3	0.522354
POGZ	SPATA3-AS1	0.511647
POGZ	GAPLINC	0.510405
POGZ	LOC102467147	0.508891
POGZ	CLEC12A	0.504498
POGZ	LINC01425	0.496277
POGZ	LOC100505920	0.495937
POGZ	RDH8	0.492544
POGZ	C18orf65	0.485993
POGZ	SOX30	0.484768
POGZ	OR4C46	0.48062
POGZ	KRT27	0.479784
POGZ	LINC01097	0.479371
POGZ	CXorf58	0.477842
POGZ	LOC644145	0.477202
POGZ	PCDHB17P	0.4772
POGZ	LOC102724084	0.476786
POGZ	LOC102724957	0.476695
POGZ	LYZL4	0.476498
POGZ	FIGLA	0.471776
POGZ	LINC01471	0.469533
POGZ	KRT19P2	0.468384
POGZ	ARID3C	0.466673
POGZ	TSPY26P	0.46584
POGZ	IMPG1	0.461291
POGZ	LMF1-AS1	0.459516
POGZ	RGS21	0.459059
POGZ	FBXO22-AS1	0.453446
POGZ	DLG3-AS1	0.452931
POGZ	LINC01304	0.445594
POGZ	TEX26-AS1	0.445027
POGZ	CD70	0.444938
POGZ	LY6G6F	0.443814
POGZ	ANKRD61	0.443684
POGZ	LINC00226	0.443518
POGZ	LOC150935	0.44251
POGZ	LINC00313	0.441382
POGZ	PPP1R3A	0.440262
POGZ	XLOC_009911	0.438193
POGZ	LINC01484	0.43721
POGZ	DSG4	0.435558
POGZ	HAND2-AS1	0.434531
POGZ	OR7E47P	0.434156
POGZ	RETNLB	0.43354
POGZ	OR6C65	0.432969
POGZ	VHLL	0.432697
POGZ	MAFA	0.432109
POGZ	TCF23	0.431891
POGZ	SLCO1B3	0.431779
POGZ	IL18RAP	0.431763
POGZ	CSNK1A1P1	0.431346
POGZ	LINC01233	0.430515
POGZ	SCARA5	0.429353
POGZ	VN1R5	0.42895
POGZ	DNTT	0.427362
POGZ	HIST1H3C	0.425087
POGZ	LINC00499	0.424847
POGZ	SERPINB7	0.424399
POGZ	C8B	0.424056
POGZ	RNASEK-C17orf49	0.423714
POGZ	CCL19	0.42095
POGZ	OR5E1P	0.41983
POGZ	LOC101927822	0.418858
POGZ	MYL2	0.41813
POGZ	LOC285000	0.417564
POGZ	SCARNA27	0.417264
POGZ	FAM90A25P	0.415678
POGZ	PCNAP1	0.412946
POGZ	CRYBA4	0.410764
POGZ	TSPAN10	0.410364
POGZ	OR1F2P	0.407272
POGZ	LINC01324	0.404989
POGZ	MYH7	0.40003
POGZ	SERPINA5	0.398336
POGZ	MUC13	0.396405
POGZ	ATP1A4	0.394263
POGZ	BMI1	0.39348
POGZ	WSPAR	0.393459
POGZ	SERPINB9P1	0.392887
POGZ	LOC101928694	0.392857
POGZ	SNORA14B	0.39082
POGZ	GS1-600G8.3	0.389856
POGZ	PTF1A	0.389636
POGZ	ACER2	0.387914
POGZ	SBSN	0.387834
POGZ	LUC7L2	0.386691
POGZ	RETN	0.386366
POGZ	DEFB113	0.386028
POGZ	LOC100128593	0.383473
POGZ	CRB3	0.381882
POGZ	ZNF679	0.381433
POGZ	AGXT	0.381019
POGZ	LOC101927023	0.380738
POGZ	CCDC42	0.379627
POGZ	HIST1H2AH	0.379556
POGZ	PCDHGB4	0.379137
POGZ	LINGO1-AS2	0.377603
POGZ	HIST1H3E	0.377469
POGZ	SERPINB4	0.376937
POGZ	ALPP	0.376088
POGZ	CA5A	0.37586
POGZ	METTL21EP	0.375138
POGZ	LHX4	0.375012
POGZ	LOC102723854	0.37442
POGZ	LINC00161	0.374341
POGZ	FCGR3B	0.374299
POGZ	LINC01411	0.374004
POGZ	OR10H4	0.373763
POGZ	SNORA68	0.373661
POGZ	LOC101927849	0.373501
POGZ	HOXA6	0.372026
POGZ	PGA5	0.37158
POGZ	LINC01431	0.370575
POGZ	LINC01476	0.370283
POGZ	MNX1-AS1	0.369406
POGZ	MT1B	0.369176
POGZ	OR1S1	0.36802
POGZ	EDDM3A	0.366774
POGZ	MUC5B	0.365257
POGZ	LOC100996654	0.365163
POGZ	SMR3B	0.365143
POGZ	LOC101929584	0.3646
POGZ	UBE2U	0.363402
SCN2A	DOC2GP	0.908097
SCN2A	TMSB4Y	0.885953
SCN2A	TAS2R19	0.715409
SCN2A	TNFRSF18	0.706534
SCN2A	PRR30	0.647526
SCN2A	UBE2E1-AS1	0.615107
SCN2A	LOC101929504	0.59739
SCN2A	LINC01010	0.561808
SCN2A	FBXO22-AS1	0.535368
SCN2A	FBP2	0.532947
SCN2A	SLC7A11-AS1	0.532141
SCN2A	SERPINA10	0.528959
SCN2A	TBX4	0.520034
SCN2A	DDX53	0.518624
SCN2A	EPYC	0.517109
SCN2A	IFNW1	0.510422
SCN2A	ASPG	0.503503
SCN2A	LINC01233	0.501779
SCN2A	LEP	0.4951
SCN2A	TEX12	0.485779
SCN2A	ACOX2	0.484212
SCN2A	TNNI3K	0.483935
SCN2A	C17orf102	0.474046
SCN2A	TCF21	0.468855
SCN2A	CHIA	0.467875
SCN2A	TSSK3	0.461417
SCN2A	CD80	0.453623
SCN2A	LOC729506	0.449711
SCN2A	GPR50	0.44848
SCN2A	HOXA2	0.448097
SCN2A	NCR2	0.446897
SCN2A	KRTAP4-1	0.446894
SCN2A	NUTM2F	0.442239
SCN2A	C16orf97	0.440496
SCN2A	BECN2	0.439658
SCN2A	RSG1	0.439458
SCN2A	OR6C75	0.43908
SCN2A	MYADML2	0.438937
SCN2A	REC114	0.429716
SCN2A	SPRR1A	0.428874
SCN2A	PRDM9	0.425813
SCN2A	LOC102724539	0.425725
SCN2A	VN1R5	0.424554
SCN2A	SLC26A9	0.422442
SCN2A	AWAT2	0.419375
SCN2A	PRSS21	0.419041
SCN2A	LINC01082	0.418495
SCN2A	ERN2	0.417866
SCN2A	OR8K3	0.416127
SCN2A	LIPM	0.415928
SCN2A	KRTAP4-2	0.414961
SCN2A	SMYD1	0.414075
SCN2A	SFTPA1	0.413806
SCN2A	LINC01363	0.413016
SCN2A	IL4	0.412958
SCN2A	LINC01564	0.412139
SCN2A	CLDN20	0.409869
SCN2A	OR1I1	0.409502
SCN2A	GRTP1-AS1	0.40712
SCN2A	MRGPRX3	0.405909
SCN2A	LOC730668	0.405616
SCN2A	TNFSF11	0.404611
SCN2A	LOC102724000	0.402167
SCN2A	LINC01336	0.401777
SCN2A	HTR3D	0.400981
SCN2A	MNX1-AS1	0.400235
SCN2A	LRRC2-AS1	0.399286
SCN2A	IRX6	0.398964
SCN2A	RELL2	0.398931
SCN2A	LY86-AS1	0.398721
SCN2A	ISL2	0.398286
SCN2A	LINC00558	0.398115
SCN2A	LOC339807	0.396353
SCN2A	IFNL2	0.395924
SCN2A	TREML2	0.394598
SCN2A	LILRA4	0.392291
SCN2A	OR8D1	0.391226
SCN2A	TBX5-AS1	0.390657
SCN2A	ZSCAN5B	0.388561
SCN2A	CHRNA9	0.387645
SCN2A	PIP	0.386086
SCN2A	IFNA16	0.385196
SCN2A	VN1R10P	0.384899
SCN2A	TTC34	0.384515
SCN2A	TNNT3	0.381645
SCN2A	LOC101927762	0.381247
SCN2A	ZNF224	0.381157
SCN2A	SCLY	0.380062
SCN2A	LOC101927972	0.379529
SCN2A	PITX3	0.379217
SCN2A	GATA5	0.377997
SCN2A	LINC00920	0.376656
SCN2A	GAST	0.375668
SCN2A	ODF3	0.375589
SCN2A	LINC01500	0.37379
SCN2A	LINC01343	0.373024
SCN2A	PITX2	0.372594
SCN2A	LINC00582	0.372052
SCN2A	BATF	0.372006
SCN2A	GFI1	0.369773
SCN2A	LOC101928791	0.368782
SCN2A	RUSC1-AS1	0.366921
SCN2A	SNORA71C	0.366916
SCN2A	LOC101927136	0.366482
SCN2A	TMPRSS11BNL	0.366326
SCN2A	LIF	0.365797
SCN2A	LOC100506082	0.365705
SCN2A	LINC01007	0.36544
SCN2A	DEC1	0.364461
SCN2A	LINC01276	0.363563
TBR1	PTGES3L-AARSD1	0.533561
TBR1	FAM3D	0.52977
TBR1	LOC440311	0.527735
TBR1	LINC00706	0.482494
TBR1	GGTLC1	0.474613
TBR1	LOC285000	0.463455
TBR1	LOC101927915	0.449355
TBR1	PDE6H	0.439974
TBR1	HM13-AS1	0.411292
TBR1	GZMM	0.408637
TBR1	LINC00965	0.395894
TBR1	WTAPP1	0.395231
TBR1	C3P1	0.393581
TBR1	LINC01225	0.389195
TBR1	FLJ21408	0.375682
TBR1	GHSR	0.373956
TBR1	GPR33	0.37035
TBR1	KRTAP21-3	0.368403

## Sheet: hcASD interactions with pASD
regulatoryGene	targetGene	weight
ANK2	FLG	0.437743
ANK2	FREM3	0.31409
CHD8	PDCD1	0.303865
ANK2	DST	0.299414
POGZ	PAX5	0.288986
SCN2A	SPP2	0.288859
ANK2	NR3C2	0.280906
SCN2A	CTTNBP2	0.279683
DYRK1A	SPP2	0.279004
DYRK1A	MTHFS	0.271808
ANK2	FOXP1	0.271173
ANK2	ARID1B	0.270722
SCN2A	FOXP1	0.269435
ANK2	BCL11A	0.26684
ANK2	ECM2	0.266816
ANK2	MED13L	0.264698
ANK2	CSDE1	0.263256
SCN2A	L1CAM	0.259446
ANK2	RAD21L1	0.257578
ANK2	NRXN1	0.257235
ANK2	TROVE2	0.257019
ANK2	ASAH2	0.255497
ANK2	TRIP12	0.255422
ANK2	ZMYND11	0.254951
ANK2	SETBP1	0.253854
ANK2	MPHOSPH8	0.251172
ANK2	PAX5	0.250529
ANK2	ETFB	0.250498
ANK2	ASH1L	0.250418
ANK2	GIMAP8	0.25025
ANK2	CSTF2T	0.249471
ANK2	DIP2C	0.249105
ANK2	KDM6B	0.249031
ANK2	ACACB	0.247944
ANK2	FAM91A1	0.247287
ANK2	SUV420H1	0.246777
ANK2	VCP	0.246128
ANK2	RAB2A	0.245877
ANK2	S100G	0.245121
DYRK1A	S100G	0.244922
DYRK1A	PDCD1	0.243298
ANK2	LMTK3	0.243239
ANK2	SYNGAP1	0.242248
ANK2	DDX3X	0.242205
ANK2	FARP1	0.241875
ANK2	KIAA0232	0.241757
ANK2	PPM1D	0.240782
ANK2	L1CAM	0.239479
ANK2	ADNP	0.238794
POGZ	RAD21L1	0.23683
ANK2	NFIA	0.236178
ANK2	CUBN	0.236072
ANK2	BRF2	0.235788
SCN2A	DIP2A	0.235596
ANK2	BRWD1	0.235085
ANK2	COL25A1	0.234988
ANK2	NFKBIL1	0.233871
ANK2	WDFY3	0.233355
ANK2	APH1A	0.233284
SCN2A	SHANK2	0.233218
ANK2	PHF2	0.232757
ANK2	MBD5	0.232167
ANK2	MYH10	0.231741
ANK2	TBC1D23	0.231633
ANK2	TRPM5	0.231623
ANK2	PCDHA13	0.231615
ANK2	MTHFS	0.230961
ANK2	DIP2A	0.230758
SCN2A	KIAA0100	0.22969
SCN2A	RIMS1	0.229597
ANK2	TCF3	0.229427
ANK2	ATP1B1	0.229025
ANK2	SMARCC2	0.228823
ANK2	SCP2	0.228443
ANK2	CDC42BPB	0.228386
SCN2A	RAD21L1	0.228326
ANK2	DLL1	0.228077
ANK2	SCUBE2	0.22793
SCN2A	SLC25A39	0.227837
ANK2	SPATA13	0.227554
ANK2	UBN2	0.226459
ANK2	POLRMT	0.226267
ANK2	EPHB2	0.22604
ANK2	SPAST	0.225205
SCN2A	ATP1B1	0.225047
ANK2	PPP1R15B	0.22486
ANK2	ZMYM2	0.224857
ANK2	CARKD	0.22412
ANK2	RNF38	0.224022
ANK2	SHANK2	0.222642
ANK2	PRPF39	0.22211
POGZ	SCUBE2	0.220686
ANK2	PHF7	0.22025
SCN2A	PCDHA13	0.220223
ANK2	CBX4	0.219586
ANK2	NCKAP1	0.218991
ANK2	IQGAP2	0.21884
ANK2	PCYT1A	0.218383
ANK2	TUBGCP4	0.21765
SCN2A	NUAK1	0.217029
ANK2	RPS6KA3	0.216112
ANK2	MAP3K14	0.215543
POGZ	CNOT3	0.214662
POGZ	ECM2	0.21424
ANK2	CNOT3	0.213916
ANK2	KIAA0100	0.213366
POGZ	BRF2	0.213193
ANK2	LTN1	0.212265
TBR1	FCRL6	0.211862
ANK2	RIMS1	0.21132
ANK2	THSD7A	0.210873
ANK2	ZNF594	0.210626
ANK2	NUAK1	0.210578
SCN2A	CDC42BPB	0.210344
ANK2	SETD2	0.2099
ANK2	UBR3	0.208828
SCN2A	MTHFS	0.208767
SCN2A	THSD7A	0.207806
ANK2	ANO5	0.207687
ANK2	ZFYVE26	0.206796
ANK2	USP15	0.206564
SCN2A	BRWD1	0.206198
SCN2A	SETD2	0.205737
SCN2A	RPS6KA3	0.20544
POGZ	NR3C2	0.205246
SCN2A	RELN	0.204505
SCN2A	KDM6B	0.204459
ANK2	UNC80	0.204009
SCN2A	MYH10	0.2037
SCN2A	SYNGAP1	0.203577
SCN2A	MPHOSPH8	0.202989
ANK2	DNAH5	0.202904
SCN2A	UBN2	0.202689
ANK2	SPP2	0.202199
ANK2	FAM8A1	0.201644
POGZ	TUBGCP4	0.201443
ANK2	CTTNBP2	0.201405
SCN2A	SCP2	0.201087
POGZ	EFCAB5	0.200755
ANK2	ATP10D	0.200737
ANK2	PCOLCE	0.200691
SCN2A	SMARCC2	0.20063
SCN2A	LMTK3	0.200487
ANK2	DHRS4L1	0.199212
SCN2A	TRIM17	0.199086
SCN2A	DNAH5	0.198647
POGZ	PPM1D	0.197929
POGZ	NRXN1	0.197707
POGZ	SUV420H1	0.197562
CUL3	TRPM5	0.197475
SCN2A	NFIA	0.197403
POGZ	TRPM5	0.196534
SCN2A	ZMYND11	0.196182
SCN2A	MED13L	0.195886
SCN2A	KIAA0232	0.195838
ANK2	EFCAB5	0.195641
SCN2A	USP15	0.19558
SCN2A	ADNP	0.19555
POGZ	ASH1L	0.195106
SCN2A	BTN1A1	0.195088
POGZ	MPHOSPH8	0.195037
SCN2A	COL25A1	0.195011
POGZ	DLL1	0.194887
SCN2A	ASH1L	0.19444
POGZ	ACACB	0.194317
POGZ	DDX3X	0.194282
POGZ	LTN1	0.194162
SCN2A	PPP1R15B	0.194103
SCN2A	PRPF39	0.19352
POGZ	SETBP1	0.193176
POGZ	BCL11A	0.193041
SCN2A	TSPAN17	0.192834
SCN2A	PCOLCE	0.192798
POGZ	CUBN	0.192767
ANK2	PLXNB1	0.192711
POGZ	TBC1D23	0.192672
SCN2A	VCP	0.192654
SCN2A	ZMYM2	0.192153
SCN2A	FARP1	0.191788
SCN2A	MTMR12	0.191673
SCN2A	ZNF594	0.191491
SCN2A	UBR3	0.191439
POGZ	SPAST	0.191348
ANK2	SLC25A39	0.191322
POGZ	ETFB	0.19067
SCN2A	UNC80	0.190284
POGZ	PRPF39	0.190097
DYRK1A	BTN1A1	0.189698
SCN2A	DHRS4L1	0.187791
SCN2A	NCKAP1	0.187224
POGZ	PCOLCE	0.186758
POGZ	FREM3	0.186516
POGZ	DIP2A	0.186169
SCN2A	CARKD	0.185972
SCN2A	CACNA2D3	0.185915
SCN2A	SUV420H1	0.185819
SCN2A	ATP10D	0.185322
ANK2	MTMR12	0.184712
POGZ	KIAA0232	0.184608
SCN2A	EPHB2	0.184495
POGZ	ITGA5	0.184311
SCN2A	ZFYVE26	0.184078
SCN2A	CSDE1	0.18399
POGZ	ZMYM2	0.183856
POGZ	RNF38	0.183594
SCN2A	DIP2C	0.18348
POGZ	PLXNB1	0.18338
SCN2A	DST	0.183211
POGZ	CBX4	0.183162
ANK2	TSPAN17	0.182908
POGZ	ANO5	0.182879
POGZ	TROVE2	0.182683
SCN2A	RAB2A	0.182291
POGZ	VCP	0.182021
POGZ	RPS6KA3	0.181787
SCN2A	ETFB	0.18155
ANK2	SLC7A7	0.181237
POGZ	PCDHA13	0.180044
POGZ	FAM91A1	0.179803
POGZ	RAB2A	0.179531
POGZ	SPP2	0.179418
SCN2A	ANO5	0.179336
POGZ	TRIP12	0.179215
POGZ	USP15	0.179132
SCN2A	SCUBE2	0.178932
SCN2A	NRXN1	0.178892
SCN2A	SPATA13	0.178678
POGZ	BRWD1	0.178671
ANK2	CACNA2D3	0.178656
SCN2A	PLXNB1	0.17827
POGZ	SETD2	0.178239
POGZ	SMARCC2	0.178203
POGZ	ARID1B	0.178183
POGZ	DIP2C	0.177954
SCN2A	SETBP1	0.177854
SCN2A	TROVE2	0.177807
SCN2A	MAP3K14	0.177617
POGZ	MTMR12	0.17689
SCN2A	RNF38	0.176881
POGZ	UBN2	0.176858
POGZ	PPP1R15B	0.176771
POGZ	CARKD	0.176036
POGZ	CSDE1	0.175595
SCN2A	ADAM33	0.175266
POGZ	KDM6B	0.175259
SCN2A	TBC1D23	0.175255
POGZ	TCF3	0.175123
ANK2	ITGA5	0.175017
SCN2A	MBD5	0.174902
CHD8	TRIM17	0.174889
SCN2A	APH1A	0.173776
SCN2A	TUBGCP4	0.173661
SCN2A	ACACB	0.173335
POGZ	ZMYND11	0.172437
POGZ	UNC80	0.17236
POGZ	MYH10	0.171881
POGZ	WDFY3	0.171518
SCN2A	LTN1	0.170958
POGZ	PHF7	0.170755
SCN2A	FAM8A1	0.169998
POGZ	NFKBIL1	0.169985
POGZ	EPHB2	0.169854
SCN2A	CBX4	0.16982
POGZ	NFIA	0.169648
SCN2A	EFCAB5	0.169199
POGZ	APH1A	0.168989
SCN2A	BRF2	0.168804
POGZ	PHF2	0.168311
SCN2A	SPAST	0.168182
POGZ	SCP2	0.168171
SCN2A	CSTF2T	0.16804
POGZ	MAP3K14	0.167939
POGZ	ZFYVE26	0.167431
CHD8	S100G	0.167419
SCN2A	BCL11A	0.167289
TBR1	BTN1A1	0.166659
SCN2A	ARID1B	0.166186
POGZ	IQGAP2	0.165933
SCN2A	POLRMT	0.165594
POGZ	ADNP	0.165518
POGZ	SPATA13	0.165333
POGZ	MBD5	0.165037
SCN2A	PHF7	0.164893
SCN2A	DLL1	0.164441
SCN2A	SLC7A7	0.164027
ANK2	FCRL6	0.163803
POGZ	ZNF594	0.163668
SCN2A	TRIP12	0.163659
SCN2A	NFKBIL1	0.163646
POGZ	THSD7A	0.163194
SCN2A	WDFY3	0.16266
SCN2A	FREM3	0.162289
POGZ	ADAM33	0.162047
SCN2A	IQGAP2	0.162009
POGZ	FARP1	0.16188
POGZ	DST	0.161819
ANK2	RELN	0.161408
POGZ	CDC42BPB	0.161312
POGZ	NCKAP1	0.16131
POGZ	CSTF2T	0.160762
SCN2A	CUBN	0.16057
SCN2A	PHF2	0.16026
CHD8	ADAM33	0.159311
POGZ	ATP10D	0.159282
SCN2A	NR3C2	0.159136
CHD8	TRPM5	0.158734
DYRK1A	ACACB	0.158589
POGZ	KIAA0100	0.158581
POGZ	TSPAN17	0.158109
SCN2A	PAX5	0.15795
SCN2A	DDX3X	0.157889
SCN2A	TCF3	0.157825
SCN2A	PPM1D	0.157376
SCN2A	ITGA5	0.15659
SCN2A	ECM2	0.156434
CHD8	FAM8A1	0.15561
POGZ	GIMAP8	0.154807
POGZ	SLC25A39	0.154536
KATNAL2	ASAH2	0.154471
POGZ	FAM8A1	0.154226
POGZ	MED13L	0.154015
POGZ	TRIM17	0.153905
SCN2A	CNOT3	0.15363
DYRK1A	PHF7	0.153428
ANK2	TRIM17	0.153409
CUL3	PDCD1	0.153144
CHD8	SHANK2	0.152666
POGZ	ATP1B1	0.151935
SCN2A	FAM91A1	0.151758
POGZ	POLRMT	0.150413
POGZ	SYNGAP1	0.150156
TBR1	FLG	0.147884
POGZ	NUAK1	0.147088
CHD8	FCRL6	0.147084
POGZ	CTTNBP2	0.145475
CHD8	PCYT1A	0.145436
POGZ	BTN1A1	0.144768
POGZ	LMTK3	0.144703
POGZ	UBR3	0.144629
CHD8	GIMAP8	0.144439
CHD8	SLC7A7	0.144204
POGZ	FCRL6	0.143845
CHD8	POLRMT	0.143671
POGZ	COL25A1	0.143541
CHD8	FARP1	0.143114
POGZ	SHANK2	0.143107
CUL3	RELN	0.143103
CUL3	MAP3K14	0.142682
DYRK1A	UBR3	0.142034
CHD8	EPHB2	0.142009
POGZ	PCYT1A	0.141398
POGZ	RIMS1	0.141023
SCN2A	TRPM5	0.140801
POGZ	L1CAM	0.140716
CHD8	DHRS4L1	0.140054
CHD8	APH1A	0.139857
DYRK1A	NCKAP1	0.139749
DYRK1A	ITGA5	0.139718
CHD8	TCF3	0.139094
SCN2A	PCYT1A	0.139
POGZ	DNAH5	0.138973
ANK2	ADAM33	0.138214
POGZ	CACNA2D3	0.13817
CHD8	NFIA	0.137763
DYRK1A	CACNA2D3	0.137713
CHD8	ADNP	0.137699
DYRK1A	PCYT1A	0.137065
CHD8	USP15	0.13674
CHD8	CSTF2T	0.13655
CHD8	TSPAN17	0.136417
CHD8	COL25A1	0.136127
CUL3	SLC7A7	0.134597
CHD8	DDX3X	0.134429
SCN2A	ASAH2	0.133268
POGZ	S100G	0.133029
CHD8	IQGAP2	0.132514
DYRK1A	PHF2	0.132475
DYRK1A	SLC7A7	0.132098
CHD8	SPAST	0.131954
CHD8	TUBGCP4	0.13181
CHD8	CACNA2D3	0.131502
SCN2A	FCRL6	0.131398
CHD8	LMTK3	0.130978
CHD8	CNOT3	0.130873
DYRK1A	ATP1B1	0.130597
CUL3	ATP10D	0.130159
CHD8	MTMR12	0.130122
CHD8	RIMS1	0.130021
CHD8	ZFYVE26	0.129714
CHD8	UNC80	0.129302
DYRK1A	RELN	0.128795
CHD8	MBD5	0.128643
POGZ	SLC7A7	0.128185
SCN2A	GIMAP8	0.127913
POGZ	RELN	0.127789
CUL3	DNAH5	0.127519
CHD8	RELN	0.127369
CHD8	LTN1	0.127132
CHD8	SMARCC2	0.127115
CHD8	DLL1	0.126741
CUL3	CUBN	0.126561
CHD8	L1CAM	0.126536
CHD8	NUAK1	0.126494
CHD8	DIP2C	0.126307
CHD8	PPP1R15B	0.126081
CUL3	PPM1D	0.125909
CUL3	TSPAN17	0.12572
CHD8	NCKAP1	0.125229
CHD8	RAD21L1	0.12497
CUL3	ITGA5	0.124421
DYRK1A	COL25A1	0.124362
CHD8	SETD2	0.124342
ANK2	BTN1A1	0.124324
CHD8	PPM1D	0.124153
POGZ	FOXP1	0.124138
CHD8	NRXN1	0.123706
CHD8	PRPF39	0.123057
CHD8	PCDHA13	0.122976
CHD8	PLXNB1	0.122398
CHD8	ZMYM2	0.122307
DYRK1A	ASAH2	0.122276
CHD8	SCP2	0.122264
CUL3	WDFY3	0.122241
CUL3	PPP1R15B	0.122212
CUL3	POLRMT	0.121902
CUL3	TCF3	0.121713
CHD8	MYH10	0.121675
POGZ	DHRS4L1	0.12153
CHD8	ARID1B	0.121477
CUL3	SLC25A39	0.120928
CHD8	CTTNBP2	0.120775
CHD8	RAB2A	0.120654
CUL3	NFKBIL1	0.120643
CHD8	WDFY3	0.120533
CHD8	THSD7A	0.120447
CHD8	EFCAB5	0.119715
CHD8	NFKBIL1	0.119584
DYRK1A	THSD7A	0.119569
DYRK1A	PCOLCE	0.119443
CHD8	ZNF594	0.119226
CUL3	CACNA2D3	0.118899
DYRK1A	PLXNB1	0.118672
CHD8	CARKD	0.118653
DYRK1A	SLC25A39	0.118604
CHD8	SPATA13	0.118575
CUL3	LTN1	0.118363
CHD8	ZMYND11	0.117852
CHD8	SYNGAP1	0.11783
CHD8	RNF38	0.117689
CHD8	FAM91A1	0.117208
CHD8	MED13L	0.117191
CUL3	FAM8A1	0.117066
DYRK1A	NUAK1	0.116921
DYRK1A	EFCAB5	0.116912
DYRK1A	WDFY3	0.116846
CHD8	BCL11A	0.116552
CUL3	PHF2	0.116328
DYRK1A	FAM8A1	0.116327
DYRK1A	EPHB2	0.116318
CHD8	DST	0.116251
CHD8	VCP	0.116083
CHD8	KIAA0100	0.115865
CHD8	ANO5	0.115824
CHD8	MTHFS	0.115815
CHD8	BRWD1	0.115496
CUL3	IQGAP2	0.115451
DYRK1A	UBN2	0.115321
CHD8	KDM6B	0.115207
CUL3	PLXNB1	0.115137
CHD8	BRF2	0.114794
CUL3	THSD7A	0.114678
CHD8	MAP3K14	0.114602
CHD8	TROVE2	0.114334
DYRK1A	RIMS1	0.114068
ANK2	PDCD1	0.11382
DYRK1A	TRIM17	0.11377
CHD8	TRIP12	0.113581
DYRK1A	FAM91A1	0.113539
CUL3	CBX4	0.113471
DYRK1A	TSPAN17	0.113423
CHD8	BTN1A1	0.113368
DYRK1A	MYH10	0.113287
CUL3	PCOLCE	0.113107
CHD8	SLC25A39	0.112806
CHD8	CBX4	0.112377
DYRK1A	CBX4	0.112089
DYRK1A	MTMR12	0.112024
CUL3	PHF7	0.111932
DYRK1A	DHRS4L1	0.111912
CHD8	TBC1D23	0.111874
CHD8	SCUBE2	0.111777
CHD8	CSDE1	0.111636
CUL3	SCP2	0.111635
CUL3	RPS6KA3	0.11156
CUL3	PCYT1A	0.111517
CHD8	ASH1L	0.111322
CHD8	ATP10D	0.111311
CHD8	ITGA5	0.111199
CHD8	CDC42BPB	0.110969
CUL3	UBR3	0.110885
CHD8	KIAA0232	0.110684
CUL3	BRF2	0.110332
DYRK1A	FLG	0.110028
DYRK1A	PPM1D	0.109989
CHD8	UBN2	0.10998
DYRK1A	IQGAP2	0.109748
DYRK1A	LMTK3	0.109694
CUL3	MBD5	0.109686
CUL3	RAB2A	0.109614
CUL3	NUAK1	0.109575
CUL3	VCP	0.109494
CUL3	TBC1D23	0.10922
CUL3	ARID1B	0.109149
SCN2A	S100G	0.109028
DYRK1A	ATP10D	0.108652
CUL3	DLL1	0.108609
CHD8	RPS6KA3	0.108351
CHD8	ETFB	0.108254
CUL3	CSTF2T	0.108133
CHD8	UBR3	0.107874
CUL3	RNF38	0.107851
CHD8	SETBP1	0.107844
DYRK1A	NFKBIL1	0.107391
CUL3	SPAST	0.106864
DYRK1A	ZFYVE26	0.106736
CUL3	CNOT3	0.106619
DYRK1A	ZNF594	0.106452
DYRK1A	CDC42BPB	0.106395
CHD8	PCOLCE	0.106228
CUL3	DHRS4L1	0.105905
DYRK1A	GIMAP8	0.105601
CUL3	TUBGCP4	0.105595
CHD8	SUV420H1	0.105043
CHD8	PHF7	0.104999
DYRK1A	KDM6B	0.104956
DYRK1A	RNF38	0.104907
CHD8	MPHOSPH8	0.104855
CUL3	CSDE1	0.104838
DYRK1A	ANO5	0.104636
CUL3	ANO5	0.104584
CUL3	TROVE2	0.104399
DYRK1A	ECM2	0.104295
CUL3	ADNP	0.10388
CUL3	CARKD	0.10381
CUL3	DDX3X	0.103806
CUL3	SPATA13	0.103734
CHD8	PHF2	0.103518
CUL3	FAM91A1	0.103293
CUL3	DIP2C	0.103051
CUL3	ETFB	0.102811
DYRK1A	APH1A	0.102729
DYRK1A	SCP2	0.102721
DYRK1A	CTTNBP2	0.102666
DYRK1A	CSDE1	0.102544
CHD8	DNAH5	0.10242
CUL3	ATP1B1	0.10225
DYRK1A	BCL11A	0.101998
DYRK1A	SPATA13	0.101911
CUL3	USP15	0.101847
CUL3	SMARCC2	0.101708
CHD8	DIP2A	0.101628
DYRK1A	SMARCC2	0.101596
CUL3	SETD2	0.101534
POGZ	ASAH2	0.101453
CHD8	ECM2	0.101418
CUL3	ZFYVE26	0.10136
CUL3	NR3C2	0.101236
DYRK1A	CARKD	0.100899
CUL3	ZMYND11	0.100766
CUL3	FCRL6	0.100761
DYRK1A	MED13L	0.100449
CUL3	BCL11A	0.100317
CUL3	DST	0.10025
DYRK1A	RAB2A	0.100176
